# Supplementary material for: The Anisakis Transcriptome Provides a Resource for Fundamental and Applied Studies on Allergy-Causing Parasites
Source: PLoS Negl Trop Dis. 2016 Jul 29;10(7):e0004845. doi: 10.1371/journal.pntd.0004845 (PMC4966942; doi:10.1371/journal.pntd.0004845)
Supplement: S2 Table — Complete lists of assembled transcripts and predicted peptides inferred from the transcriptomes of third stage larvae of A. simplex and A. pegreffii, and corresponding nucleotide and predicted amino acid sequences and functional annotation. (XLSX) [file pntd.0004845.s003.xlsx]

## Sheet: Anisakis simplex
UnigeneID	Sequence	Length(bp)	Top BLAST match (nr)	E-value	Predicted peptide	Length(aa)	KEGG annotation	COG annotation	GO annotation
CL1.Contig1_AS1A	CCCAAGTTTGAGGTTCACTCAACAATGAAAGCGGCTGCCATTTTGTTTGGTTTCGTGTTGGTGGGTGTTTTGGCCGATGACACCTCCGAGGAACGCATTAAAGAGGAGGCATCCAAGGAGTCCAAGGAGACCAACTACAAGAAATATATCGGTGAAACTAATTATAATTTACCATTCAAGACTCGCATCAGTCAGCCGTTCCAAGAGGGTCAAACGATACACGCACTCGGACAAACTACCGTTGACCCTAAACGCGTGGATTTCAACTTCCATAGAGGCGCTTATAAAGATGCTGATATGCCGTTGCATATGTCCATTCGATTCGATGAAGGTAAATTGGTCTACAATACGTTCGAAAATGGCAATTGGAGTGATAATGAACAACGACTCAGCAATCCA…	1208	galactoside-binding lectin [Necator americanus]	1e-165	PKFEVHSTMKAAAILFGFVLVGVLADDTSEERIKEEASKESKETNYKKYIGETNYNLPFKTRISQPFQEGQTIHALGQTTVDPKRVDFNFHRGAYKDADMPLHMSIRFDEGKLVYNTFENGNWSDNEQRLSNPFKPNEIFDLRVRILSGKYQIFANRIDIGYFEQKMPLEGVDHVSISGDLANLRLFHYGGRVFPNPYNAIVNLTPGKRLDISALPTGKRVNVNLYRENHEYALQVSIRYGEGAIVRNSMTNNVWGREEREGGLPLNKGELFDLTIINEEFSFQIFVNGKRFATFAHRGSPTDIQTVEIDGSVDVLTVTVNDAVG	325	None	None	None
CL2.Contig1_AS1A	TGGTGATTCGTTTAGCTGCTTTATTTAATGCTATTATTACAGTTCACAATGCTCAGTGGAAATGTGCCATTTCATGCGCGCACGAAGCACGAGTCGGCAACTGATATAATGAGTCGTATTCGGAGTGCACAATTTTCGTTTGATGCACCGCAGTGGAGAGGCATCAGTGCCGAAGCAATCACCCTCATCACATGTTAGTTTTTGTTCGTTGGCTTGCAGCACTGAGAAGATATCATTATTTTAATGCTAATTACAG	256	AGC/RSK/MSK protein kinase [Wuchereria bancrofti]	4e-19	None	None	None	None	None
CL2.Contig2_AS1A	GTTTGAGGAGAATGTCACACAATTCCATCTCTTCATCAGGTTCTAATTCGGCTGAAAGTGATCTTTCGGACGAAGAACGAGTGAGTATGGAAAACTTCGCACTCTTAAAAGTACTTGGAAAAGGGGCATATGGTAAAGTGTTCATGGCAAGGAAGGTGGGGGGTCGTGATCATGGTACAATTTATGCAATGAAAGTTCTTAAAAAAACAAGGGTTCTAACAAAGGCAAAAACCTTGGAGCATACATTAGCTGAACGGCATGTTTTGGAACGTCTCAAGGGCCTTCCGTTTCTCGTCAATTTAGTGTACGCATTTCAGTCAGATGCAAAATTACATATCGTCATGGAATTCATTAAGGGTGGTGAATTATTCACTCATTTGTGTAGTCGTGGCTCATTTG…	3735	AGC/RSK/MSK protein kinase [Loa loa]	0	LGRGSFSVCRKCERLSDGAVFGVKIVSQRFQAQATREANILEIVSGHPNIVRLIDVISDNLHIYLVLELLEGGELLSRIKKMETFTEAQAGCIMRQLVSAVAYLHSKNVVHRDLKPENILFESTDPQAKLRLVDFGFARVLPSASGGHLTTPCFTLHYAAPEVLERDDQLPQYNEQCDLWSLGVILFTMLSGNVPFHARTKHESATDIMSRIRSAQFSFDAPQWRGISAEAITLITSLLTVDPKKRL	247	serine/threonine-protein kinase AtPK2/AtPK19-like; K04688 p70 ribosomal S6 kinase [EC:2.7.11.1]	General function prediction only ; Signal transduction mechanisms ; Transcription ; Replication, recombination and repair ;	GO:0016772
CL2.Contig3_AS1A	TGGTGATTCGTTTAGCTGCTTTATTTAATGCTATTATTACAGTTCACAATGCTCAGTGGAAATGTGCCATTTCATGCGCGCACGAAGCACGAGTCGGCAACTGATATAATGAGTCGTATTCGGAGTGCACAATTTTCGTTTGATGCACCGCAGTGGAGAGGCATCAGTGCCGAAGCAATCACCCTCATCACATCATTACTGACAGTTGATCCAAAGAAACGTCTCTCAATCGAAGGACTGCAACGTCACCCATGGCTACTGAATGCAGCGGCGCATAACGAGACACCCTTGCAAACACCAACAACTCTTATGCACTCTCATGCTGCTGAAACGTTCAACGAAACGATGAACGCGTTCCTGAACGCGAATCGTGATGGTTTCCATTTGATGGAAGTGACT…	2011	AGC/RSK/MSK protein kinase [Loa loa]	6e-60	FTMLSGNVPFHARTKHESATDIMSRIRSAQFSFDAPQWRGISAEAITLITSLLTVDPKKRLSIEGLQRHPWLLNAAAHN	79	probable calcium/calmodulin-dependent protein kinase; K00908 Ca2+/calmodulin-dependent protein kinase [EC:2.7.11.17]	None	GO:0005488 GO:0016772
CL3.Contig1_AS1A	GACCTCCAACCAAAATTCTAAAAGGTAGTGTCCGAAATGCAATCAATTTATACGACAAAAACGATCAATGTTAGAGTAACTGAATCGTAAGCTTTTCAACCCTGGCAGTTACTAGCGAATGCGAAGGAATGATCGCTAACTGCAAGATTAAGGCAACATTTTGTTAATGTTCTAGTCAGGTTCAACTGAGTCATAAGCTTATGTGTTTGCTTCCTCCAGTTGTATATTCCCAGCTTTTAGTTGTATGTGGATGATCTTCGATGATTTTTTCAATGTTCGACTCATACGGTATCAATACATTTCAGATATAATGAATGAACTTTCAA	326	None	None	None	None	None	None	None
CL3.Contig2_AS1A	GGATCATCCACATACAACTAAGAACTGGGAATATAAAATTGGAGGAAGCAAACACATACGCTTACGCCTCAATTGAATCCTTCTAGAACATTCACAAAATGTTGCCTTGATCTTGCAGTTAGCGATCATTCGTTTGCAATCGCCAGTAACTGCCAGGGTTGAGAAGCTTACGATCGAGATACTCTAACAGTGATCGTTTTTGTCGTATAAATTG	214	None	None	None	None	None	None	None
CL4.Contig1_AS1A	AGAAAAAAGAATTTAGTCAAAGAGGAACGCAAACTTACGTAACGGTAAAATACTGGTTGTGTTGGTGTATTGTCTCATAATTTTATTAAATGCTTTACTACGTCATAACTCTCTTGAGTCAAATATATTGCAATGGTCCGATTCTGAAGGCGGTTCAAGATTCACATATATTTCCTGATTCGAAATACTTTGTTGATATGCCGTTGAAATATGATCCAGTGACAACACTTAAGAATTTCAACGAATTAGGCGAACGAGTAAAGGACCTTGGTATTTTGAAGCAATTCGTTGACGATCATTTCGATCCACCTGGATTTGAATTAATTGAGTGGTATCCCGAAGATTGGGTAGCATTTCCGTCTAGTTTCCTTAAAATTGAAGATTATCATCTGCGTCGCT…	1887	trehalase [Anisakis simplex]	0	DSKYFVDMPLKYDPVTTLKNFNELGERVKDLGILKQFVDDHFDPPGFELIEWYPEDWVAFPSSFLKIEDYHLRRWALHLHRIWRDLCRRVKDDVRQHQELYSLLYVPHPFVIPGGRFREFYYWDSFWILKGLLFSEMYDTAKGIIRNLAYMVENHGFVPNGGRVYYLIRSQPPLLCPMLYEYYLATGDLEFVNEILPMLEKEYNFWLVQRARPYYDKSEKEKFQFFQYRASMKTPRPESYREDMDLVRNLTTNAEKELLWSNVASAAETGWDFSTRWFAQSGPGMHDMRSIRTWSIVPVDLNAFMCINARLLASLFEITGNFSKVFLYQARYEQAKLAMKQIHWNETDGIWYDYDLDRKVHSNTYYVSNALPLYAKCYDDEDDTTPHRVYEYLKREGVL…	509	trehalase-like; K01194 alpha,alpha-trehalase [EC:3.2.1.28]	Carbohydrate transport and metabolism ;	None
CL4.Contig2_AS1A	AGAAAAAAGAATTTAGTCAAAGAGGAACGCAAACTTACGTAACGGTAAAATACTGGTTGTGTTGGTGTATTGTCTCATAATTTTATTAAATGCTTTACTACGTCATAACTCTCTTGAGTCAAATATATTGCAATGGTCCGATTCTGAAGGCGGTTCAAGATTCACATATATTTCCTGATTCGAAATACTTTGTTGATATGCCGTTGAAATATGATCCAGTGACAACACTTAAGAATTTCAACGAATTAGGCGAACGAGTAAAGGACCTTGGTATTTTGAAGCAATTCGTTGACGATCATTTCGATCCACCTGGATTTGAATTAATTGAGTGGTATCCCGAAGATTGGGTAGCATTTCCGTCTAGTTTCCTTAAAATTGAAGATTATCATCTGCGTCGCT…	1766	trehalase [Anisakis simplex]	0	DSKYFVDMPLKYDPVTTLKNFNELGERVKDLGILKQFVDDHFDPPGFELIEWYPEDWVAFPSSFLKIEDYHLRRWALHLHRIWRDLCRRVKDDVRQHQELYSLLYVPHPFVIPGGRFREFYYWDSFWILKGLLFSEMYDTAKGIIRNLAYMVEKF	155	trehalase-like; K01194 alpha,alpha-trehalase [EC:3.2.1.28]	Carbohydrate transport and metabolism ;	None
CL4.Contig3_AS1A	AGAAAAAAGAATTTAGTCAAAGAGGAACGCAAACTTACGTAACGGTAAAATACTGGTTGTGTTGGTGTATTGTCTCATAATTTTATTAAATGCTTTACTACGTCATAACTCTCTTGAGTCAAATATATTGCAATGGTCCGATTCTGAAGGCGGTTCAAGATTCACATATATTTCCTGATTCGAAATACTTTGTTGATATGCCGTTGAAATATGATCCAGTGACAACACTTAAGAATTTCAACGAATTAGGCGAACGAGTAAAGGACCTTGGTATTTTGAAGCAATTCGTTGACGATCATTTCGATCCACCTGGATTTGAATTAATTGAGTGGTATCCCGAAGATTGGGTAGCATTTCCGTCTAGTTTCCTTAAAATTGAAGATTATCATCTGCGTCGCT…	1390	trehalase [Anisakis simplex]	3e-146	KLAMKQIHWNETDGIWYDYDLDRKVHSNTYYVSNALPLYAKCYDDEDDTTPHRVYEYLKREGVLNFTKGLPTSLAMGSEQQWDKENAWPPMVHMVIEGFRTTGDPHLMKAAETMATQWLRVTYKSFIRTHSMFEKYNVSAMTEECSAGSGGEYEVQTGFGWTNGVILDLLDKYG	174	alpha,alpha-trehalase (EC:3.2.1.28); K01194 alpha,alpha-trehalase [EC:3.2.1.28]	Carbohydrate transport and metabolism ;	GO:0005886 GO:0005993 GO:0004555
CL5.Contig1_AS1A	TATCATCAGATGTGTTCAGAATTGTCTGCACGAAAATATTTTTATTCGAATATGCATAACATTATTGATTTCCCGGTATAATGAATATGCACAAATATTTTCGGAGCAGTGAAAACTTGGTTATAGAGATAACTGCCCTTCGGCCACTGAATTTTGGTTGTTGAATTCACGAGCACAATTCTGACAAAGATGATAACTTCCCATGCACTCGTTTTTGTGATCCTCCTCGCTGCCATTCACCTCGGATACACCATCAAGTGTTACACGGGTTTCAAATTAATTCGAGGACAGAGCTTCGGTACAGAAACCGAAGAATGTGACAACCAGTCAGCTTATTGTTACAATATGACCGTTAATGCAGCCGTTATTATCAATGTGGCGAAAGCTGGCTGCTCATAT…	949	Hypothetical protein CBG12211 [Haemonchus contortus]	1e-25	None	None	None	None	None
CL5.Contig2_AS1A	CATTTATCATGTCATGCTCAGAACAGCTTCAATATGCCAATATACATCACAAATGTCCATTTACGCATTGTGAAGCTATTTTGAGCGGACACTTCTATGGTACAGTTCACAACTGGCGTAGTGCTCTTGCTTGAATCGCATGTATCACAGCGCTTGATAAACATGTTTTTAGAATTCACGAGCACAATTCTGACAAAGATGATAACTTCCCATGCACTCGTTTTTGTGATCCTCCTCGCTGCCATTCACCTCGGATACACCATCAAGTGTTACACGGGTTTCAAATTAATTCGAGGACAGAGCTTCGGTACAGAAACCGAAGAATGTGACAACCAGTCAGCTTATTGTTACAATATGACCGTTAATGCAGCCGTTATTATCAATGTGGCGAAAGCTGGC…	958	Hypothetical protein CBG12211 [Haemonchus contortus]	5e-26	None	None	None	None	None
CL5.Contig3_AS1A	CTTGCTGATACATAGCTGCTATCGTGCGTCACTTAATTCCACCGTTCCGGCAATATTCAAGCTGAAGAATTCACGAGCACAATTCTGACAAAGATGATAACTTCCCATGCACTCGTTTTTGTGATCCTCCTCGCTGCCATTCACCTCGGATACACCATCAAGTGTTACACGGGTTTCAAATTAATTCGAGGACAGAGCTTCGGTACAGAAACCGAAGAATGTGACAACCAGTCAGCTTATTGTTACAATATGACCGTTAATGCAGCCGTTATTATCAATGTGGCGAAAGCTGGCTGCTCATATTACAGATGCATGTTTGCGCGCAATACATGTCGCAGCACCTCGTTCCAAGGAATACCAGCTAGCTTTTGCTGCTGTGACGAAGATTTATGCAATGTA…	853	Hypothetical protein CBG12211 [Haemonchus contortus]	6e-26	None	None	None	None	None
CL6.Contig1_AS1A	ATTTTGATGGACCCAACAATTTGGCGAAATGAGCGCTTAAACACCCAAACATAAGATCAGAAGGTTGTTTGTTCAGGGTAGGAGCATGCTGAATAGTGGGGCTGTTCGAGCGGACACGGTATCGAGATTATCGCTAGACGAATGAAGTCACTTAGTTGAAGCATTCTGCTCAATGAAGCGAGTCATTGATAACTTCACGTGTTGACCTCTTGTTGAGGTGCTGCGGCGAACATTTCATTCGAATTTGCACCGAACACTTGATTCGGATTTGCATTCCCGGAAACCTTCATGAAGTTATCGACAATAATTGTGATCGGTAAAGCAAGCACCAAAACACCCGATATTATTGCACCACTCGCTATTAATTTTCCAGGAACAGTAACTGGCACATAATCACCA…	1577	CRE-KVS-1 protein [Caenorhabditis remanei]	0	VETVCIIWFTFEYLLRISVAPNRLQFVCGIMNIVDLMAIVPFYLEISLAICGIDFASLSDIKGALLVIRVLRVLRVVRILKLGRYSSGMRTFALTLKSSARQLGMMGMVLSTGVVFFSTLLYFVEKDEEATPFTSIPAAFWWAIVTMTTVGYGDYVPVTVPGKLIASGAIISGVLVLALPITIIVDNFMKVS	192	hypothetical protein; K04886 potassium voltage-gated channel Shab-related subfamily B member 2	Inorganic ion transport and metabolism ;	GO:0006810
CL6.Contig2_AS1A	CTGAAAAATTGTTCGTTTGGATTCGAATAATTCATAAATTCAAGAATCGAATTAATAATATCAAGTTTCCATGTATGGTGTTAGATTCGACTCAGTTCTGCCCCGATATGGATCGGGAAATGTTCGTTGGCAAACATGCTAAACGTTGACATTGCTCACTACCGAAGTGGTGCAACTTCGAGGCACGAGTAAAACTTACGAACAGTAACTGGCACATAATCACCATATCCGACTGTTGTCATCGTCACAATTGCCCACCAAAAAGCAGCTGGTATGGAGGTGAAAGGTGTGGCCTCTTCGTCTTTTTCGACAAAGTAAAGCAGTGTGGAGAAGAAGACGACTCCAGTTGATAGAACCATACCCATCATGCCCAACTGACGAGCACTGCTCTTCAGCGTC…	1457	CRE-KVS-1 protein [Caenorhabditis remanei]	6e-167	VETVCIIWFTFEYLLRISVAPNRLQFVCGIMNIVDLMAIVPFYLEISLAICGIDFASLSDIKGALLVIRVLRVLRVVRILKLGRYSSGMRTFALTLKSSARQLGMMGMVLSTGVVFFSTLLYFVEKDEEATPFTSIPAAFWWAIVTMTTVGYGDYVPVTVRKFYSC	166	hypothetical protein; K04886 potassium voltage-gated channel Shab-related subfamily B member 2	Inorganic ion transport and metabolism ;	GO:0006810
CL6.Contig3_AS1A	ATTTTGATGGACCCAACAATTTGGCGAAATGAGCGCTTAAACACCCAAACATAAGATCAGAAGGTTGTTTGTTCAGGGTAGGAGCATGCTGAATAGTGGGGCTGTTCGAGCGGACACGGTATCGAGATTATCGCTAGACGAATGAAGTCACTTAGTTGAAGCATTCTGCTCAATGAAGCGAGTCATTGATAACTTCACGTGTTGACCTCTTGTTGAGGTGCTGCGGCGAACATTTCATTCGAATTTGCACCGAACACTTGATTCGGATTTGCATTCCCGGAAACCTTCATGAAGTTATCGACAATAATTGTGATCGGTAAAGCAAGCACCAAAACACCCGATATTATTGCACCACTCGCTATTAATTTTCCAGGAACAGTAACTGGCACATAATCACCA…	1631	CRE-KVS-1 protein [Caenorhabditis remanei]	0	VETVCIIWFTFEYLLRISVAPNRLQFVCGIMNIVDLMAIVPFYLEISLAICGIDFASLSDIKGALLVIRVLRVLRVVRILKLGRYSSGMRTFALTLKSSARQLGMMGMVLSTGVVFFSTLLYFVEKDEEATPFTSIPAAFWWAIVTMTTVGYGDYVPVTVPGKLIASGAIISGVLVLALPITIIVDNFMKVS	192	hypothetical protein; K04886 potassium voltage-gated channel Shab-related subfamily B member 2	Inorganic ion transport and metabolism ;	GO:0006810
CL6.Contig4_AS1A	CTGAAAAATTGTTCGTTTGGATTCGAATAATTCATAAATTCAAGAATCGAATTAATAATATCAAGTTTCCATGTATGGTGTTAGATTCGACTCAGTTCTGCCCCGATATGGATCGGGAAATGTTCGTTGGCAAACATGCTAAACGTTGACATTGCTCACTACCGAAGTGGTGCAACTTCGAGGCACGAGTAAAACTTACGAACAGTAACTGGCACATAATCACCATATCCGACTGTTGTCATCGTCACAATTGCCCACCAAAAAGCAGCTGGTATGGAGGTGAAAGGTGTGGCCTCTTCGTCTTTTTCGACAAAGTAAAGCAGTGTGGAGAAGAAGACGACTCCAGTTGATAGAACCATACCCATCATGCCCAACTGACGAGCACTGCTCTTCAGCGTC…	1403	CRE-KVS-1 protein [Caenorhabditis remanei]	1e-169	YFERSPRLFEAIFKYYISGQLHRPLDVCATEFSAELNYWTVADDQLSPCCWPAYQMVLDSVEFGDNQKSSEAFDGNRSIRMKIHRFCEGDGTTASTLFSFASISFVLISVLGLVFGSIHEFQQPIVKIGLKTRPANLSELDDGKTQVIWEPLPIFGHVETVCIIWFTFEYLLRISVAPNRLQFVCGIMNIVDLMAIVPFYLEISLAICGIDFASLSDIKGALLVIRVLRVLRVVRILKLGRYSSGMRTFALTLKSSARQLGMMGMVLSTGVVFFSTLLYFVEKDEEATPFTSIPAAFWWAIVTMTTVGYGDYVPVTVRKFYSCLEV	326	hypothetical protein; K04886 potassium voltage-gated channel Shab-related subfamily B member 2	Inorganic ion transport and metabolism ;	GO:0006810
CL7.Contig1_AS1A	ATTCAGTTGCGGTTTACAAGTACAATGCTTGTTTCCTTTGCTGTGAATTCTTCACGAAAATGTTTTCTCATAAGATGGTTTATTCTATCCCATCCAGAACAAACCCATAGTGATCTTGTCATTCTTACCGTCGGCAAGTATTTTTTGAAGGTTAGGAGAGCCGAATTTGTGCAGGTCACCACCTATGGTTGAATGTTACATTTTGATATGCGCACATTCAAAGGAAGACATTGCTGACCGTGTGTATCCCGAAATCATGCAGCTCCAGCAGTAACATGAGTTTATTGGGGACTGCTAAAAACTTTTTATCACTCATGTGATCAGGAAATAACCAAGATTGCTAGAGGACGGTGAGAATTAGGGGCTAATCCCATAAGCCACAGCTTGTTCACTGATGGA…	687	None	None	None	None	None	None	None
CL7.Contig2_AS1A	AAACAATGAATTACGATGCTGATTAGTTTGTTTACGATTCGCGACACTAGGAATTCATATGAAAGTGCATAGTAATGCAGCTTTAACATCTATTCAGTTCGGTTGTGATTTACAAGTACAATGTTTGTTTCATTTGCTCTGAATTTTTCATAAAAATGCTTTCTCATAAAGCGGTTTACTTTGTCCCATCGAGAACAAACTCACAATAATCTTGCAGTTCTAACAACCATCAGCAAGCATTTTTGTGACCGTTTGGGCAGCCAAAGCTACACCAGTCATCTCCTATGGTTAAAGGAAACATTTCGTTAGTGGAACAATAATGAAGGTTATGATAATACTTCTCGTTTGCGCACTATTTTTGCAGTCAGCACGTGCAGTTGAGGATTTGAATCGTGTGGA…	506	None	None	None	None	None	None	None
CL7.Contig3_AS1A	ATTCAGTTGCGGTTTACAAGTACAATGCTTGTTTCCTTTGCTGTGAATTCTTCACGAAAATGTTTTCTCATAAGATGGTTTATTCTATCCCATCCAGAACAAACCCATAGTGATCTTGTCATTCTTACCGTCGGCAAGTATTTTTTGAAGGTTAGGAGAGCCGAATTTGTGCAGGTCACCACCTATGGTTGAATGTTACATTTTGATATGCGCACATTCAAAGGAAGACATTGCTGACCGTGTGTATCCCGAAATCATGCAGCTCCAGCAGTAACATGAGTTTATTGGGGACTGCTAAAAACTTTTTATCACTCATGTGATCAGGAAATAACCAAGATTGCTAGAGGACGGTGAGAATTAGGGGCTAATCCCATAAGCCACAGCTTGTTCACTGATGGA…	723	None	None	None	None	None	None	None
CL8.Contig1_AS1A	CTCCCCTATCTTATTTTCCTTCTTCTTTTTCCTATTTGGGGGAGTAGGCAGGCTTCCCTTTGGTACCCCCTGTGCTCCCTTTGGTACGCACACCACTGCCTATAAGGCATTTGAAGCACAATATCAATAAAGAATAATAGCGAGGATAACAAAGAAACATTATTAAAGAAACATTATTATTCTATTCATGTGAATAGTAAATTATTAAAATACACACAAACAACATTTTGTGAACATGAATTTTTCAATAGAAAACCATCGAAATGCTCACAGTCCGAAACAATACAATGAAATAAATCTCTTTGAGAATCCACTTTTAAAGATTCCAATTTTAAATATATCAAAATACGGCGACATAAAACATTCAAAATGTTATCGATTCGTGGCCAACTAAACTAA…	2456	sulfhydryl oxidase 1 [Ascaris suum]	0	PKTPVYTSGAKVTWLEIQEKITERLIDETPASAITAPPVVEDHLARKGPVVNWTQFEVQLVDITSAMYYILKDEIPRRQIIEGENLNALKLWIHMLKKYAPGTVPIRRLFYRLDEWLASAHQVSSAQWIAEVDRIQSDLGFPLPTNMTWIACRGSKPYLRGYSCGLWTLLHTVTVEAYKNEESNPSFDGEVELVEPIHQFIYRFFSCEECGKHFHTHVLKTNKSTVKRPGDVILWLWRTHNIVNKVLKGKESDDPAFPKQQFPPESLCHSCRDADGNFNDNAVLQFLVKYYSDIKTDSPEMRAKTESTTSSATLVNFP	318	PDIL1-1; protein disulfide isomerase; K09580 protein disulfide-isomerase A1 [EC:5.3.4.1]	Posttranslational modification, protein turnover, chaperones ; Energy production and conversion ;	None
CL8.Contig2_AS1A	CTCCCCTATCTTATTTTCCTTCTTCTTTTTCCTATTTGGGGGAGTAGGCAGGCTTCCCTTTGGTACCCCCTGTGCTCCCTTTGGTACGCACACCACTGCCTATAAGGCATTTGAAGCACAATATCAATAAAGAATAATAGCGAGGATAACAAAGAAACATTATTAAAGAAACATTATTATTCTATTCATGTGAATAGTAAATTATTAAAATACACACAAACAACATTTTGTGAACATGAATTTTTCAATAGAAAACCATCGAAATGCTCACAGTCCGAAACAATACAATGAAATAAATCTCTTTGAGAATCCACTTTTAAAGATTCCAATTTTAAATATATCAAAATACGGCGACATAAAACATTCAAAATGTTATCGATTCGTGGCCAACTAAACTAA…	805	None	None	None	None	None	None	None
CL9.Contig1_AS1A	GTTTGAGCATTCGATATCCAATTTTGTTTGGTGTTTATGCAATGAAGTGCGTTCTAATACAATGAGTCATTTCTAAAAATGTCAATGAAATGTAATATTACAAATGATATGGCACGCTCTATACATCCGCCTCTAAGGAGGGTATCAAGAATATCCAAAGATAATGTCCAGATGCATACGAAGAATGCCTCTAATTATAATTATGACACCTCTCGTCATTTTATGTGTGGTGGTTTCGGTGAGGTGAATATTTCTGATTCGAGCTATTCGAGTTGCTCTGAAGATTCACACAGCTCATTATCACGTGAGCCATCCGACGCATTAAAGACTGATAACGGATTAATGCGACACTCCATGATTACAAGTTTTCATATGGTTGAATTTGCTACTAAACTCGGA…	2553	ribonuclease zc3h12a [Ascaris suum]	5e-173	SMLRSIVIDGSNIAITHGRKEVFSCLGIRECVQFFKDRGHTDIIVFVPQFRREAPRSDCPITDQHILFELDDENILVWTPSRRIGGRRIVCHDDRYILKTAEEKDAVIVSNDEYRDLIKESPQYRRLVEQRLLMYSFVDGRFMPPDD	147	None	None	None
CL9.Contig2_AS1A	TGTGGTATTGTCCAGTCGTGATGAAAAATATCCGAATATAATGCATTTTTTATTCATGAAGCAGTGGTGGTTTCGGTGAGGTGAATATTTCTGATTCGAGCTATTCGAGTTGCTCTGAAGATTCACACAGCTCATTATCACGTGAGCCATCCGACGCATTAAAGACTGATAACGGATTAATGCGACACTCCATGATTACAAGTTTTCATATGGTTGAATTTGCTACTAAACTCGGATATACTGAGCAGCAGCTGGAAATCGTACTGGAGAAGTTGGGACGTAACGCTGGACAAGATGAAATTCTTAGTGAACTGATTAAATTGGGAAGAAAATATGATGATGATAATATTAATCTGAAACCTCAAGTATCGACAACGACTACATCTATGTTGAGGAGTA…	2390	ribonuclease zc3h12a [Ascaris suum]	8e-174	SMLRSIVIDGSNIAITHGRKEVFSCLGIRECVQFFKDRGHTDIIVFVPQFRREAPRSDCPITDQHILFELDDENILVWTPSRRIGGRRIVCHDDRYILKTAEEKDAVIVSNDEYRDLIKESPQYRRLVEQRLLMYSFVDGRFMPPDD	147	None	None	None
CL10.Contig1_AS1A	GTTTGAGTGAACGACGATTATGATGTGATGGATTTTCACTGTACTCAGAGTTGTTTTAATGGCCAATTTCATTCATTTATTTTTTTCAAAAGCCTTAACATTGCCAACTTTTCAACGAGATTGCCGAGGAAACGGCCGCAGAGTTTATAGGTGGAAGACCGGTTCAATTTATTGTTTTTCAGTTGCTTTAATCGTGTTCTGTATCGTTGTTATTAAAAATTACATTGATTCAGACCGTCAACTGTTCCATTGGCATATACCGTTTACAACTCCCGTACCTGAACATAAATTATGTGTTTTGGTACCGTTCCGAGACAGATTGTATGAATTGAAAGAATTCGCACCTCATATTGATAGGTTTTTGAGGCGACAACAAATTCCACATCATATCATCGTTCT…	1400	putative galactosyltransferase sqv-3 [Ascaris suum]	9e-166	HKLCVLVPFRDRLYELKEFAPHIDRFLRRQQIPHHIIVLNQTDELRFNRASLINIGWYEADRLKCDYLVMHDVDLLPLNDQLNYSYPGFGVVRHISSPQYHPKYNYTKFIGGILMLTLHDYKMVNGMSNKYWGWGLEDDEFYLRLR	146	None	None	None
CL10.Contig2_AS1A	GAAAGATTGTGATGTTCCAGTTCTTTAGTTGTTGAAATAATTAAGGTACAATTATACGAAATTTATTGGTGGCATTCTGATGTTAACACTTCATGACTATAAAATGGTGAATGGTATGTCGAACAAGTATTGGGGATGGGGACTTGAAGATGATGAATTTTACTTACGTTTAAGAGACGCAAATTTAACAGCTCTTATGGATAGGCCGTCAAATTTAACTACGAACAGGAAGAACACTTTCCGACATATTCACGACCCACGTTTACGACGCAGAGATCGATTTGTGATTGGCGATCAGAAGAAGATGTCAAGACGCCGCGATCGAGTAAGCGGTCTTGATTCGGTGAAATACCGTATTGTCTCTCGCGATCTACTTCGTTTTGGACAGAAAAATGAGGA…	854	putative galactosyltransferase sqv-3 [Ascaris suum]	6e-71	NYTKFIGGILMLTLHDYKMVNGMSNKYWGWGLEDDEFYLRLRDANLTALMDRPSNLTTNRKNTFRHIHDPRLRRRDRFVIGDQKKMSRRRDRVSGLDSVKYRIVSRDLLRFGQKNEESALVSVLNIELHCDVKWT	135	None	None	None
CL11.Contig1_AS1A	TCAAACTTGGGTAATTAAACCTTTGTTATTACATAACAAATTAACGCGATTCGCGAGACATTATATAACGTGAGTTGAATACAATTATGACTAAACATGACTACACTGATAAATTGAGTGAGAGTTCAAGGCTTAAGGCTTTGAGATTTAAGACTTAATAACAAATGAAATTAGAGTGAAAGGCATGGAAGTTGTTGCTCCGTGTAAGTGGAGCGAGTGGCCTGTAGCTTGTGTGAATGAAGTAAATGATAATTTTATTGCTTTGGCTCTATTTATATGATAAGAGCTGGAGTTTGTTTTGTTGCTTAAGGAAAGTTGTGGGATATCTGCTGGGCAGATTTTGATGCAATATGTTCTTTGATGTAGCTTCGCCACGGCTTTAATAAAGGCTGTTTGGAT…	5035	Pao retrotransposon peptidase family protein [Brugia malayi]	0	XPFGVISSPFILNATILHHLHLTNTKVCEEIKNNIYVDNIFLTATDTDTAIGKGQEAQQIFANANMNLRQFKSNDKKVVQTLMKRGEITENKDIISILGIKWNTNRDELTFTLQNFKAKVLTKRTYLSFVASIYDPLGFLTPITLPLKSFMQNLWAKKYAWDQPLEEIDRKRVHTLLACLSNQEIRVSRQINGALNWQNSPIQIHVFVDASSQAYAATAYLRLTTKENVHCSLLMSKNRITPVKGLTIPRLELLAVLIGTRLVNFVQAQLHQNSTNFIWSDSQVVLQWITSSKSIDRFVDNRLKEIRKCDAQFRYVPTNCNPADIATRGTTPGELQLNDCWWSGPQFLRKNETLWPQWQPKIQEIVAVAHQSEDIRQPLLQIERFSSYHKLRRTVATVL…	1469	None	None	None
CL12.Contig1_AS1A	GTGGTAATCATCATAAAGCACGATCATATTCGTCTCTAGTGAATAAATCAATAGCATATTATGTAGTCGGTTGCAGTATTATGCTAGGCAATATTATGCAATTTGAATTAAATGTTTAACTTGTAGACAGTCGTTGATTTTGGGAGGTGGGATGAGGGCTTGAAGATAGGTCAATGAGATCTGCAGGGGGTCGATTTTCAACCGAATGTTGGTGTATTTTCGAGGCACGTCCTGAGGGGTCTTCATTTTCCTGCCATTTTGGGATCCATTTGAGAACGGTTTTAGCGGCGTTATCAGAGGGGAAATGCTGATGGAATATTTGCCTCATGTAGAAAGCTTCTTTTGAATGCGGTGTATTGAAAGGATACAACTGACTCGCTTTTGACATCTGTTCATCAG…	1542	CRE-ASNS-2 protein [Caenorhabditis remanei]	2e-136	QEGIECINKLIWHLETYDVTSIRASVPMYFLSERISQMGIKVVLSGEGADEILGGYLYFHNAPNDDEFQ	69	asparagine synthase (EC:6.3.5.4); K01953 asparagine synthase (glutamine-hydrolysing) [EC:6.3.5.4]	Amino acid transport and metabolism ;	GO:0009987 GO:0050896 GO:0008152
CL12.Contig2_AS1A	TATTATTATTATTATTATCATTAATTACTCCTATTATGTATTATTTATTATAATTAGTATTAAAAGAACATCGTACCTGCCATTTTGGGATCCATTTGAGAACGGTTTTAGCGGCGTTATCAGAGGGGAAATGCTGATGGAATATTTGCCTCATGTAGAAAGCTTCTTTTGAATGCGGTGTATTGAAAGGATACAACTGACTCGCTTTTGACATCTGTTCATCAGTGACTTGTTCAGCGCAATAGTTCATCAGTTGATCAATCCACGAGTAGCCAACACCGTCCGAAAATTGCTCTTTCTGTCTCCAGAGAATCTCTTCTGGTAGATAAGGATCATCCTGTTAGTATAATATGTTAGATAATATTAATAAGTGATCATATAAACTAACGTGAACATCGA…	1128	asparagine synthetase [Ascaris suum]	9e-136	GLTMRSFSIGLNEQAPDVIAARRVAQFIQSEHHEYHFTVQ	40	asn4, AsnS4; asparagine synthetase4; K01953 asparagine synthase (glutamine-hydrolysing) [EC:6.3.5.4]	Amino acid transport and metabolism ;	GO:0009743 GO:0097159 GO:0016874 GO:0006529 GO:1901363
CL12.Contig3_AS1A	GTGGTAATCATCATAAAGCACGATCATATTCGTCTCTAGTGAATAAATCAATAGCATATTATGTAGTCGGTTGCAGTATTATGCTAGGCAATATTATGCAATTTGAATTAAATGTTTAACTTGTAGACAGTCGTTGATTTTGGGAGGTGGGATGAGGGCTTGAAGATAGGTCAATGAGATCTGCAGGGGGTCGATTTTCAACCGAATGTTGGTGTATTTTCGAGGCACGTCCTGAGGGGTCTTCATTTTCCTGCCATTTTGGGATCCATTTGAGAACGGTTTTAGCGGCGTTATCAGAGGGGAAATGCTGATGGAATATTTGCCTCATGTAGAAAGCTTCTTTTGAATGCGGTGTATTGAAAGGATACAACTGACTCGCTTTTGACATCTGTTCATCAG…	1478	asparagine synthetase [Ascaris suum]	0	SSELKVVEDICRDNEFATFPPGYFWTPKTRFVRYYEPLWYQPSNATVDLNFQLLRDALIKATHKRLMSDAPIGVLLSGGLDSSLISSIAMKEMLKRGLTMRSFSIGLNEQAPDVIAARRVAQFIQSEHHEYHFTVQEGIECINKLIWHLETYDVTSIRASVPMYFLSERISQMGIKVVLSGEGADEILGGYLYFHNAPNDDEFQKETIRRVRLLSTADCLRADKSCMAHSLEVRVPFLDKAFLDVAMLTQPKYKRPAQRNNHKHKLVEKWILRAAFDVHVSLYDHLLILSNILYUQDDPYLPEEILWRQKEQFSDGVGYSWIDQLMNYCAEQVTDEQMSKASQLYPFNTPHSKEAFYMRQIFHQHFPSDNAAKTVLKWIPKWQENEDPSGRASKIHQHS…	416	asn4, AsnS4; asparagine synthetase4; K01953 asparagine synthase (glutamine-hydrolysing) [EC:6.3.5.4]	Amino acid transport and metabolism ;	GO:0050896 GO:0097159 GO:0008652 GO:0044271 GO:1901363 GO:1901605
CL12.Contig4_AS1A	GTGGTAATCATCATAAAGCACGATCATATTCGTCTCTAGTGAATAAATCAATAGCATATTATGTAGTCGGTTGCAGTATTATGCTAGGCAATATTATGCAATTTGAATTAAATGTTTAACTTGTAGACAGTCGTTGATTTTGGGAGGTGGGATGAGGGCTTGAAGATAGGTCAATGAGATCTGCAGGGGGTCGATTTTCAACCGAATGTTGGTGTATTTTCGAGGCACGTCCTGAGGGGTCTTCATTTTCCTGCCATTTTGGGATCCATTTGAGAACGGTTTTAGCGGCGTTATCAGAGGGGAAATGCTGATGGAATATTTGCCTCATGTAGAAAGCTTCTTTTGAATGCGGTGTATTGAAAGGATACAACTGACTCGCTTTTGACATCTTGATTATTT…	1499	asparagine synthetase [Ascaris suum]	0	SSELKVVEDICRDNEFATFPPGYFWTPKTRFVRYYEPLWYQPSNATVDLNFQLLRDALIKATHKRLMSDAPIGVLLSGGLDSSLISSIAMKEMLKRGLTMRSFSIGLNEQAPDVIAARRVAQFIQSEHHEYHFTVQEGIECINKLIWHLETYDVTSIRASVPMYFLSERISQMGIKVVLSGEGADEILGGYLYFHNAPNDDEFQKETIRRVRLLSTADCLRADKSCMAHSLEVRVPFLDKAFLDVAMLTQPKYKRPAQRNNHKHKLVEKWILRAAFDVHDDPYLPEEILWRQKEQFSDGVGYSWIDQLMNYCAEQVTDEQVQTYLFYSYFNUHKTYLSLMKIIKMSKASQLYPFNTPHSKEAFYMRQIFHQHFPSDNAAKTVLKWIPKWQENEDPSGRA…	423	asn4, AsnS4; asparagine synthetase4; K01953 asparagine synthase (glutamine-hydrolysing) [EC:6.3.5.4]	Amino acid transport and metabolism ;	GO:0050896 GO:0044249 GO:1901576 GO:0006520
CL12.Contig5_AS1A	GTGGTAATCATCATAAAGCACGATCATATTCGTCTCTAGTGAATAAATCAATAGCATATTATGTAGTCGGTTGCAGTATTATGCTAGGCAATATTATGCAATTTGAATTAAATGTTTAACTTGTAGACAGTCGTTGATTTTGGGAGGTGGGATGAGGGCTTGAAGATAGGTCAATGAGATCTGCAGGGGGTCGATTTTCAACCGAATGTTGGTGTATTTTCGAGGCACGTCCTGAGGGGTCTTCATTTTCCTGCCATTTTGGGATCCATTTGAGAACGGTTTTAGCGGCGTTATCAGAGGGGAAATGCTGATGGAATATTTGCCTCATGTAGAAAGCTTCTTTTGAATGCGGTGTATTGAAAGGATACAACTGACTCGCTTTTGACATCTGTTCATCAG…	1593	CRE-ASNS-2 protein [Caenorhabditis remanei]	2e-133	QEGIECINKLIWHLETYDVTSIRASVPMYFLSERISQMGIKVVLSGEGADEILGGYLYFHNAPNDDEFQ	69	asparagine synthase (EC:6.3.5.4); K01953 asparagine synthase (glutamine-hydrolysing) [EC:6.3.5.4]	Amino acid transport and metabolism ;	None
CL12.Contig6_AS1A	GTGGTAATCATCATAAAGCACGATCATATTCGTCTCTAGTGAATAAATCAATAGCATATTATGTAGTCGGTTGCAGTATTATGCTAGGCAATATTATGCAATTTGAATTAAATGTTTAACTTGTAGACAGTCGTTGATTTTGGGAGGTGGGATGAGGGCTTGAAGATAGGTCAATGAGATCTGCAGGGGGTCGATTTTCAACCGAATGTTGGTGTATTTTCGAGGCACGTCCTGAGGGGTCTTCATTTTCCTGCCATTTTGGGATCCATTTGAGAACGGTTTTAGCGGCGTTATCAGAGGGGAAATGCTGATGGAATATTTGCCTCATGTAGAAAGCTTCTTTTGAATGCGGTGTATTGAAAGGATACAACTGACTCGCTTTTGACATCTGTTCATCAG…	1761	asparagine synthetase [Ascaris suum]	0	MCGILAICHCEHNGTRPTKFSLLTAQEHSSRQRHRGPDCHGSYQNPVTGDILCHERLSIMDLHCKHPLQGTQADHQVVHNGEIYNHGQLRDTTLKQYQFRTHCDSETIIMFYEK	114	asn4, AsnS4; asparagine synthetase4; K01953 asparagine synthase (glutamine-hydrolysing) [EC:6.3.5.4]	Amino acid transport and metabolism ;	GO:0009743 GO:0097159 GO:0008652 GO:0044271 GO:1901363 GO:1901605
CL12.Contig7_AS1A	GTGGTAATCATCATAAAGCACGATCATATTCGTCTCTAGTGAATAAATCAATAGCATATTATGTAGTCGGTTGCAGTATTATGCTAGGCAATATTATGCAATTTGAATTAAATGTTTAACTTGTAGACAGTCGTTGATTTTGGGAGGTGGGATGAGGGCTTGAAGATAGGTCAATGAGATCTGCAGGGGGTCGATTTTCAACCGAATGTTGGTGTATTTTCGAGGCACGTCCTGAGGGGTCTTCATTTTCCTGCCATTTTGGGATCCATTTGAGAACGGTTTTAGCGGCGTTATCAGAGGGGAAATGCTGATGGAATATTTGCCTCATGTAGAAAGCTTCTTTTGAATGCGGTGTATTGAAAGGATACAACTGACTCGCTTTTGACATCTTGATTATTT…	1550	asparagine synthetase [Ascaris suum]	0	SSELKVVEDICRDNEFATFPPGYFWTPKTRFVRYYEPLWYQPSNATVDLNFQLLRDALIKATHKRLMSDAPIGVLLSGGLDSSLISSIAMKEMLKRGLTMRSFSIGLNEQAPDVIAARRVAQFIQSEHHEYHFTVQEGIECINKLIWHLETYDVTSIRASVPMYFLSERISQMGIKVVLSGEGADEILGGYLYFHNAPNDDEFQKETIRRVRLLSTADCLRADKSCMAHSLEVRVPFLDKAFLDVAMLTQPKYKRPAQRNNHKHKLVEKWILRAAFDVHVSLYDHLLILSNILYUQDDPYLPEEILWRQKEQFSDGVGYSWIDQLMNYCAEQVTDEQVQTYLFYSYFNUHKTYLSLMKIIKMSKASQLYPFNTPHSKEAFYMRQIFHQHFPSDNAAKTV…	440	asn4, AsnS4; asparagine synthetase4; K01953 asparagine synthase (glutamine-hydrolysing) [EC:6.3.5.4]	Amino acid transport and metabolism ;	GO:0050896 GO:0044249 GO:1901576 GO:0006520
CL12.Contig8_AS1A	GTGGTAATCATCATAAAGCACGATCATATTCGTCTCTAGTGAATAAATCAATAGCATATTATGTAGTCGGTTGCAGTATTATGCTAGGCAATATTATGCAATTTGAATTAAATGTTTAACTTGTAGACAGTCGTTGATTTTGGGAGGTGGGATGAGGGCTTGAAGATAGGTCAATGAGATCTGCAGGGGGTCGATTTTCAACCGAATGTTGGTGTATTTTCGAGGCACGTCCTGAGGGGTCTTCATTTTCCTGCCATTTTGGGATCCATTTGAGAACGGTTTTAGCGGCGTTATCAGAGGGGAAATGCTGATGGAATATTTGCCTCATGTAGAAAGCTTCTTTTGAATGCGGTGTATTGAAAGGATACAACTGACTCGCTTTTGACATCTTGATTATTT…	1677	asparagine synthetase [Ascaris suum]	0	NQLDGVFGFALIFGDEFLVARDPIGVKPLYYGTDNEGRFFFRS	43	asn1, AS, AsnS1; asparagine synthetase homolog1 (EC:6.3.5.4); K01953 asparagine synthase (glutamine-hydrolysing) [EC:6.3.5.4]	Amino acid transport and metabolism ;	GO:0044249 GO:1901576 GO:0006520
CL12.Contig9_AS1A	GTGGTAATCATCATAAAGCACGATCATATTCGTCTCTAGTGAATAAATCAATAGCATATTATGTAGTCGGTTGCAGTATTATGCTAGGCAATATTATGCAATTTGAATTAAATGTTTAACTTGTAGACAGTCGTTGATTTTGGGAGGTGGGATGAGGGCTTGAAGATAGGTCAATGAGATCTGCAGGGGGTCGATTTTCAACCGAATGTTGGTGTATTTTCGAGGCACGTCCTGAGGGGTCTTCATTTTCCTGCCATTTTGGGATCCATTTGAGAACGGTTTTAGCGGCGTTATCAGAGGGGAAATGCTGATGGAATATTTGCCTCATGTAGAAAGCTTCTTTTGAATGCGGTGTATTGAAAGGATACAACTGACTCGCTTTTGACATCTGTTCATCAG…	1808	CRE-ASNS-2 protein [Caenorhabditis remanei]	0	DILCHERLSIMDLHCKHPLQGTQADHQVVHNGEIYNHGQLRDTTLKQYQFRTHCDSETIIMFYEKERNGMICNQLDGVFGFALIFGDEFLVARDPIGVKPLYYGTDNEGRFFFRS	115	asn1, AS, AsnS1; asparagine synthetase homolog1 (EC:6.3.5.4); K01953 asparagine synthase (glutamine-hydrolysing) [EC:6.3.5.4]	Amino acid transport and metabolism ;	GO:0097159 GO:0008652 GO:0044271 GO:1901363 GO:1901605
CL12.Contig10_AS1A	GTGGTAATCATCATAAAGCACGATCATATTCGTCTCTAGTGAATAAATCAATAGCATATTATGTAGTCGGTTGCAGTATTATGCTAGGCAATATTATGCAATTTGAATTAAATGTTTAACTTGTAGACAGTCGTTGATTTTGGGAGGTGGGATGAGGGCTTGAAGATAGGTCAATGAGATCTGCAGGGGGTCGATTTTCAACCGAATGTTGGTGTATTTTCGAGGCACGTCCTGAGGGGTCTTCATTTTCCTGCCATTTTGGGATCCATTTGAGAACGGTTTTAGCGGCGTTATCAGAGGGGAAATGCTGATGGAATATTTGCCTCATGTAGAAAGCTTCTTTTGAATGCGGTGTATTGAAAGGATACAACTGACTCGCTTTTGACATCTGTTCATCAG…	1649	asparagine synthetase [Ascaris suum]	9e-172	SSELKVVEDICRDNEFATFPPGYFWTPKTRFVRYYEPLWYQPSNATVDLNFQLLRDALIKATHKRLMSDAPIGVLLSGGLDSSLISSIAMKEMLKRGLTMRSFSIGLNEQAPDVIAARRVAQFIQSEHHEYHFTVQ	136	asn4, AsnS4; asparagine synthetase4; K01953 asparagine synthase (glutamine-hydrolysing) [EC:6.3.5.4]	Amino acid transport and metabolism ;	GO:0009743 GO:0097159 GO:0008652 GO:0044271 GO:1901363 GO:1901605
CL12.Contig11_AS1A	GTGGTAATCATCATAAAGCACGATCATATTCGTCTCTAGTGAATAAATCAATAGCATATTATGTAGTCGGTTGCAGTATTATGCTAGGCAATATTATGCAATTTGAATTAAATGTTTAACTTGTAGACAGTCGTTGATTTTGGGAGGTGGGATGAGGGCTTGAAGATAGGTCAATGAGATCTGCAGGGGGTCGATTTTCAACCGAATGTTGGTGTATTTTCGAGGCACGTCCTGAGGGGTCTTCATTTTCCTGCCATTTTGGGATCCATTTGAGAACGGTTTTAGCGGCGTTATCAGAGGGGAAATGCTGATGGAATATTTGCCTCATGTAGAAAGCTTCTTTTGAATGCGGTGTATTGAAAGGATACAACTGACTCGCTTTTGACATCTTGATTATTT…	1685	CRE-ASNS-2 protein [Caenorhabditis remanei]	6e-150	QLDGVFGFALIFGDEFLVARDPIGVKPLYYGTDNEGRFFFRS	42	asparagine synthase (EC:6.3.5.4); K01953 asparagine synthase (glutamine-hydrolysing) [EC:6.3.5.4]	Amino acid transport and metabolism ;	GO:0009743 GO:0008652
CL12.Contig12_AS1A	GTGGTAATCATCATAAAGCACGATCATATTCGTCTCTAGTGAATAAATCAATAGCATATTATGTAGTCGGTTGCAGTATTATGCTAGGCAATATTATGCAATTTGAATTAAATGTTTAACTTGTAGACAGTCGTTGATTTTGGGAGGTGGGATGAGGGCTTGAAGATAGGTCAATGAGATCTGCAGGGGGTCGATTTTCAACCGAATGTTGGTGTATTTTCGAGGCACGTCCTGAGGGGTCTTCATTTTCCTGCCATTTTGGGATCCATTTGAGAACGGTTTTAGCGGCGTTATCAGAGGGGAAATGCTGATGGAATATTTGCCTCATGTAGAAAGCTTCTTTTGAATGCGGTGTATTGAAAGGATACAACTGACTCGCTTTTGACATCTGTTCATCAG…	1857	CRE-ASNS-2 protein [Caenorhabditis remanei]	2e-178	VVHNGEIYNHGQLRDTTLKQYQFRTHCDSETIIMFYEKERNGMICNQLDGVFGFALIFGDEFLVARDPIGVKPLYYGTDNEGRFFFRS	88	asn4, AsnS4; asparagine synthetase4; K01953 asparagine synthase (glutamine-hydrolysing) [EC:6.3.5.4]	Amino acid transport and metabolism ;	GO:0097159 GO:0008652 GO:0044271 GO:1901363 GO:1901605
CL12.Contig13_AS1A	TATTATTATTATTATTATCATTAATTACTCCTATTATGTATTATTTATTATAATTAGTATTAAAAGAACATCGTACCTGCCATTTTGGGATCCATTTGAGAACGGTTTTAGCGGCGTTATCAGAGGGGAAATGCTGATGGAATATTTGCCTCATGTAGAAAGCTTCTTTTGAATGCGGTGTATTGAAAGGATACAACTGACTCGCTTTTGACATCTGTTCATCAGTGACTTGTTCAGCGCAATAGTTCATCAGTTGATCAATCCACGAGTAGCCAACACCGTCCGAAAATTGCTCTTTCTGTCTCCAGAGAATCTCTTCTGGTAGATAAGGATCATCGTGAACATCGAAAGCTGCACGCAGAATCCATTTCTCGACGAGTTTATGTTTGTGGTTGTTGC…	1136	putative asparagine synthase [Necator americanus]	3e-112	LRDALIKATHKRLMSDAPIGVLLSGGLDSSLISSIAMKEMLKRGLTMRSFSIGLNEQAPDVIAARRVAQFIQSEHHEYHFTVQ	83	asparagine synthase (EC:6.3.5.4); K01953 asparagine synthase (glutamine-hydrolysing) [EC:6.3.5.4]	Amino acid transport and metabolism ;	GO:0009743 GO:0008652
CL12.Contig14_AS1A	TATTATTATTATTATTATCATTAATTACTCCTATTATGTATTATTTATTATAATTAGTATTAAAAGAACATCGTACCTGCCATTTTGGGATCCATTTGAGAACGGTTTTAGCGGCGTTATCAGAGGGGAAATGCTGATGGAATATTTGCCTCATGTAGAAAGCTTCTTTTGAATGCGGTGTATTGAAAGGATACAACTGACTCGCTTTTGACATCTGTTCATCAGTGACTTGTTCAGCGCAATAGTTCATCAGTTGATCAATCCACGAGTAGCCAACACCGTCCGAAAATTGCTCTTTCTGTCTCCAGAGAATCTCTTCTGGTAGATAAGGATCATCGTGAACATCGAAAGCTGCACGCAGAATCCATTTCTCGACGAGTTTATGTTTGTGGTTGTTGC…	1080	asparagine synthetase [Ascaris suum]	5e-138	ETIRRVRLLSTADCLRADKSCMAHSLEVRVPFLDKAFLDVAMLTQPKYKRPAQRNNHKHKLVEKWILRAAFDVHDDPYLPEEILWRQKEQFSDGVGYSWIDQLMNYCAEQVTDEQMSKASQLYPFNTPHSKEAFYMRQIFHQHFPSDNAAKTV	153	asparagine synthase (EC:6.3.5.4); K01953 asparagine synthase (glutamine-hydrolysing) [EC:6.3.5.4]	Amino acid transport and metabolism ;	GO:0009746 GO:0016874 GO:0006529 GO:0000166
CL12.Contig15_AS1A	GTGGTAATCATCATAAAGCACGATCATATTCGTCTCTAGTGAATAAATCAATAGCATATTATGTAGTCGGTTGCAGTATTATGCTAGGCAATATTATGCAATTTGAATTAAATGTTTAACTTGTAGACAGTCGTTGATTTTGGGAGGTGGGATGAGGGCTTGAAGATAGGTCAATGAGATCTGCAGGGGGTCGATTTTCAACCGAATGTTGGTGTATTTTCGAGGCACGTCCTGAGGGGTCTTCATTTTCCTGCCATTTTGGGATCCATTTGAGAACGGTTTTAGCGGCGTTATCAGAGGGGAAATGCTGATGGAATATTTGCCTCATGTAGAAAGCTTCTTTTGAATGCGGTGTATTGAAAGGATACAACTGACTCGCTTTTGACATCTGTTCATCAG…	1958	asparagine synthetase [Ascaris suum]	0	MCGILAICHCEHNGTRPTKFSLLTAQEHSSRQRHRGPDCHGSYQNPVTGDILCHERLSIMDLHCKHPLQGTQADHQVVHNGEIYNHGQLRDTTLKQYQFRTHCDSETIIMFYEKERNGMICNQLDGVFGFALIFGDEFLVARDPIGVKPLYYGTDNEGRFFFSSELKVVEDICRDNEFATFPPGYFWTPKTRFVRYYEPLWYQPSNATVDLNFQLLRDALIKATHKRLMSDAPIGVLLSGGLDSSLISSIAMKEMLKRGLTMRSFSIGLNEQAPDVIAARRVAQFIQSEHHEYHFTVQEGIECINKLIWHLETYDVTSIRASVPMYFLSERISQMGIKVVLSGEGADEILGGYLYFHNAPNDDEFQKETIRRVRLLSTADCLRADKSCMAHSLEVRVPF…	563	asn4, AsnS4; asparagine synthetase4; K01953 asparagine synthase (glutamine-hydrolysing) [EC:6.3.5.4]	Amino acid transport and metabolism ;	GO:0009749 GO:0009744 GO:0009750 GO:0043617 GO:0006529
CL12.Contig16_AS1A	GTGGTAATCATCATAAAGCACGATCATATTCGTCTCTAGTGAATAAATCAATAGCATATTATGTAGTCGGTTGCAGTATTATGCTAGGCAATATTATGCAATTTGAATTAAATGTTTAACTTGTAGACAGTCGTTGATTTTGGGAGGTGGGATGAGGGCTTGAAGATAGGTCAATGAGATCTGCAGGGGGTCGATTTTCAACCGAATGTTGGTGTATTTTCGAGGCACGTCCTGAGGGGTCTTCATTTTCCTGCCATTTTGGGATCCATTTGAGAACGGTTTTAGCGGCGTTATCAGAGGGGAAATGCTGATGGAATATTTGCCTCATGTAGAAAGCTTCTTTTGAATGCGGTGTATTGAAAGGATACAACTGACTCGCTTTTGACATCTGTTCATCAG…	1719	CRE-ASNS-2 protein [Caenorhabditis remanei]	5e-173	QEGIECINKLIWHLETYDVTSIRASVPMYFLSERISQMGIKVVLSGEGADEILGGYLYFHNAPNDDEFQK	70	asparagine synthase (EC:6.3.5.4); K01953 asparagine synthase (glutamine-hydrolysing) [EC:6.3.5.4]	Amino acid transport and metabolism ;	GO:0009987 GO:0050896 GO:0008152
CL12.Contig17_AS1A	GTGGTAATCATCATAAAGCACGATCATATTCGTCTCTAGTGAATAAATCAATAGCATATTATGTAGTCGGTTGCAGTATTATGCTAGGCAATATTATGCAATTTGAATTAAATGTTTAACTTGTAGACAGTCGTTGATTTTGGGAGGTGGGATGAGGGCTTGAAGATAGGTCAATGAGATCTGCAGGGGGTCGATTTTCAACCGAATGTTGGTGTATTTTCGAGGCACGTCCTGAGGGGTCTTCATTTTCCTGCCATTTTGGGATCCATTTGAGAACGGTTTTAGCGGCGTTATCAGAGGGGAAATGCTGATGGAATATTTGCCTCATGTAGAAAGCTTCTTTTGAATGCGGTGTATTGAAAGGATACAACTGACTCGCTTTTGACATCTGTTCATCAG…	1669	CRE-ASNS-2 protein [Caenorhabditis remanei]	2e-153	QLDGVFGFALIFGDEFLVARDPIGVKPLYYGTDNEGRFFFRS	42	asparagine synthase (EC:6.3.5.4); K01953 asparagine synthase (glutamine-hydrolysing) [EC:6.3.5.4]	Amino acid transport and metabolism ;	GO:0009987 GO:0050896 GO:0008152
CL12.Contig18_AS1A	GTGGTAATCATCATAAAGCACGATCATATTCGTCTCTAGTGAATAAATCAATAGCATATTATGTAGTCGGTTGCAGTATTATGCTAGGCAATATTATGCAATTTGAATTAAATGTTTAACTTGTAGACAGTCGTTGATTTTGGGAGGTGGGATGAGGGCTTGAAGATAGGTCAATGAGATCTGCAGGGGGTCGATTTTCAACCGAATGTTGGTGTATTTTCGAGGCACGTCCTGAGGGGTCTTCATTTTCCTGCCATTTTGGGATCCATTTGAGAACGGTTTTAGCGGCGTTATCAGAGGGGAAATGCTGATGGAATATTTGCCTCATGTAGAAAGCTTCTTTTGAATGCGGTGTATTGAAAGGATACAACTGACTCGCTTTTGACATCTGTTCATCAG…	1969	asparagine synthetase [Ascaris suum]	0	MCGILAICHCEHNGTRPTKFSLLTAQEHSSRQRHRGPDCHGSYQNPVTGDILCHERLSIMDLHCKHPLQGTQADHQVVHNGEIYNHGQLRDTTLKQYQFRTHCDSETIIMFYEKERNGMICNQLDGVFGFALIFGDEFLVARDPIGVKPLYYGTDNEGRFFFRS	164	asn4, AsnS4; asparagine synthetase4; K01953 asparagine synthase (glutamine-hydrolysing) [EC:6.3.5.4]	Amino acid transport and metabolism ;	GO:0009646 GO:0009749 GO:0009744 GO:0009750 GO:0016874 GO:0043617 GO:0006529 GO:0009063
CL12.Contig19_AS1A	GTGGTAATCATCATAAAGCACGATCATATTCGTCTCTAGTGAATAAATCAATAGCATATTATGTAGTCGGTTGCAGTATTATGCTAGGCAATATTATGCAATTTGAATTAAATGTTTAACTTGTAGACAGTCGTTGATTTTGGGAGGTGGGATGAGGGCTTGAAGATAGGTCAATGAGATCTGCAGGGGGTCGATTTTCAACCGAATGTTGGTGTATTTTCGAGGCACGTCCTGAGGGGTCTTCATTTTCCTGCCATTTTGGGATCCATTTGAGAACGGTTTTAGCGGCGTTATCAGAGGGGAAATGCTGATGGAATATTTGCCTCATGTAGAAAGCTTCTTTTGAATGCGGTGTATTGAAAGGATACAACTGACTCGCTTTTGACATCTTGATTATTT…	1623	CRE-ASNS-2 protein [Caenorhabditis remanei]	2e-154	KETIRRVRLLSTADCLRADKSCMAHSLEVRVPFLDKAFLDVAMLTQPKYKRPAQRNNHKHKLVEKWILRAAFDVHDDPYLPEEILWRQKEQFSDGVGYSWIDQLMNYCAEQVTDEQVQTYLFYSYFNUHKTYLSLMKIIKMSKASQLYPFNTPHSKEAFYMRQIFHQHFPSDNAAKTVLKWIPKWQENEDPSGRASKIHQHSVENRPPADLIDLSSSPHPTSQNQRLS	228	asparagine synthase (EC:6.3.5.4); K01953 asparagine synthase (glutamine-hydrolysing) [EC:6.3.5.4]	Amino acid transport and metabolism ;	GO:0009743 GO:0008652
CL12.Contig20_AS1A	GTGGTAATCATCATAAAGCACGATCATATTCGTCTCTAGTGAATAAATCAATAGCATATTATGTAGTCGGTTGCAGTATTATGCTAGGCAATATTATGCAATTTGAATTAAATGTTTAACTTGTAGACAGTCGTTGATTTTGGGAGGTGGGATGAGGGCTTGAAGATAGGTCAATGAGATCTGCAGGGGGTCGATTTTCAACCGAATGTTGGTGTATTTTCGAGGCACGTCCTGAGGGGTCTTCATTTTCCTGCCATTTTGGGATCCATTTGAGAACGGTTTTAGCGGCGTTATCAGAGGGGAAATGCTGATGGAATATTTGCCTCATGTAGAAAGCTTCTTTTGAATGCGGTGTATTGAAAGGATACAACTGACTCGCTTTTGACATCTGTTCATCAG…	1658	CRE-ASNS-2 protein [Caenorhabditis remanei]	4e-153	QEGIECINKLIWHLETYDVTSIRASVPMYFLSERISQMGIKVVLSGEGADEILGGYLYFHNAPNDDEFQK	70	asparagine synthase (EC:6.3.5.4); K01953 asparagine synthase (glutamine-hydrolysing) [EC:6.3.5.4]	Amino acid transport and metabolism ;	None
CL12.Contig21_AS1A	TATTATTATTATTATTATCATTAATTACTCCTATTATGTATTATTTATTATAATTAGTATTAAAAGAACATCGTACCTGCCATTTTGGGATCCATTTGAGAACGGTTTTAGCGGCGTTATCAGAGGGGAAATGCTGATGGAATATTTGCCTCATGTAGAAAGCTTCTTTTGAATGCGGTGTATTGAAAGGATACAACTGACTCGCTTTTGACATCTTGATTATTTTCATTAGTGATAGATATGTTTTATGCTAATTAAAATAGCTGTAAAATAAATATGTCTGTACCTGTTCATCAGTGACTTGTTCAGCGCAATAGTTCATCAGTTGATCAATCCACGAGTAGCCAACACCGTCCGAAAATTGCTCTTTCTGTCTCCAGAGAATCTCTTCTGGTAGAT…	729	asparagine synthetase [Ascaris suum]	1e-85	KETIRRVRLLSTADCLRADKSCMAHSLEVRVPFLDKAFLDVAMLTQPKYKRPAQRNNHKHKLVEKWILRAAFDVHDDPYLPEEILWRQKEQFSDGVGYSWIDQLMNYCAEQVTDEQVQTYLFYSYFNUHKTYLSLMKIIKMSKASQLYPFNTPHSKEAFYMRQIFHQHFPSDNAAKT	177	asn4, AsnS4; asparagine synthetase4; K01953 asparagine synthase (glutamine-hydrolysing) [EC:6.3.5.4]	Amino acid transport and metabolism ;	GO:0050896 GO:0008652 GO:0044271 GO:1901605
CL12.Contig22_AS1A	GTGGTAATCATCATAAAGCACGATCATATTCGTCTCTAGTGAATAAATCAATAGCATATTATGTAGTCGGTTGCAGTATTATGCTAGGCAATATTATGCAATTTGAATTAAATGTTTAACTTGTAGACAGTCGTTGATTTTGGGAGGTGGGATGAGGGCTTGAAGATAGGTCAATGAGATCTGCAGGGGGTCGATTTTCAACCGAATGTTGGTGTATTTTCGAGGCACGTCCTGAGGGGTCTTCATTTTCCTGCCATTTTGGGATCCATTTGAGAACGGTTTTAGCGGCGTTATCAGAGGGGAAATGCTGATGGAATATTTGCCTCATGTAGAAAGCTTCTTTTGAATGCGGTGTATTGAAAGGATACAACTGACTCGCTTTTGACATCTGTTCATCAG…	1714	CRE-ASNS-2 protein [Caenorhabditis remanei]	4e-172	KETIRRVRLLSTADCLRADKSCMAHSLEVRVPFLDKAFLDVAMLTQPKYKRPAQRNNHKHKLVEKWILRAAFDVHVSLYDHLLILSNILYUQDDPYLPEEILWRQKEQFSDGVGYSWIDQLMNYCAEQVTDEQMSKASQLYPFNTPHSKEAFYMRQIFHQHFPSDNAAKTVLKWIPKWQENEDPSGRASKIHQHSVENRPPADLIDLSSSPHPTSQNQRLS	221	asparagine synthase (EC:6.3.5.4); K01953 asparagine synthase (glutamine-hydrolysing) [EC:6.3.5.4]	Amino acid transport and metabolism ;	GO:0050896 GO:0008652
CL12.Contig23_AS1A	GTGGTAATCATCATAAAGCACGATCATATTCGTCTCTAGTGAATAAATCAATAGCATATTATGTAGTCGGTTGCAGTATTATGCTAGGCAATATTATGCAATTTGAATTAAATGTTTAACTTGTAGACAGTCGTTGATTTTGGGAGGTGGGATGAGGGCTTGAAGATAGGTCAATGAGATCTGCAGGGGGTCGATTTTCAACCGAATGTTGGTGTATTTTCGAGGCACGTCCTGAGGGGTCTTCATTTTCCTGCCATTTTGGGATCCATTTGAGAACGGTTTTAGCGGCGTTATCAGAGGGGAAATGCTGATGGAATATTTGCCTCATGTAGAAAGCTTCTTTTGAATGCGGTGTATTGAAAGGATACAACTGACTCGCTTTTGACATCTGTTCATCAG…	1652	putative asparagine synthase [Necator americanus]	9e-140	ETIRRVRLLSTADCLRADKSCMAHSLEVRVPFLDKAFLDVAMLTQPKYKRPAQRNNHKHKLVEKWILRAAFDVHDDPYLPEEILWRQKEQFSDGVGYSWIDQLMNYCAEQVTDEQMSKASQLYPFNTPHSKEAFYMRQIFHQHFPSDNAAKTVLKWIPKWQENEDPSGRA	170	asparagine synthase (EC:6.3.5.4); K01953 asparagine synthase (glutamine-hydrolysing) [EC:6.3.5.4]	Amino acid transport and metabolism ;	GO:0009743 GO:0008652
CL12.Contig24_AS1A	TATTATTATTATTATTATCATTAATTACTCCTATTATGTATTATTTATTATAATTAGTATTAAAAGAACATCGTACCTGCCATTTTGGGATCCATTTGAGAACGGTTTTAGCGGCGTTATCAGAGGGGAAATGCTGATGGAATATTTGCCTCATGTAGAAAGCTTCTTTTGAATGCGGTGTATTGAAAGGATACAACTGACTCGCTTTTGACATCTTGATTATTTTCATTAGTGATAGATATGTTTTATGCTAATTAAAATAGCTGTAAAATAAATATGTCTGTACCTGTTCATCAGTGACTTGTTCAGCGCAATAGTTCATCAGTTGATCAATCCACGAGTAGCCAACACCGTCCGAAAATTGCTCTTTCTGTCTCCAGAGAATCTCTTCTGGTAGAT…	670	asparagine synthetase [Ascaris suum]	1e-94	YFHNAPNDDEFQKETIRRVRLLSTADCLRADKSCMAHSLEVRVPFLDKAFLDVAMLTQPKYKRPAQRNNHKHKLVEKWILRAAFDVHDDPYLPEEILWRQKEQFSDGVGYSWIDQLMNYCAEQVTDEQVQTYLFYSYFNUHKTYLSLMKIIKMSKASQLYPFNTPHSKEAFYMRQIFHQHFPSDNAAKT	189	asn4, AsnS4; asparagine synthetase4; K01953 asparagine synthase (glutamine-hydrolysing) [EC:6.3.5.4]	Amino acid transport and metabolism ;	GO:0050896 GO:0008652 GO:0044271 GO:1901605
CL12.Contig25_AS1A	GTGGTAATCATCATAAAGCACGATCATATTCGTCTCTAGTGAATAAATCAATAGCATATTATGTAGTCGGTTGCAGTATTATGCTAGGCAATATTATGCAATTTGAATTAAATGTTTAACTTGTAGACAGTCGTTGATTTTGGGAGGTGGGATGAGGGCTTGAAGATAGGTCAATGAGATCTGCAGGGGGTCGATTTTCAACCGAATGTTGGTGTATTTTCGAGGCACGTCCTGAGGGGTCTTCATTTTCCTGCCATTTTGGGATCCATTTGAGAACGGTTTTAGCGGCGTTATCAGAGGGGAAATGCTGATGGAATATTTGCCTCATGTAGAAAGCTTCTTTTGAATGCGGTGTATTGAAAGGATACAACTGACTCGCTTTTGACATCTTGATTATTT…	1323	asparagine synthetase [Ascaris suum]	5e-144	QLLRDALIKATHKRLMSDAPIGVLLSGGLDSSLISSIAMKEMLKRGLTMRSFSIGLNEQAPDVIAARRVAQFIQSEHHEYHFTVQ	85	asparagine synthase (glutamine-hydrolysing); K01953 asparagine synthase (glutamine-hydrolysing) [EC:6.3.5.4]	Amino acid transport and metabolism ;	GO:0050896 GO:0097159 GO:0016874 GO:0006529 GO:1901363
CL12.Contig26_AS1A	GTGGTAATCATCATAAAGCACGATCATATTCGTCTCTAGTGAATAAATCAATAGCATATTATGTAGTCGGTTGCAGTATTATGCTAGGCAATATTATGCAATTTGAATTAAATGTTTAACTTGTAGACAGTCGTTGATTTTGGGAGGTGGGATGAGGGCTTGAAGATAGGTCAATGAGATCTGCAGGGGGTCGATTTTCAACCGAATGTTGGTGTATTTTCGAGGCACGTCCTGAGGGGTCTTCATTTTCCTGCCATTTTGGGATCCATTTGAGAACGGTTTTAGCGGCGTTATCAGAGGGGAAATGCTGATGGAATATTTGCCTCATGTAGAAAGCTTCTTTTGAATGCGGTGTATTGAAAGGATACAACTGACTCGCTTTTGACATCTGTTCATCAG…	1810	asparagine synthetase [Ascaris suum]	0	VVHNGEIYNHGQLRDTTLKQYQFRTHCDSETIIMFYEK	38	asn4, AsnS4; asparagine synthetase4; K01953 asparagine synthase (glutamine-hydrolysing) [EC:6.3.5.4]	Amino acid transport and metabolism ;	GO:0009743 GO:0097159 GO:0008652 GO:0044271 GO:1901363 GO:1901605
CL12.Contig27_AS1A	GTGGTAATCATCATAAAGCACGATCATATTCGTCTCTAGTGAATAAATCAATAGCATATTATGTAGTCGGTTGCAGTATTATGCTAGGCAATATTATGCAATTTGAATTAAATGTTTAACTTGTAGACAGTCGTTGATTTTGGGAGGTGGGATGAGGGCTTGAAGATAGGTCAATGAGATCTGCAGGGGGTCGATTTTCAACCGAATGTTGGTGTATTTTCGAGGCACGTCCTGAGGGGTCTTCATTTTCCTGCCATTTTGGGATCCATTTGAGAACGGTTTTAGCGGCGTTATCAGAGGGGAAATGCTGATGGAATATTTGCCTCATGTAGAAAGCTTCTTTTGAATGCGGTGTATTGAAAGGATACAACTGACTCGCTTTTGACATCTGTTCATCAG…	1537	putative asparagine synthase [Necator americanus]	6e-138	ETIRRVRLLSTADCLRADKSCMAHSLEVRVPFLDKAFLDVAMLTQPKYKRPAQRNNHKHKLVEKWILRAAFDVHVSLYDHLLILSNILYUQDDPYLPEEILWRQKEQFSDGVGYSWIDQLMNYCAEQVTDEQMSKASQLYPFNTPHSKEAFYMRQIFHQHFPSDNAAKTVLKWIPKWQENEDPSGRA	187	asparagine synthase (EC:6.3.5.4); K01953 asparagine synthase (glutamine-hydrolysing) [EC:6.3.5.4]	Amino acid transport and metabolism ;	GO:0009743 GO:0008652
CL12.Contig28_AS1A	GTGGTAATCATCATAAAGCACGATCATATTCGTCTCTAGTGAATAAATCAATAGCATATTATGTAGTCGGTTGCAGTATTATGCTAGGCAATATTATGCAATTTGAATTAAATGTTTAACTTGTAGACAGTCGTTGATTTTGGGAGGTGGGATGAGGGCTTGAAGATAGGTCAATGAGATCTGCAGGGGGTCGATTTTCAACCGAATGTTGGTGTATTTTCGAGGCACGTCCTGAGGGGTCTTCATTTTCCTGCCATTTTGGGATCCATTTGAGAACGGTTTTAGCGGCGTTATCAGAGGGGAAATGCTGATGGAATATTTGCCTCATGTAGAAAGCTTCTTTTGAATGCGGTGTATTGAAAGGATACAACTGACTCGCTTTTGACATCTGTTCATCAG…	1798	CRE-ASNS-2 protein [Caenorhabditis remanei]	2e-180	KETIRRVRLLSTADCLRADKSCMAHSLEVRVPFLDKAFLDVAMLTQPKYKRPAQRNNHKHKLVEKWILRAAFDVHDDPYLPEEILWRQKEQFSDGVGYSWIDQLMNYCAEQVTDEQMSKASQLYPFNTPHSKEAFYMRQIFHQHFPSDNAAKTVLKWIPKWQENEDPSGRASKIHQHSVENRPPADLIDLSSSPHPTSQNQRLS	204	asparagine synthase (EC:6.3.5.4); K01953 asparagine synthase (glutamine-hydrolysing) [EC:6.3.5.4]	Amino acid transport and metabolism ;	GO:0050896 GO:0008652
CL12.Contig29_AS1A	GTGGTAATCATCATAAAGCACGATCATATTCGTCTCTAGTGAATAAATCAATAGCATATTATGTAGTCGGTTGCAGTATTATGCTAGGCAATATTATGCAATTTGAATTAAATGTTTAACTTGTAGACAGTCGTTGATTTTGGGAGGTGGGATGAGGGCTTGAAGATAGGTCAATGAGATCTGCAGGGGGTCGATTTTCAACCGAATGTTGGTGTATTTTCGAGGCACGTCCTGAGGGGTCTTCATTTTCCTGCCATTTTGGGATCCATTTGAGAACGGTTTTAGCGGCGTTATCAGAGGGGAAATGCTGATGGAATATTTGCCTCATGTAGAAAGCTTCTTTTGAATGCGGTGTATTGAAAGGATACAACTGACTCGCTTTTGACATCTTGATTATTT…	1558	putative asparagine synthase [Necator americanus]	9e-136	ETIRRVRLLSTADCLRADKSCMAHSLEVRVPFLDKAFLDVAMLTQPKYKRPAQRNNHKHKLVEKWILRAAFDVHDDPYLPEEILWRQKEQFSDGVGYSWIDQLMNYCAEQVTDEQVQTYLFYSYFNUHKTYLSLMKIIKMSKASQLYPFNTPHSKEAFYMRQIFHQHFPSDNAAKTVLKWIPKWQENEDPSGRA	194	asparagine synthase (EC:6.3.5.4); K01953 asparagine synthase (glutamine-hydrolysing) [EC:6.3.5.4]	Amino acid transport and metabolism ;	GO:0009743 GO:0008652
CL12.Contig30_AS1A	GTGGTAATCATCATAAAGCACGATCATATTCGTCTCTAGTGAATAAATCAATAGCATATTATGTAGTCGGTTGCAGTATTATGCTAGGCAATATTATGCAATTTGAATTAAATGTTTAACTTGTAGACAGTCGTTGATTTTGGGAGGTGGGATGAGGGCTTGAAGATAGGTCAATGAGATCTGCAGGGGGTCGATTTTCAACCGAATGTTGGTGTATTTTCGAGGCACGTCCTGAGGGGTCTTCATTTTCCTGCCATTTTGGGATCCATTTGAGAACGGTTTTAGCGGCGTTATCAGAGGGGAAATGCTGATGGAATATTTGCCTCATGTAGAAAGCTTCTTTTGAATGCGGTGTATTGAAAGGATACAACTGACTCGCTTTTGACATCTGTTCATCAG…	2018	asparagine synthetase [Ascaris suum]	0	MCGILAICHCEHNGTRPTKFSLLTAQEHSSRQRHRGPDCHGSYQNPVTGDILCHERLSIMD	61	asn4, AsnS4; asparagine synthetase4; K01953 asparagine synthase (glutamine-hydrolysing) [EC:6.3.5.4]	Amino acid transport and metabolism ;	GO:0009646 GO:0009749 GO:0009744 GO:0009750 GO:0016874 GO:0043617 GO:0006529 GO:0009063
CL12.Contig31_AS1A	GTGGTAATCATCATAAAGCACGATCATATTCGTCTCTAGTGAATAAATCAATAGCATATTATGTAGTCGGTTGCAGTATTATGCTAGGCAATATTATGCAATTTGAATTAAATGTTTAACTTGTAGACAGTCGTTGATTTTGGGAGGTGGGATGAGGGCTTGAAGATAGGTCAATGAGATCTGCAGGGGGTCGATTTTCAACCGAATGTTGGTGTATTTTCGAGGCACGTCCTGAGGGGTCTTCATTTTCCTGCCATTTTGGGATCCATTTGAGAACGGTTTTAGCGGCGTTATCAGAGGGGAAATGCTGATGGAATATTTGCCTCATGTAGAAAGCTTCTTTTGAATGCGGTGTATTGAAAGGATACAACTGACTCGCTTTTGACATCTTGATTATTT…	1626	asparagine synthetase [Ascaris suum]	0	NQLDGVFGFALIFGDEFLVARDPIGVKPLYYGTDNEGRFFFRS	43	asn1, AS, AsnS1; asparagine synthetase homolog1 (EC:6.3.5.4); K01953 asparagine synthase (glutamine-hydrolysing) [EC:6.3.5.4]	Amino acid transport and metabolism ;	GO:0044249 GO:1901576 GO:0006520
CL12.Contig32_AS1A	GTGGTAATCATCATAAAGCACGATCATATTCGTCTCTAGTGAATAAATCAATAGCATATTATGTAGTCGGTTGCAGTATTATGCTAGGCAATATTATGCAATTTGAATTAAATGTTTAACTTGTAGACAGTCGTTGATTTTGGGAGGTGGGATGAGGGCTTGAAGATAGGTCAATGAGATCTGCAGGGGGTCGATTTTCAACCGAATGTTGGTGTATTTTCGAGGCACGTCCTGAGGGGTCTTCATTTTCCTGCCATTTTGGGATCCATTTGAGAACGGTTTTAGCGGCGTTATCAGAGGGGAAATGCTGATGGAATATTTGCCTCATGTAGAAAGCTTCTTTTGAATGCGGTGTATTGAAAGGATACAACTGACTCGCTTTTGACATCTGTTCATCAG…	1963	asparagine synthetase [Ascaris suum]	0	MCGILAICHCEHNGTRPTKFSLLTAQEHSSRQRHRGPDCHGSYQNPVTGDILCHERLSIMDLHCKHPLQGTQADHQVVHNGEIYNHGQLRDTTLKQYQFRTHCDSETIIMFYEKERNGMICNQLDGVFGFALIFGDEFLVARDPIGVKPLYYGTDNEGRFFFSSELKVVEDICRDNEFATFPPGYFWTPKTRFVRYYEPLWYQPSNATVDLNFQLLRDALIKATHKRLMSDAPIGVLLSGGLDSSLISSIAMKEMLKRGLTMRSFSIGLNEQAPDVIAARRVAQFIQSEHHEYHFTVQ	298	asn4, AsnS4; asparagine synthetase4; K01953 asparagine synthase (glutamine-hydrolysing) [EC:6.3.5.4]	Amino acid transport and metabolism ;	GO:0009646 GO:0009749 GO:0009744 GO:0009750 GO:0016874 GO:0043617 GO:0006529 GO:0009063
CL12.Contig33_AS1A	GTGGTAATCATCATAAAGCACGATCATATTCGTCTCTAGTGAATAAATCAATAGCATATTATGTAGTCGGTTGCAGTATTATGCTAGGCAATATTATGCAATTTGAATTAAATGTTTAACTTGTAGACAGTCGTTGATTTTGGGAGGTGGGATGAGGGCTTGAAGATAGGTCAATGAGATCTGCAGGGGGTCGATTTTCAACCGAATGTTGGTGTATTTTCGAGGCACGTCCTGAGGGGTCTTCATTTTCCTGCCATTTTGGGATCCATTTGAGAACGGTTTTAGCGGCGTTATCAGAGGGGAAATGCTGATGGAATATTTGCCTCATGTAGAAAGCTTCTTTTGAATGCGGTGTATTGAAAGGATACAACTGACTCGCTTTTGACATCTTGATTATTT…	1433	putative asparagine synthase [Necator americanus]	7e-114	LRDALIKATHKRLMSDAPIGVLLSGGLDSSLISSIAMKEMLKRGLTMRSFSIGLNEQAPDVIAARRVAQFIQSEHHEYHFTVQ	83	asparagine synthase (EC:6.3.5.4); K01953 asparagine synthase (glutamine-hydrolysing) [EC:6.3.5.4]	Amino acid transport and metabolism ;	None
CL12.Contig34_AS1A	GTGGTAATCATCATAAAGCACGATCATATTCGTCTCTAGTGAATAAATCAATAGCATATTATGTAGTCGGTTGCAGTATTATGCTAGGCAATATTATGCAATTTGAATTAAATGTTTAACTTGTAGACAGTCGTTGATTTTGGGAGGTGGGATGAGGGCTTGAAGATAGGTCAATGAGATCTGCAGGGGGTCGATTTTCAACCGAATGTTGGTGTATTTTCGAGGCACGTCCTGAGGGGTCTTCATTTTCCTGCCATTTTGGGATCCATTTGAGAACGGTTTTAGCGGCGTTATCAGAGGGGAAATGCTGATGGAATATTTGCCTCATGTAGAAAGCTTCTTTTGAATGCGGTGTATTGAAAGGATACAACTGACTCGCTTTTGACATCTGTTCATCAG…	1600	asparagine synthetase [Ascaris suum]	9e-172	SSELKVVEDICRDNEFATFPPGYFWTPKTRFVRYYEPLWYQPSNATVDLNFQLLRDALIKATHKRLMSDAPIGVLLSGGLDSSLISSIAMKEMLKRGLTMRSFSIGLNEQAPDVIAARRVAQFIQSEHHEYHFTVQ	136	asn4, AsnS4; asparagine synthetase4; K01953 asparagine synthase (glutamine-hydrolysing) [EC:6.3.5.4]	Amino acid transport and metabolism ;	GO:0009743 GO:0097159 GO:0008652 GO:0044271 GO:1901363 GO:1901605
CL12.Contig35_AS1A	GTGGTAATCATCATAAAGCACGATCATATTCGTCTCTAGTGAATAAATCAATAGCATATTATGTAGTCGGTTGCAGTATTATGCTAGGCAATATTATGCAATTTGAATTAAATGTTTAACTTGTAGACAGTCGTTGATTTTGGGAGGTGGGATGAGGGCTTGAAGATAGGTCAATGAGATCTGCAGGGGGTCGATTTTCAACCGAATGTTGGTGTATTTTCGAGGCACGTCCTGAGGGGTCTTCATTTTCCTGCCATTTTGGGATCCATTTGAGAACGGTTTTAGCGGCGTTATCAGAGGGGAAATGCTGATGGAATATTTGCCTCATGTAGAAAGCTTCTTTTGAATGCGGTGTATTGAAAGGATACAACTGACTCGCTTTTGACATCTTGATTATTT…	1615	asparagine synthetase [Ascaris suum]	0	NQLDGVFGFALIFGDEFLVARDPIGVKPLYYGTDNEGRFFFSSELKVVEDICRDNEFATFPPGYFWTPKTRFVRYYEPLWYQPSNATVDLNFQLLRDALIKATHKRLMSDAPIGVLLSGGLDSSLISSIAMKEMLKRGLTMRSFSIGLNEQAPDVIAARRVAQFIQSEHHEYHFTVQEGIECINKLIWHLETYDVTSIRASVPMYFLSERISQMGIKVVLSGEGADEILGGYLYFHNAPNDDEFQKETIRRVRLLSTADCLRADKSCMAHSLEVRVPFLDKAFLDVAMLTQPKYKRPAQRNNHKHKLVEKWILRAAFDVHVSLYDHLLILSNILYUQDDPYLPEEILWRQKEQFSDGVGYSWIDQLMNYCAEQVTDEQVQTYLFYSYFNUHKTYLSLMK…	476	asn4, AsnS4; asparagine synthetase4; K01953 asparagine synthase (glutamine-hydrolysing) [EC:6.3.5.4]	Amino acid transport and metabolism ;	GO:0044249 GO:1901576 GO:0006520
CL12.Contig36_AS1A	TATTATTATTATTATTATCATTAATTACTCCTATTATGTATTATTTATTATAATTAGTATTAAAAGAACATCGTACCTGCCATTTTGGGATCCATTTGAGAACGGTTTTAGCGGCGTTATCAGAGGGGAAATGCTGATGGAATATTTGCCTCATGTAGAAAGCTTCTTTTGAATGCGGTGTATTGAAAGGATACAACTGACTCGCTTTTGACATCTGTTCATCAGTGACTTGTTCAGCGCAATAGTTCATCAGTTGATCAATCCACGAGTAGCCAACACCGTCCGAAAATTGCTCTTTCTGTCTCCAGAGAATCTCTTCTGGTAGATAAGGATCATCCTGTTAGTATAATATGTTAGATAATATTAATAAGTGATCATATAAACTAACGTGAACATCGA…	708	asparagine synthetase [Ascaris suum]	4e-87	KETIRRVRLLSTADCLRADKSCMAHSLEVRVPFLDKAFLDVAMLTQPKYKRPAQRNNHKHKLVEKWILRAAFDVHVSLYDHLLILSNILYUQDDPYLPEEILWRQKEQFSDGVGYSWIDQLMNYCAEQVTDEQMSKASQLYPFNTPHSKEAFYMRQIFHQHFPSDNAAKT	170	asn4, AsnS4; asparagine synthetase4; K01953 asparagine synthase (glutamine-hydrolysing) [EC:6.3.5.4]	Amino acid transport and metabolism ;	GO:0050896 GO:0008652 GO:0044271 GO:1901605
CL12.Contig37_AS1A	GTGGTAATCATCATAAAGCACGATCATATTCGTCTCTAGTGAATAAATCAATAGCATATTATGTAGTCGGTTGCAGTATTATGCTAGGCAATATTATGCAATTTGAATTAAATGTTTAACTTGTAGACAGTCGTTGATTTTGGGAGGTGGGATGAGGGCTTGAAGATAGGTCAATGAGATCTGCAGGGGGTCGATTTTCAACCGAATGTTGGTGTATTTTCGAGGCACGTCCTGAGGGGTCTTCATTTTCCTGCCATTTTGGGATCCATTTGAGAACGGTTTTAGCGGCGTTATCAGAGGGGAAATGCTGATGGAATATTTGCCTCATGTAGAAAGCTTCTTTTGAATGCGGTGTATTGAAAGGATACAACTGACTCGCTTTTGACATCTTGATTATTT…	1374	asparagine synthetase [Ascaris suum]	3e-140	QLLRDALIKATHKRLMSDAPIGVLLSGGLDSSLISSIAMKEMLKRGLTMRSFSIGLNEQAPDVIAARRVAQFIQSEHHEYHFTVQ	85	asparagine synthase (glutamine-hydrolysing); K01953 asparagine synthase (glutamine-hydrolysing) [EC:6.3.5.4]	Amino acid transport and metabolism ;	GO:0050896 GO:0008652 GO:0044271 GO:1901605
CL12.Contig38_AS1A	GTGGTAATCATCATAAAGCACGATCATATTCGTCTCTAGTGAATAAATCAATAGCATATTATGTAGTCGGTTGCAGTATTATGCTAGGCAATATTATGCAATTTGAATTAAATGTTTAACTTGTAGACAGTCGTTGATTTTGGGAGGTGGGATGAGGGCTTGAAGATAGGTCAATGAGATCTGCAGGGGGTCGATTTTCAACCGAATGTTGGTGTATTTTCGAGGCACGTCCTGAGGGGTCTTCATTTTCCTGCCATTTTGGGATCCATTTGAGAACGGTTTTAGCGGCGTTATCAGAGGGGAAATGCTGATGGAATATTTGCCTCATGTAGAAAGCTTCTTTTGAATGCGGTGTATTGAAAGGATACAACTGACTCGCTTTTGACATCTTGATTATTT…	1382	CRE-ASNS-2 protein [Caenorhabditis remanei]	4e-116	LRDALIKATHKRLMSDAPIGVLLSGGLDSSLISSIAMKEMLKRGLTMRSFSIGLNEQAPDVIAARRVAQFIQSEHHEYHFTVQ	83	asparagine synthase (EC:6.3.5.4); K01953 asparagine synthase (glutamine-hydrolysing) [EC:6.3.5.4]	Amino acid transport and metabolism ;	None
CL12.Contig39_AS1A	TATTATTATTATTATTATCATTAATTACTCCTATTATGTATTATTTATTATAATTAGTATTAAAAGAACATCGTACCTGCCATTTTGGGATCCATTTGAGAACGGTTTTAGCGGCGTTATCAGAGGGGAAATGCTGATGGAATATTTGCCTCATGTAGAAAGCTTCTTTTGAATGCGGTGTATTGAAAGGATACAACTGACTCGCTTTTGACATCTTGATTATTTTCATTAGTGATAGATATGTTTTATGCTAATTAAAATAGCTGTAAAATAAATATGTCTGTACCTGTTCATCAGTGACTTGTTCAGCGCAATAGTTCATCAGTTGATCAATCCACGAGTAGCCAACACCGTCCGAAAATTGCTCTTTCTGTCTCCAGAGAATCTCTTCTGGTAGAT…	721	asparagine synthetase [Ascaris suum]	7e-91	YFHNAPNDDEFQKETIRRVRLLSTADCLRADKSCMAHSLEVRVPFLDKAFLDVAMLTQPKYKRPAQRNNHKHKLVEKWILRAAFDVHVSLYDHLLILSNILYUQDDPYLPEEILWRQKEQFSDGVGYSWIDQLMNYCAEQVTDEQVQTYLFYSYFNUHKTYLSLMKIIKMSKASQLYPFNTPHSKEAFYMRQIFHQHFPSDNAAKT	206	asparagine synthase (glutamine-hydrolysing); K01953 asparagine synthase (glutamine-hydrolysing) [EC:6.3.5.4]	Amino acid transport and metabolism ;	GO:0009987 GO:0008152
CL12.Contig40_AS1A	GTGGTAATCATCATAAAGCACGATCATATTCGTCTCTAGTGAATAAATCAATAGCATATTATGTAGTCGGTTGCAGTATTATGCTAGGCAATATTATGCAATTTGAATTAAATGTTTAACTTGTAGACAGTCGTTGATTTTGGGAGGTGGGATGAGGGCTTGAAGATAGGTCAATGAGATCTGCAGGGGGTCGATTTTCAACCGAATGTTGGTGTATTTTCGAGGCACGTCCTGAGGGGTCTTCATTTTCCTGCCATTTTGGGATCCATTTGAGAACGGTTTTAGCGGCGTTATCAGAGGGGAAATGCTGATGGAATATTTGCCTCATGTAGAAAGCTTCTTTTGAATGCGGTGTATTGAAAGGATACAACTGACTCGCTTTTGACATCTTGATTATTT…	1676	asparagine synthetase [Ascaris suum]	0	VHNGEIYNHEQLRDTTLKQYQFRTHCDSETIIMFYEKERNGMICNQLDGVFGFALIFGDEFLVARDPIGVKPLYYGTDNEGRFFFSSELKVVEDICRDNEFATFPPGYFWTPKTRFVRYYEPLWYQPSNATVDLNFQLLRDALIKATHKRLMSDAPIGVLLSGGLDSSLISSIAMKEMLKRGLTMRSFSIGLNEQAPDVIAARRVAQFIQSEHHEYHFTVQEGIECINKLIWHLETYDVTSIRASVPMYFLSERISQMGIKVVLSGEGADEILGGYLYFHNAPNDDEFQKETIRRVRLLSTADCLRADKSCMAHSLEVRVPFLDKAFLDVAMLTQPKYKRPAQRNNHKHKLVEKWILRAAFDVHDDPYLPEEILWRQKEQFSDGVGYSWIDQLMNYCAE…	503	asn4, AsnS4; asparagine synthetase4; K01953 asparagine synthase (glutamine-hydrolysing) [EC:6.3.5.4]	Amino acid transport and metabolism ;	GO:0044249 GO:1901576 GO:0006520
CL12.Contig41_AS1A	GTGGTAATCATCATAAAGCACGATCATATTCGTCTCTAGTGAATAAATCAATAGCATATTATGTAGTCGGTTGCAGTATTATGCTAGGCAATATTATGCAATTTGAATTAAATGTTTAACTTGTAGACAGTCGTTGATTTTGGGAGGTGGGATGAGGGCTTGAAGATAGGTCAATGAGATCTGCAGGGGGTCGATTTTCAACCGAATGTTGGTGTATTTTCGAGGCACGTCCTGAGGGGTCTTCATTTTCCTGCCATTTTGGGATCCATTTGAGAACGGTTTTAGCGGCGTTATCAGAGGGGAAATGCTGATGGAATATTTGCCTCATGTAGAAAGCTTCTTTTGAATGCGGTGTATTGAAAGGATACAACTGACTCGCTTTTGACATCTGTTCATCAG…	1795	asparagine synthetase [Ascaris suum]	0	VVHNGEIYNHGQLRDTTLKQYQFRTHCDSETIIMFYEKERNGMICNQLDGVFGFALIFGDEFLVARDPIGVKPLYYGTDNEGRFFFSSELKVVEDICRDNEFATFPPGYFWTPKTRFVRYYEPLWYQPSNATVDLNFQLLRDALIKATHKRLMSDAPIGVLLSGGLDSSLISSIAMKEMLKRGLTMRSFSIGLNEQAPDVIAARRVAQFIQSEHHEYHFTVQ	222	asn4, AsnS4; asparagine synthetase4; K01953 asparagine synthase (glutamine-hydrolysing) [EC:6.3.5.4]	Amino acid transport and metabolism ;	GO:0097159 GO:0008652 GO:0044271 GO:1901363 GO:1901605
CL12.Contig42_AS1A	GTGGTAATCATCATAAAGCACGATCATATTCGTCTCTAGTGAATAAATCAATAGCATATTATGTAGTCGGTTGCAGTATTATGCTAGGCAATATTATGCAATTTGAATTAAATGTTTAACTTGTAGACAGTCGTTGATTTTGGGAGGTGGGATGAGGGCTTGAAGATAGGTCAATGAGATCTGCAGGGGGTCGATTTTCAACCGAATGTTGGTGTATTTTCGAGGCACGTCCTGAGGGGTCTTCATTTTCCTGCCATTTTGGGATCCATTTGAGAACGGTTTTAGCGGCGTTATCAGAGGGGAAATGCTGATGGAATATTTGCCTCATGTAGAAAGCTTCTTTTGAATGCGGTGTATTGAAAGGATACAACTGACTCGCTTTTGACATCTGTTCATCAG…	1534	asparagine synthetase [Ascaris suum]	5e-169	SSELKVVEDICRDNEFATFPPGYFWTPKTRFVRYYEPLWYQPSNATVDLNFQLLRDALIKATHKRLMSDAPIGVLLSGGLDSSLISSIAMKEMLKRGLTMRSFSIGLNEQAPDVIAARRVAQFIQSEHHEYHFTVQ	136	asn4, AsnS4; asparagine synthetase4; K01953 asparagine synthase (glutamine-hydrolysing) [EC:6.3.5.4]	Amino acid transport and metabolism ;	GO:0050896 GO:0097159 GO:0008652 GO:0044271 GO:1901363 GO:1901605
CL12.Contig43_AS1A	TATTATTATTATTATTATCATTAATTACTCCTATTATGTATTATTTATTATAATTAGTATTAAAAGAACATCGTACCTGCCATTTTGGGATCCATTTGAGAACGGTTTTAGCGGCGTTATCAGAGGGGAAATGCTGATGGAATATTTGCCTCATGTAGAAAGCTTCTTTTGAATGCGGTGTATTGAAAGGATACAACTGACTCGCTTTTGACATCTGTTCATCAGTGACTTGTTCAGCGCAATAGTTCATCAGTTGATCAATCCACGAGTAGCCAACACCGTCCGAAAATTGCTCTTTCTGTCTCCAGAGAATCTCTTCTGGTAGATAAGGATCATCGTGAACATCGAAAGCTGCACGCAGAATCCATTTCTCGACGAGTTTATGTTTGTGGTTGTTGC…	1021	asparagine synthetase [Ascaris suum]	4e-177	GLTMRSFSIGLNEQAPDVIAARRVAQFIQSEHHEYHFTVQEGIECINKLIWHLETYDVTSIRASVPMYFLSERISQMGIKVVLSGEGADEILGGYLYFHNAPNDDEFQKETIRRVRLLSTADCLRADKSCMAHSLEVRVPFLDKAFLDVAMLTQPKYKRPAQRNNHKHKLVEKWILRAAFDVHDDPYLPEEILWRQKEQFSDGVGYSWIDQLMNYCAEQVTDEQMSKASQLYPFNTPHSKEAFYMRQIFHQHFPSDNAAKT	261	asn4, AsnS4; asparagine synthetase4; K01953 asparagine synthase (glutamine-hydrolysing) [EC:6.3.5.4]	Amino acid transport and metabolism ;	GO:0009746 GO:0006529 GO:0000166 GO:0004066
CL12.Contig44_AS1A	GTGGTAATCATCATAAAGCACGATCATATTCGTCTCTAGTGAATAAATCAATAGCATATTATGTAGTCGGTTGCAGTATTATGCTAGGCAATATTATGCAATTTGAATTAAATGTTTAACTTGTAGACAGTCGTTGATTTTGGGAGGTGGGATGAGGGCTTGAAGATAGGTCAATGAGATCTGCAGGGGGTCGATTTTCAACCGAATGTTGGTGTATTTTCGAGGCACGTCCTGAGGGGTCTTCATTTTCCTGCCATTTTGGGATCCATTTGAGAACGGTTTTAGCGGCGTTATCAGAGGGGAAATGCTGATGGAATATTTGCCTCATGTAGAAAGCTTCTTTTGAATGCGGTGTATTGAAAGGATACAACTGACTCGCTTTTGACATCTGTTCATCAG…	1907	asparagine synthetase [Ascaris suum]	0	MCGILAICHCEHNGTRPTKFSLLTAQEHSSRQRHRGPDCHGSYQNPVTGDILCHERLSIMDLHCKHPLQGTQADHQVVHNGEIYNHGQLRDTTLKQYQFRTHCDSETIIMFYEKERNGMICNQLDGVFGFALIFGDEFLVARDPIGVKPLYYGTDNEGRFFFSSELKVVEDICRDNEFATFPPGYFWTPKTRFVRYYEPLWYQPSNATVDLNFQLLRDALIKATHKRLMSDAPIGVLLSGGLDSSLISSIAMKEMLKRGLTMRSFSIGLNEQAPDVIAARRVAQFIQSEHHEYHFTVQEGIECINKLIWHLETYDVTSIRASVPMYFLSERISQMGIKVVLSGEGADEILGGYLYFHNAPNDDEFQKETIRRVRLLSTADCLRADKSCMAHSLEVRVPF…	546	asn4, AsnS4; asparagine synthetase4; K01953 asparagine synthase (glutamine-hydrolysing) [EC:6.3.5.4]	Amino acid transport and metabolism ;	GO:0009749 GO:0009744 GO:0009750 GO:0043617 GO:0006529
CL12.Contig45_AS1A	GTGGTAATCATCATAAAGCACGATCATATTCGTCTCTAGTGAATAAATCAATAGCATATTATGTAGTCGGTTGCAGTATTATGCTAGGCAATATTATGCAATTTGAATTAAATGTTTAACTTGTAGACAGTCGTTGATTTTGGGAGGTGGGATGAGGGCTTGAAGATAGGTCAATGAGATCTGCAGGGGGTCGATTTTCAACCGAATGTTGGTGTATTTTCGAGGCACGTCCTGAGGGGTCTTCATTTTCCTGCCATTTTGGGATCCATTTGAGAACGGTTTTAGCGGCGTTATCAGAGGGGAAATGCTGATGGAATATTTGCCTCATGTAGAAAGCTTCTTTTGAATGCGGTGTATTGAAAGGATACAACTGACTCGCTTTTGACATCTGTTCATCAG…	2028	CRE-ASNS-2 protein [Caenorhabditis remanei]	0	MCGILAICHCEHNGTRPTKFSLLTAQEHSSRQRHRGPDCHGSYQNPVTGDILCHERLSIMDLHCKHPLQGTQADHQVVHNGEIYNHGQLRDTTLKQYQFRTHCDSETIIMFYEKERNGMICNQLDGVFGFALIFGDEFLVARDPIGVKPLYYGTDNEGR	159	asparagine synthase (EC:6.3.5.4); K01953 asparagine synthase (glutamine-hydrolysing) [EC:6.3.5.4]	Amino acid transport and metabolism ;	GO:0009743 GO:0008652
CL12.Contig46_AS1A	GTGGTAATCATCATAAAGCACGATCATATTCGTCTCTAGTGAATAAATCAATAGCATATTATGTAGTCGGTTGCAGTATTATGCTAGGCAATATTATGCAATTTGAATTAAATGTTTAACTTGTAGACAGTCGTTGATTTTGGGAGGTGGGATGAGGGCTTGAAGATAGGTCAATGAGATCTGCAGGGGGTCGATTTTCAACCGAATGTTGGTGTATTTTCGAGGCACGTCCTGAGGGGTCTTCATTTTCCTGCCATTTTGGGATCCATTTGAGAACGGTTTTAGCGGCGTTATCAGAGGGGAAATGCTGATGGAATATTTGCCTCATGTAGAAAGCTTCTTTTGAATGCGGTGTATTGAAAGGATACAACTGACTCGCTTTTGACATCTGTTCATCAG…	1956	asparagine synthetase [Ascaris suum]	0	MCGILAICHCEHNGTRPTKFSLLTAQEHSSRQRHRGPDCHGSYQNPVTGDILCHERLSIMDLHCKHPLQGTQ	72	asn4, AsnS4; asparagine synthetase4; K01953 asparagine synthase (glutamine-hydrolysing) [EC:6.3.5.4]	Amino acid transport and metabolism ;	GO:0009646 GO:0009749 GO:0009744 GO:0009750 GO:0043617 GO:0006529 GO:0009063
CL12.Contig47_AS1A	GTGGTAATCATCATAAAGCACGATCATATTCGTCTCTAGTGAATAAATCAATAGCATATTATGTAGTCGGTTGCAGTATTATGCTAGGCAATATTATGCAATTTGAATTAAATGTTTAACTTGTAGACAGTCGTTGATTTTGGGAGGTGGGATGAGGGCTTGAAGATAGGTCAATGAGATCTGCAGGGGGTCGATTTTCAACCGAATGTTGGTGTATTTTCGAGGCACGTCCTGAGGGGTCTTCATTTTCCTGCCATTTTGGGATCCATTTGAGAACGGTTTTAGCGGCGTTATCAGAGGGGAAATGCTGATGGAATATTTGCCTCATGTAGAAAGCTTCTTTTGAATGCGGTGTATTGAAAGGATACAACTGACTCGCTTTTGACATCTGTTCATCAG…	1661	asparagine synthetase [Ascaris suum]	2e-170	NQLDGVFGFALIFGDEFLVARDPIGVKPLYYGTDNEGRFFFRS	43	asn1, AS, AsnS1; asparagine synthetase homolog1 (EC:6.3.5.4); K01953 asparagine synthase (glutamine-hydrolysing) [EC:6.3.5.4]	Amino acid transport and metabolism ;	GO:0097159 GO:0008652 GO:0044271 GO:1901363 GO:1901605
CL12.Contig48_AS1A	GTGGTAATCATCATAAAGCACGATCATATTCGTCTCTAGTGAATAAATCAATAGCATATTATGTAGTCGGTTGCAGTATTATGCTAGGCAATATTATGCAATTTGAATTAAATGTTTAACTTGTAGACAGTCGTTGATTTTGGGAGGTGGGATGAGGGCTTGAAGATAGGTCAATGAGATCTGCAGGGGGTCGATTTTCAACCGAATGTTGGTGTATTTTCGAGGCACGTCCTGAGGGGTCTTCATTTTCCTGCCATTTTGGGATCCATTTGAGAACGGTTTTAGCGGCGTTATCAGAGGGGAAATGCTGATGGAATATTTGCCTCATGTAGAAAGCTTCTTTTGAATGCGGTGTATTGAAAGGATACAACTGACTCGCTTTTGACATCTGTTCATCAG…	1803	asparagine synthetase [Ascaris suum]	0	DILCHERLSIMDLHCKHPLQGTQADHQVVHNGEIYNHGQLRDTTLKQYQFRTHCDSETIIMFYEKERNGMICNQLDGVFGFALIFGDEFLVARDPIGVKPLYYGTDNEGRFFFRS	115	asn1, AS, AsnS1; asparagine synthetase homolog1 (EC:6.3.5.4); K01953 asparagine synthase (glutamine-hydrolysing) [EC:6.3.5.4]	Amino acid transport and metabolism ;	GO:0097159 GO:0008652 GO:0044271 GO:1901363 GO:1901605
CL12.Contig49_AS1A	GTGGTAATCATCATAAAGCACGATCATATTCGTCTCTAGTGAATAAATCAATAGCATATTATGTAGTCGGTTGCAGTATTATGCTAGGCAATATTATGCAATTTGAATTAAATGTTTAACTTGTAGACAGTCGTTGATTTTGGGAGGTGGGATGAGGGCTTGAAGATAGGTCAATGAGATCTGCAGGGGGTCGATTTTCAACCGAATGTTGGTGTATTTTCGAGGCACGTCCTGAGGGGTCTTCATTTTCCTGCCATTTTGGGATCCATTTGAGAACGGTTTTAGCGGCGTTATCAGAGGGGAAATGCTGATGGAATATTTGCCTCATGTAGAAAGCTTCTTTTGAATGCGGTGTATTGAAAGGATACAACTGACTCGCTTTTGACATCTGTTCATCAG…	1599	asparagine synthetase [Ascaris suum]	0	NQLDGVFGFALIFGDEFLVARDPIGVKPLYYGTDNEGRFFFSSELKVVEDICRDNEFATFPPGYFWTPKTRFVRYYEPLWYQPSNATVDLNFQLLRDALIKATHKRLMSDAPIGVLLSGGLDSSLISSIAMKEMLKRGLTMRSFSIGLNEQAPDVIAARRVAQFIQSEHHEYHFTVQ	177	asn4, AsnS4; asparagine synthetase4; K01953 asparagine synthase (glutamine-hydrolysing) [EC:6.3.5.4]	Amino acid transport and metabolism ;	GO:0097159 GO:0008652 GO:0044271 GO:1901363 GO:1901605
CL12.Contig50_AS1A	TATTATTATTATTATTATCATTAATTACTCCTATTATGTATTATTTATTATAATTAGTATTAAAAGAACATCGTACCTGCCATTTTGGGATCCATTTGAGAACGGTTTTAGCGGCGTTATCAGAGGGGAAATGCTGATGGAATATTTGCCTCATGTAGAAAGCTTCTTTTGAATGCGGTGTATTGAAAGGATACAACTGACTCGCTTTTGACATCTGTTCATCAGTGACTTGTTCAGCGCAATAGTTCATCAGTTGATCAATCCACGAGTAGCCAACACCGTCCGAAAATTGCTCTTTCTGTCTCCAGAGAATCTCTTCTGGTAGATAAGGATCATCCTGTTAGTATAATATGTTAGATAATATTAATAAGTGATCATATAAACTAACGTGAACATCGA…	1072	asparagine synthetase [Ascaris suum]	2e-173	GLTMRSFSIGLNEQAPDVIAARRVAQFIQSEHHEYHFTVQEGIECINKLIWHLETYDVTSIRASVPMYFLSERISQMGIKVVLSGEGADEILGGYLYFHNAPNDDEFQKETIRRVRLLSTADCLRADKSCMAHSLEVRVPFLDKAFLDVAMLTQPKYKRPAQRNNHKHKLVEKWILRAAFDVHVSLYDHLLILSNILYUQDDPYLPEEILWRQKEQFSDGVGYSWIDQLMNYCAEQVTDEQMSKASQLYPFNTPHSKEAFYMRQIFHQHFPSDNAAKT	278	asn4, AsnS4; asparagine synthetase4; K01953 asparagine synthase (glutamine-hydrolysing) [EC:6.3.5.4]	Amino acid transport and metabolism ;	GO:0009743 GO:0097159 GO:0016874 GO:0006529 GO:1901363
CL12.Contig51_AS1A	GTGGTAATCATCATAAAGCACGATCATATTCGTCTCTAGTGAATAAATCAATAGCATATTATGTAGTCGGTTGCAGTATTATGCTAGGCAATATTATGCAATTTGAATTAAATGTTTAACTTGTAGACAGTCGTTGATTTTGGGAGGTGGGATGAGGGCTTGAAGATAGGTCAATGAGATCTGCAGGGGGTCGATTTTCAACCGAATGTTGGTGTATTTTCGAGGCACGTCCTGAGGGGTCTTCATTTTCCTGCCATTTTGGGATCCATTTGAGAACGGTTTTAGCGGCGTTATCAGAGGGGAAATGCTGATGGAATATTTGCCTCATGTAGAAAGCTTCTTTTGAATGCGGTGTATTGAAAGGATACAACTGACTCGCTTTTGACATCTGTTCATCAG…	1860	CRE-ASNS-2 protein [Caenorhabditis remanei]	7e-176	NIUVVHNGEIYNHGQLRDTTLKQYQFRTHCDSETIIMFYEKERNGMICNQLDGVFGFALIFGDEFLVARDPIGVKPLYYGTDNEGRFFFRS	91	asparagine synthase (EC:6.3.5.4); K01953 asparagine synthase (glutamine-hydrolysing) [EC:6.3.5.4]	Amino acid transport and metabolism ;	GO:0009743 GO:0008652
CL12.Contig52_AS1A	GTGGTAATCATCATAAAGCACGATCATATTCGTCTCTAGTGAATAAATCAATAGCATATTATGTAGTCGGTTGCAGTATTATGCTAGGCAATATTATGCAATTTGAATTAAATGTTTAACTTGTAGACAGTCGTTGATTTTGGGAGGTGGGATGAGGGCTTGAAGATAGGTCAATGAGATCTGCAGGGGGTCGATTTTCAACCGAATGTTGGTGTATTTTCGAGGCACGTCCTGAGGGGTCTTCATTTTCCTGCCATTTTGGGATCCATTTGAGAACGGTTTTAGCGGCGTTATCAGAGGGGAAATGCTGATGGAATATTTGCCTCATGTAGAAAGCTTCTTTTGAATGCGGTGTATTGAAAGGATACAACTGACTCGCTTTTGACATCTGTTCATCAG…	1966	asparagine synthetase [Ascaris suum]	0	ETIRRVRLLSTADCLRADKSCMAHSLEVRVPFLDKAFLDVAMLTQPKYKRPAQRNNHKHKLVEKWILRAAFDVHDDPYLPEEILWRQKEQFSDGVGYSWIDQLMNYCAEQVTDEQMSKASQLYPFNTPHSKEAFYMRQIFHQHFPSDNAAKTVLKWIPKWQENEDPSGRAS	171	asparagine synthase (EC:6.3.5.4); K01953 asparagine synthase (glutamine-hydrolysing) [EC:6.3.5.4]	Amino acid transport and metabolism ;	GO:0009987 GO:0050896 GO:0008152
CL12.Contig53_AS1A	GTGGTAATCATCATAAAGCACGATCATATTCGTCTCTAGTGAATAAATCAATAGCATATTATGTAGTCGGTTGCAGTATTATGCTAGGCAATATTATGCAATTTGAATTAAATGTTTAACTTGTAGACAGTCGTTGATTTTGGGAGGTGGGATGAGGGCTTGAAGATAGGTCAATGAGATCTGCAGGGGGTCGATTTTCAACCGAATGTTGGTGTATTTTCGAGGCACGTCCTGAGGGGTCTTCATTTTCCTGCCATTTTGGGATCCATTTGAGAACGGTTTTAGCGGCGTTATCAGAGGGGAAATGCTGATGGAATATTTGCCTCATGTAGAAAGCTTCTTTTGAATGCGGTGTATTGAAAGGATACAACTGACTCGCTTTTGACATCTTGATTATTT…	1377	asparagine synthetase [Ascaris suum]	8e-140	ETIRRVRLLSTADCLRADKSCMAHSLEVRVPFLDKAFLDVAMLTQPKYKRPAQRNNHKHKLVEKWILRAAFDVHVSLYDHLLILSNILYUQDDPYLPEEILWRQKEQFSDGVGYSWIDQLMNYCAEQVTDEQVQTYLFYSYFNUHKTYLSLMKIIKMSKASQLYPFNTPHSKEAFYMRQIFHQHFPSDNAAKTVLKWIPKWQENEDPSGRAS	212	asparagine synthase (EC:6.3.5.4); K01953 asparagine synthase (glutamine-hydrolysing) [EC:6.3.5.4]	Amino acid transport and metabolism ;	GO:0009746 GO:0016874 GO:0006529 GO:0000166
CL12.Contig54_AS1A	TATTATTATTATTATTATCATTAATTACTCCTATTATGTATTATTTATTATAATTAGTATTAAAAGAACATCGTACCTGCCATTTTGGGATCCATTTGAGAACGGTTTTAGCGGCGTTATCAGAGGGGAAATGCTGATGGAATATTTGCCTCATGTAGAAAGCTTCTTTTGAATGCGGTGTATTGAAAGGATACAACTGACTCGCTTTTGACATCTTGATTATTTTCATTAGTGATAGATATGTTTTATGCTAATTAAAATAGCTGTAAAATAAATATGTCTGTACCTGTTCATCAGTGACTTGTTCAGCGCAATAGTTCATCAGTTGATCAATCCACGAGTAGCCAACACCGTCCGAAAATTGCTCTTTCTGTCTCCAGAGAATCTCTTCTGGTAGAT…	780	asparagine synthetase [Ascaris suum]	5e-82	KETIRRVRLLSTADCLRADKSCMAHSLEVRVPFLDKAFLDVAMLTQPKYKRPAQRNNHKHKLVEKWILRAAFDVHVSLYDHLLILSNILYUQDDPYLPEEILWRQKEQFSDGVGYSWIDQLMNYCAEQVTDEQVQTYLFYSYFNUHKTYLSLMKIIKMSKASQLYPFNTPHSKEAFYMRQIFHQHFPSDNAAKT	194	asn4, AsnS4; asparagine synthetase4; K01953 asparagine synthase (glutamine-hydrolysing) [EC:6.3.5.4]	Amino acid transport and metabolism ;	GO:0044249 GO:1901576 GO:0006520
CL12.Contig55_AS1A	GTGGTAATCATCATAAAGCACGATCATATTCGTCTCTAGTGAATAAATCAATAGCATATTATGTAGTCGGTTGCAGTATTATGCTAGGCAATATTATGCAATTTGAATTAAATGTTTAACTTGTAGACAGTCGTTGATTTTGGGAGGTGGGATGAGGGCTTGAAGATAGGTCAATGAGATCTGCAGGGGGTCGATTTTCAACCGAATGTTGGTGTATTTTCGAGGCACGTCCTGAGGGGTCTTCATTTTCCTGCCATTTTGGGATCCATTTGAGAACGGTTTTAGCGGCGTTATCAGAGGGGAAATGCTGATGGAATATTTGCCTCATGTAGAAAGCTTCTTTTGAATGCGGTGTATTGAAAGGATACAACTGACTCGCTTTTGACATCTGTTCATCAG…	1720	CRE-ASNS-2 protein [Caenorhabditis remanei]	3e-150	QLDGVFGFALIFGDEFLVARDPIGVKPLYYGTDNEGRFFFRS	42	asparagine synthase (EC:6.3.5.4); K01953 asparagine synthase (glutamine-hydrolysing) [EC:6.3.5.4]	Amino acid transport and metabolism ;	None
CL12.Contig56_AS1A	GTGGTAATCATCATAAAGCACGATCATATTCGTCTCTAGTGAATAAATCAATAGCATATTATGTAGTCGGTTGCAGTATTATGCTAGGCAATATTATGCAATTTGAATTAAATGTTTAACTTGTAGACAGTCGTTGATTTTGGGAGGTGGGATGAGGGCTTGAAGATAGGTCAATGAGATCTGCAGGGGGTCGATTTTCAACCGAATGTTGGTGTATTTTCGAGGCACGTCCTGAGGGGTCTTCATTTTCCTGCCATTTTGGGATCCATTTGAGAACGGTTTTAGCGGCGTTATCAGAGGGGAAATGCTGATGGAATATTTGCCTCATGTAGAAAGCTTCTTTTGAATGCGGTGTATTGAAAGGATACAACTGACTCGCTTTTGACATCTGTTCATCAG…	1820	putative asparagine synthase [Necator americanus]	1e-139	MCGILAICHCEHNGTRPTKFSLLTAQEHSSRQRHRGPDCHGSYQNPVTGDILCHERLSIMDLHCKHPLQGTQADHQVVHNGEIYNHGQLRDTTLKQYQFRTHCDSETIIMFYE	113	asparagine synthase (EC:6.3.5.4); K01953 asparagine synthase (glutamine-hydrolysing) [EC:6.3.5.4]	Amino acid transport and metabolism ;	GO:0009743 GO:0008652
CL12.Contig57_AS1A	GTGGTAATCATCATAAAGCACGATCATATTCGTCTCTAGTGAATAAATCAATAGCATATTATGTAGTCGGTTGCAGTATTATGCTAGGCAATATTATGCAATTTGAATTAAATGTTTAACTTGTAGACAGTCGTTGATTTTGGGAGGTGGGATGAGGGCTTGAAGATAGGTCAATGAGATCTGCAGGGGGTCGATTTTCAACCGAATGTTGGTGTATTTTCGAGGCACGTCCTGAGGGGTCTTCATTTTCCTGCCATTTTGGGATCCATTTGAGAACGGTTTTAGCGGCGTTATCAGAGGGGAAATGCTGATGGAATATTTGCCTCATGTAGAAAGCTTCTTTTGAATGCGGTGTATTGAAAGGATACAACTGACTCGCTTTTGACATCTGTTCATCAG…	1790	asparagine synthetase [Ascaris suum]	0	VVHNGEIYNHGQLRDTTLKQYQFRTHCDSETIIMFYEKERNGMICNQLDGVFGFALIFGDEFLVARDPIGVKPLYYGTDNEGRFFFSSELKVVEDICRDNEFATFPPGYFWTPKTRFVRYYEPLWYQPSNATVDLNFQLLRDALIKATHKRLMSDAPIGVLLSGGLDSSLISSIAMKEMLKRGLTMRSFSIGLNEQAPDVIAARRVAQFIQSEHHEYHFTVQEGIECINKLIWHLETYDVTSIRASVPMYFLSERISQMGIKVVLSGEGADEILGGYLYFHNAPNDDEFQKETIRRVRLLSTADCLRADKSCMAHSLEVRVPFLDKAFLDVAMLTQPKYKRPAQRNNHKHKLVEKWILRAAFDVHVSLYDHLLILSNILYUQDDPYLPEEILWRQKEQF…	497	asn4, AsnS4; asparagine synthetase4; K01953 asparagine synthase (glutamine-hydrolysing) [EC:6.3.5.4]	Amino acid transport and metabolism ;	GO:0044249 GO:1901576 GO:0006520
CL12.Contig58_AS1A	GTGGTAATCATCATAAAGCACGATCATATTCGTCTCTAGTGAATAAATCAATAGCATATTATGTAGTCGGTTGCAGTATTATGCTAGGCAATATTATGCAATTTGAATTAAATGTTTAACTTGTAGACAGTCGTTGATTTTGGGAGGTGGGATGAGGGCTTGAAGATAGGTCAATGAGATCTGCAGGGGGTCGATTTTCAACCGAATGTTGGTGTATTTTCGAGGCACGTCCTGAGGGGTCTTCATTTTCCTGCCATTTTGGGATCCATTTGAGAACGGTTTTAGCGGCGTTATCAGAGGGGAAATGCTGATGGAATATTTGCCTCATGTAGAAAGCTTCTTTTGAATGCGGTGTATTGAAAGGATACAACTGACTCGCTTTTGACATCTGTTCATCAG…	1664	CRE-ASNS-2 protein [Caenorhabditis remanei]	1e-150	QLDGVFGFALIFGDEFLVARDPIGVKPLYYGTDNEGRFFFRS	42	asparagine synthase (EC:6.3.5.4); K01953 asparagine synthase (glutamine-hydrolysing) [EC:6.3.5.4]	Amino acid transport and metabolism ;	GO:0009743 GO:0008652
CL12.Contig59_AS1A	GTGGTAATCATCATAAAGCACGATCATATTCGTCTCTAGTGAATAAATCAATAGCATATTATGTAGTCGGTTGCAGTATTATGCTAGGCAATATTATGCAATTTGAATTAAATGTTTAACTTGTAGACAGTCGTTGATTTTGGGAGGTGGGATGAGGGCTTGAAGATAGGTCAATGAGATCTGCAGGGGGTCGATTTTCAACCGAATGTTGGTGTATTTTCGAGGCACGTCCTGAGGGGTCTTCATTTTCCTGCCATTTTGGGATCCATTTGAGAACGGTTTTAGCGGCGTTATCAGAGGGGAAATGCTGATGGAATATTTGCCTCATGTAGAAAGCTTCTTTTGAATGCGGTGTATTGAAAGGATACAACTGACTCGCTTTTGACATCTGTTCATCAG…	1852	asparagine synthetase [Ascaris suum]	0	VVHNGEIYNHGQLRDTTLKQYQFRTHCDSETIIMFYEKERNGMICNQLDGVFGFALIFGDEFLVARDPIGVKPLYYGTDNEGRFFFRS	88	asn4, AsnS4; asparagine synthetase4; K01953 asparagine synthase (glutamine-hydrolysing) [EC:6.3.5.4]	Amino acid transport and metabolism ;	GO:0097159 GO:0008652 GO:0044271 GO:1901363 GO:1901605
CL12.Contig60_AS1A	TATTATTATTATTATTATCATTAATTACTCCTATTATGTATTATTTATTATAATTAGTATTAAAAGAACATCGTACCTGCCATTTTGGGATCCATTTGAGAACGGTTTTAGCGGCGTTATCAGAGGGGAAATGCTGATGGAATATTTGCCTCATGTAGAAAGCTTCTTTTGAATGCGGTGTATTGAAAGGATACAACTGACTCGCTTTTGACATCTGTTCATCAGTGACTTGTTCAGCGCAATAGTTCATCAGTTGATCAATCCACGAGTAGCCAACACCGTCCGAAAATTGCTCTTTCTGTCTCCAGAGAATCTCTTCTGGTAGATAAGGATCATCGTGAACATCGAAAGCTGCACGCAGAATCCATTTCTCGACGAGTTTATGTTTGTGGTTGTTGC…	1077	asparagine synthetase [Ascaris suum]	2e-139	GLTMRSFSIGLNEQAPDVIAARRVAQFIQSEHHEYHFTVQ	40	asn4, AsnS4; asparagine synthetase4; K01953 asparagine synthase (glutamine-hydrolysing) [EC:6.3.5.4]	Amino acid transport and metabolism ;	GO:0009746 GO:0006529 GO:0000166 GO:0004066
CL13.Contig1_AS1A	GAACGATGTAAACCGAGCTGCGACTGTATTTTCGTTTTTTTCTTGAGCAGATAAAGTAATATTCGTGGGCATTGTTGAGTACCTTATGAAAAAAATTTTAAGGAAGATTATTTAATATCTAGAAACAAAACAGAGAGACGCACGCCAATGATCGGAACATTGTTGAAAAATCAAACGAAACACAAAACAAAAGCAGAGGATTCGATAAATGGTTGTTTTGAAAAGGCACAATACATAGACAATCTGAGGAGTTTGTTCGTGCTGATCGATTCGTTAATTCACGTACTGTTGGTGATGACAACGACACATGGATGAAATGTAAAAGAATATAATGCAATAAACAATCTCTGAAATGAAATTATCGGCAAGAATCAAACTATTCCACAGTTTCTTGTGAAT…	3621	clathrin interactor 1 [Ascaris suum]	3e-107	MVMNYTEAEVKVREATNEDPWGPTGPQMAEIAHMTFQYDAFPEIMGMLWKRMLHENKYAWRRVYKVSIEYL	71	Epsin-like protein; K12471 epsin	None	GO:0005488 GO:0044424
CL13.Contig2_AS1A	AATAACTTAGCACGATGTCGTACTGAAATGAGCAATAGATCAACCCACAACATATTCATTACTCACCTCTTGACATCAAATGAAAACAAATCGAAAATACTCACCGTTCAAGCCTTGGTCTTTGCCTCTTTCATCGACATATTTATAATTCTCAAGCGAACGCATTTCAAAGATATGATCTCTTGCACTACCCACAACGCGTTCACTACCGTTTTTCAATAAATAATTCAACAATGTGAGTGACTTATAAACCCGCCTCCAAGCGTATTTATTTTCATGTAACATTCGTTTCCATAACATACCCATAATTTCGGGGAATGCATCATACTGGAATGTCATATGCGCTATTTCCGCCATTTGCGGTCCTGTTGGCCCCCATGGATCTTCATTGGTAGCTTC…	639	clathrin interactor 1 [Ascaris suum]	2e-87	VMNYTEAEVKVREATNEDPWGPTGPQMAEIAHMTFQYDAFPEIMGMLWKRMLHENKYAWRRVYKSLTLLNYLLKNGSERVVGSARDHIFEMRSLENYKYVDERGKDQGLN	110	clathrin interactor EPSIN 2-like; K12471 epsin	None	GO:0044464
CL13.Contig3_AS1A	GAACGATGTAAACCGAGCTGCGACTGTATTTTCGTTTTTTTCTTGAGCAGATAAAGTAATATTCGTGGGCATTGTTGAGTACCTTATGAAAAAAATTTTAAGGAAGATTATTTAATATCTAGAAACAAAACAGAGAGACGCACGCCAATGATCGGAACATTGTTGAAAAATCAAACGAAACACAAAACAAAAGCAGAGGATTCGATAAATGGTTGTTTTGAAAAGGCACAATACATAGACAATCTGAGGAGTTTGTTCGTGCTGATCGATTCGTTAATTCACGTACTGTTGGTGATGACAACGACACATGGATGAAATGTAAAAGAATATAATGCAATAAACAATCTCTGAAATGAAATTATCGGCAAGAATCAAACTATTCCACAGTTTCTTGTGAAT…	3536	clathrin interactor 1 [Ascaris suum]	3e-111	IRKLSDKVQGMVMNYTEAEVKVREATNEDPWGPTGPQMAEIAHMTFQYDAFPEIMGMLWKRMLHENKYAWRRVYKVSIEYL	81	clathrin interactor EPSIN 2-like; K12471 epsin	None	None
CL13.Contig4_AS1A	GAACGATGTAAACCGAGCTGCGACTGTATTTTCGTTTTTTTCTTGAGCAGATAAAGTAATATTCGTGGGCATTGTTGAGTACCTTATGAAAAAAATTTTAAGGAAGATTATTTAATATCTAGAAACAAAACAGAGAGACGCACGCCAATGATCGGAACATTGTTGAAAAATCAAACGAAACACAAAACAAAAGCAGAGGATTCGATAAATGGTTGTTTTGAAAAGGCACAATACATAGACAATCTGAGGAGTTTGTTCGTGCTGATCGATTCGTTAATTCACGTACTGTTGGTGATGACAACGACACATGGATGAAATGTAAAAGAATATAATGCAATAAACAATCTCTGAAATGAAATTATCGGCAAGAATCAAACTATTCCACAGTTTCTTGTGAAT…	3386	clathrin interactor 1 [Ascaris suum]	1e-141	IRKLSDKVQGMVMNYTEAEVKVREATNEDPWGPTGPQMAEIAHMTFQYDAFPEIMGMLWKRMLHENKYAWRRVYKSLTLLNYLLKNGSERVVGSARDHIFEMRSLENYKYVDERGKDQGLNVRHRAKLLIELIQDDEQLRMARKKAKMEGKEKYQGFSKEEMRMAAAAGGPMGFGSQSQTKNNFDIWRNSSSARRSSFDDDNNGDSYRDREVNSFQFPDQEVSNIRDSPELGIREKTPEPSSENDDEFGDFAQARNAQQQQSSNKSSNNIIIPPPIPAPNQQIAPPVSYNAAIVTKPLAQLDGSNDLFGLNVGTSSVPTNKADVINANADNNNDLFGFASVNSSTEANLFSQLTDDQLVQTTKSNKPSTLPEQSDTFLATTTVQKQQQKPLSNTTASFI…	412	Epsin-like protein; K12471 epsin	None	GO:0005515 GO:0044424
CL13.Contig5_AS1A	GAACGATGTAAACCGAGCTGCGACTGTATTTTCGTTTTTTTCTTGAGCAGATAAAGTAATATTCGTGGGCATTGTTGAGTACCTTATGAAAAAAATTTTAAGGAAGATTATTTAATATCTAGAAACAAAACAGAGAGACGCACGCCAATGATCGGAACATTGTTGAAAAATCAAACGAAACACAAAACAAAAGCAGAGGATTCGATAAATGGTTGTTTTGAAAAGGCACAATACATAGACAATCTGAGGAGTTTGTTCGTGCTGATCGATTCGTTAATTCACGTACTGTTGGTGATGACAACGACACATGGATGAAATGTAAAAGAATATAATGCAATAAACAATCTCTGAAATGAAATTATCGGCAAGAATCAAACTATTCCACAGTTTCTTGTGAAT…	3447	clathrin interactor 1 [Ascaris suum]	1e-140	IRKLSDKVQGMVMNYTEAEVKVREATNEDPWGPTGPQMAEIAHMTFQYDAFPEIMGMLWKRMLHENKYAWRRVYKSLTLLNYLLKNGSERVVGSARDHIFEMRSLENYKYVDERGKDQGLNVRHRAKLLIELIQDDEQLRMARKKAKMEGKEKYQGFSKEEMRMAAAAGGPMGFGSQSQTKNNFDIWRNSSSARRSSFDDDNNGDSYRDREVNSFQFPDQEVSNIRDSPELGIREKTPEPSSENDDEFGDFAQARNAQQQQSSNKSSNNIIIPPPIPAPNQQIAPPVSYNAAIVTKPLAQLDGSNDLFGLNVGTSSVPTNKADVINANADNNNDLFGFASVNSSTEANLFSQLTDDQLVQTTKSNKPSTLPEQSDTFLATTTVQKQQQKPLSNTTASFI…	415	clathrin interactor EPSIN 2-like; K12471 epsin	None	GO:0005737 GO:0005515 GO:0006886 GO:0043229
CL13.Contig6_AS1A	AATAACTTAGCACGATGTCGTACTGAAATGAGCAATAGATCAACCCACAACATATTCATTACTCACCTCTTGACATCAAATGAAAACAAATCGAAAATACTCACCGTTCAAGCCTTGGTCTTTGCCTCTTTCATCGACATATTTATAATTCTCAAGCGAACGCATTTCAAAGATATGATCTCTTGCACTACCCACAACGCGTTCACTACCGTTTTTCAATAAATAATTCAACAATGTGAGTGACTAAACCAGAATCATTATTATTACTTTACACATCATGATATATTATCAACCACTCATTCAGAGGAATCAAATAGATACTCAATGCTAACCTTATAAACCCGCCTCCAAGCGTATTTATTTTCATGTAACATTCGTTTCCATAACATACCCATAATT…	650	clathrin interactor 1 [Ascaris suum]	1e-66	LTLLNYLLKNGSERVVGSARDHIFEMRSLENYKYVDERGKDQGLN	45	clathrin interactor EPSIN 2-like; K12471 epsin	None	None
CL13.Contig7_AS1A	AATAACTTAGCACGATGTCGTACTGAAATGAGCAATAGATCAACCCACAACATATTCATTACTCACCTCTTGACATCAAATGAAAACAAATCGAAAATACTCACCGTTCAAGCCTTGGTCTTTGCCTCTTTCATCGACATATTTATAATTCTCAAGCGAACGCATTTCAAAGATATGATCTCTTGCACTACCCACAACGCGTTCACTACCGTTTTTCAATAAATAATTCAACAATGTGAGTGACTAAACCAGAATCATTATTATTACTTTACACATCATGATATATTATCAACCACTCATTCAGAGGAATCAAATAGATACTCAATGCTAACCTTATAAACCCGCCTCCAAGCGTATTTATTTTCATGTAACATTCGTTTCCATAACATACCCATAATT…	728	clathrin interactor 1 [Ascaris suum]	3e-62	LTLLNYLLKNGSERVVGSARDHIFEMRSLENYKYVDERGKDQGLN	45	clathrin interactor EPSIN 2-like; K12471 epsin	None	None
CL13.Contig8_AS1A	GAACGATGTAAACCGAGCTGCGACTGTATTTTCGTTTTTTTCTTGAGCAGATAAAGTAATATTCGTGGGCATTGTTGAGTACCTTATGAAAAAAATTTTAAGGAAGATTATTTAATATCTAGAAACAAAACAGAGAGACGCACGCCAATGATCGGAACATTGTTGAAAAATCAAACGAAACACAAAACAAAAGCAGAGGATTCGATAAATGGTTGTTTTGAAAAGGCACAATACATAGACAATCTGAGGAGTTTGTTCGTGCTGATCGATTCGTTAATTCACGTACTGTTGGTGATGACAACGACACATGGATGAAATGTAAAAGAATATAATGCAATAAACAATCTCTGAAATGAAATTATCGGCAAGAATCAAACTATTCCACAGTTTCTTGTGAAT…	3543	clathrin interactor 1 [Ascaris suum]	1e-111	IRKLSDKVQGMVMNYTEAEVKVREATNEDPWGPTGPQMAEIAHMTFQYDAFPEIMGMLWKRMLHENKYAWRRVYKVSIEYL	81	Epsin-like protein; K12471 epsin	None	GO:0005488 GO:0044424
CL13.Contig9_AS1A	GAACGATGTAAACCGAGCTGCGACTGTATTTTCGTTTTTTTCTTGAGCAGATAAAGTAATATTCGTGGGCATTGTTGAGTACCTTATGAAAAAAATTTTAAGGAAGATTATTTAATATCTAGAAACAAAACAGAGAGACGCACGCCAATGATCGGAACATTGTTGAAAAATCAAACGAAACACAAAACAAAAGCAGAGGATTCGATAAATGGTTGTTTTGAAAAGGCACAATACATAGACAATCTGAGGAGTTTGTTCGTGCTGATCGATTCGTTAATTCACGTACTGTTGGTGATGACAACGACACATGGATGAAATGTAAAAGAATATAATGCAATAAACAATCTCTGAAATGAAATTATCGGCAAGAATCAAACTATTCCACAGTTTCTTGTGAAT…	3525	clathrin interactor 1 [Ascaris suum]	1e-134	MVMNYTEAEVKVREATNEDPWGPTGPQMAEIAHMTFQYDAFPEIMGMLWKRMLHENKYAWRRVYKSLTLLNYLLKNGSERVVGSARDHIFEMRSLENYKYVDERGKDQGLNVRHRAKLLIELIQDDEQLRMARKKAKMEGKEKYQGFSKEEMRMAAAAGGPMGFGSQSQTKNNFDIWRNSSSARRSSFDDDNNGDSYRDREVNSFQFPDQEVSNIRDSPELGIREKTPEPSSENDDEFGDFAQARNAQQQQSSNKSSNNIIIPPPIPAPNQQIAPPVSYNAAIVTKPLAQLDGSNDLFGLNVGTSSVPTNKADVINANADNNNDLFGFASVNSSTEANLFSQLTDDQLVQTTKSNKPSTLPEQSDTFLATTTVQKQQQKPLSNTTASFIAEDLFGVGLQ…	405	clathrin interactor EPSIN 2-like; K12471 epsin	None	GO:0005737 GO:0005515 GO:0006886 GO:0043229
CL13.Contig10_AS1A	GAACGATGTAAACCGAGCTGCGACTGTATTTTCGTTTTTTTCTTGAGCAGATAAAGTAATATTCGTGGGCATTGTTGAGTACCTTATGAAAAAAATTTTAAGGAAGATTATTTAATATCTAGAAACAAAACAGAGAGACGCACGCCAATGATCGGAACATTGTTGAAAAATCAAACGAAACACAAAACAAAAGCAGAGGATTCGATAAATGGTTGTTTTGAAAAGGCACAATACATAGACAATCTGAGGAGTTTGTTCGTGCTGATCGATTCGTTAATTCACGTACTGTTGGTGATGACAACGACACATGGATGAAATGTAAAAGAATATAATGCAATAAACAATCTCTGAAATGAAATTATCGGCAAGAATCAAACTATTCCACAGTTTCTTGTGAAT…	3532	clathrin interactor 1 [Ascaris suum]	1e-134	VMNYTEAEVKVREATNEDPWGPTGPQMAEIAHMTFQYDAFPEIMGMLWKRMLHENKYAWRRVYKSLTLLNYLLKNGSERVVGSARDHIFEMRSLENYKYVDERGKDQGLNVRHRAKLLIELIQDDEQLRMARKKAKMEGKEKYQGFSKEEMRMAAAAGGPMGFGSQSQTKNNFDIWRNSSSARRSSFDDDNNGDSYRDREVNSFQFPDQEVSNIRDSPELGIREKTPEPSSENDDEFGDFAQARNAQQQQSSNKSSNNIIIPPPIPAPNQQIAPPVSYNAAIVTKPLAQLDGSNDLFGLNVGTSSVPTNKADVINANADNNNDLFGFASVNSSTEANLFSQLTDDQLVQTTKSNKPSTLPEQSDTFLATTTVQKQQQKPLSNTTASFIAEDLFGVGLQP…	506	clathrin interactor EPSIN 2-like; K12471 epsin	None	GO:0005515 GO:0044424
CL13.Contig11_AS1A	GAACGATGTAAACCGAGCTGCGACTGTATTTTCGTTTTTTTCTTGAGCAGATAAAGTAATATTCGTGGGCATTGTTGAGTACCTTATGAAAAAAATTTTAAGGAAGATTATTTAATATCTAGAAACAAAACAGAGAGACGCACGCCAATGATCGGAACATTGTTGAAAAATCAAACGAAACACAAAACAAAAGCAGAGGATTCGATAAATGGTTGTTTTGAAAAGGCACAATACATAGACAATCTGAGGAGTTTGTTCGTGCTGATCGATTCGTTAATTCACGTACTGTTGGTGATGACAACGACACATGGATGAAATGTAAAAGAATATAATGCAATAAACAATCTCTGAAATGAAATTATCGGCAAGAATCAAACTATTCCACAGTTTCTTGTGAAT…	3553	clathrin interactor 1 [Ascaris suum]	8e-108	MVMNYTEAEVKVREATNEDPWGPTGPQMAEIAHMTFQYDAFPEIMGMLWKRMLHENKYAWRRVYKVSIEYL	71	Epsin-like protein; K12471 epsin	None	GO:0005488 GO:0044424
CL13.Contig12_AS1A	AATAACTTAGCACGATGTCGTACTGAAATGAGCAATAGATCAACCCACAACATATTCATTACTCACCTCTTGACATCAAATGAAAACAAATCGAAAATACTCACCGTTCAAGCCTTGGTCTTTGCCTCTTTCATCGACATATTTATAATTCTCAAGCGAACGCATTTCAAAGATATGATCTCTTGCACTACCCACAACGCGTTCACTACCGTTTTTCAATAAATAATTCAACAATGTGAGTGACTTATAAACCCGCCTCCAAGCGTATTTATTTTCATGTAACATTCGTTTCCATAACATACCCATAATTTCGGGGAATGCATCATACTGGAATGTCATATGCGCTATTTCCGCCATTTGCGGTCCTGTTGGCCCCCATGGATCTTCATTGGTAGCTTC…	561	clathrin interactor 1 [Ascaris suum]	2e-93	IRKLSDKVQGMVMNYTEAEVKVREATNEDPWGPTGPQMAEIAHMTFQYDAFPEIMGMLWKRMLHENKYAWRRVYKSLTLLNYLLKNGSERVVGSARDHIFEMRSLENYKYVDERGKDQGLN	121	clathrin interactor EPSIN 2-like; K12471 epsin	None	None
CL13.Contig13_AS1A	GAACGATGTAAACCGAGCTGCGACTGTATTTTCGTTTTTTTCTTGAGCAGATAAAGTAATATTCGTGGGCATTGTTGAGTACCTTATGAAAAAAATTTTAAGGAAGATTATTTAATATCTAGAAACAAAACAGAGAGACGCACGCCAATGATCGGAACATTGTTGAAAAATCAAACGAAACACAAAACAAAAGCAGAGGATTCGATAAATGGTTGTTTTGAAAAGGCACAATACATAGACAATCTGAGGAGTTTGTTCGTGCTGATCGATTCGTTAATTCACGTACTGTTGGTGATGACAACGACACATGGATGAAATGTAAAAGAATATAATGCAATAAACAATCTCTGAAATGAAATTATCGGCAAGAATCAAACTATTCCACAGTTTCTTGTGAAT…	3604	clathrin interactor 1 [Ascaris suum]	3e-111	IRKLSDKVQGMVMNYTEAEVKVREATNEDPWGPTGPQMAEIAHMTFQYDAFPEIMGMLWKRMLHENKYAWRRVYKVSIEYL	81	clathrin interactor EPSIN 2-like; K12471 epsin	None	None
CL13.Contig14_AS1A	GAACGATGTAAACCGAGCTGCGACTGTATTTTCGTTTTTTTCTTGAGCAGATAAAGTAATATTCGTGGGCATTGTTGAGTACCTTATGAAAAAAATTTTAAGGAAGATTATTTAATATCTAGAAACAAAACAGAGAGACGCACGCCAATGATCGGAACATTGTTGAAAAATCAAACGAAACACAAAACAAAAGCAGAGGATTCGATAAATGGTTGTTTTGAAAAGGCACAATACATAGACAATCTGAGGAGTTTGTTCGTGCTGATCGATTCGTTAATTCACGTACTGTTGGTGATGACAACGACACATGGATGAAATGTAAAAGAATATAATGCAATAAACAATCTCTGAAATGAAATTATCGGCAAGAATCAAACTATTCCACAGTTTCTTGTGAAT…	3475	clathrin interactor 1 [Ascaris suum]	4e-112	IRKLSDKVQGMVMNYTEAEVKVREATNEDPWGPTGPQMAEIAHMTFQYDAFPEIMGMLWKRMLHENKYAWRRVYKVSIEYL	81	Epsin-like protein; K12471 epsin	None	GO:0005488 GO:0044424
CL13.Contig15_AS1A	GAACGATGTAAACCGAGCTGCGACTGTATTTTCGTTTTTTTCTTGAGCAGATAAAGTAATATTCGTGGGCATTGTTGAGTACCTTATGAAAAAAATTTTAAGGAAGATTATTTAATATCTAGAAACAAAACAGAGAGACGCACGCCAATGATCGGAACATTGTTGAAAAATCAAACGAAACACAAAACAAAAGCAGAGGATTCGATAAATGGTTGTTTTGAAAAGGCACAATACATAGACAATCTGAGGAGTTTGTTCGTGCTGATCGATTCGTTAATTCACGTACTGTTGGTGATGACAACGACACATGGATGAAATGTAAAAGAATATAATGCAATAAACAATCTCTGAAATGAAATTATCGGCAAGAATCAAACTATTCCACAGTTTCTTGTGAAT…	3593	clathrin interactor 1 [Ascaris suum]	2e-134	MVMNYTEAEVKVREATNEDPWGPTGPQMAEIAHMTFQYDAFPEIMGMLWKRMLHENKYAWRRVYKSLTLLNYLLKNGSERVVGSARDHIFEMRSLENYKYVDERGKDQGLNVRHRAKLLIELIQDDEQLRMARKKAKMEGKEKYQGFSKEEMRMAAAAGGPMGFGSQSQTKNNFDIWRNSSSARRSSFDDDNNGDSYRDREVNSFQFPDQEVSNIRDSPELGIREKTPEPSSENDDEFGDFAQARNAQQQQSSNKSSNNIIIPPPIPAPNQQIAPPVSYNAAIVTKPLAQLDGSNDLFGLNVGTSSVPTNKADVINANADNNNDLFGFASVNSSTEANLFSQLTDDQLVQTTKSNKPSTLPEQSDTFLATTTVQKQQQKPLSNTTASFIAEDLFGVGLQ…	405	clathrin interactor EPSIN 2-like; K12471 epsin	None	GO:0005737 GO:0005515 GO:0006886 GO:0043229
CL13.Contig16_AS1A	GAACGATGTAAACCGAGCTGCGACTGTATTTTCGTTTTTTTCTTGAGCAGATAAAGTAATATTCGTGGGCATTGTTGAGTACCTTATGAAAAAAATTTTAAGGAAGATTATTTAATATCTAGAAACAAAACAGAGAGACGCACGCCAATGATCGGAACATTGTTGAAAAATCAAACGAAACACAAAACAAAAGCAGAGGATTCGATAAATGGTTGTTTTGAAAAGGCACAATACATAGACAATCTGAGGAGTTTGTTCGTGCTGATCGATTCGTTAATTCACGTACTGTTGGTGATGACAACGACACATGGATGAAATGTAAAAGAATATAATGCAATAAACAATCTCTGAAATGAAATTATCGGCAAGAATCAAACTATTCCACAGTTTCTTGTGAAT…	3454	clathrin interactor 1 [Ascaris suum]	9e-141	IRKLSDKVQGMVMNYTEAEVKVREATNEDPWGPTGPQMAEIAHMTFQYDAFPEIMGMLWKRMLHENKYAWRRVYKSLTLLNYLLKNGSERVVGSARDHIFEMRSLENYKYVDERGKDQGLNVRHRAKLLIELIQDDEQLRMARKKAKMEGKEKYQGFSKEEMRMAAAAGGPMGFGSQSQTKNNFDIWRNSSSARRSSFDDDNNGDSYRDREVNSFQFPDQEVSNIRDSPELGIREKTPEPSSENDDEFGDFAQARNAQQQQSSNKSSNNIIIPPPIPAPNQQIAPPVSYNAAIVTKPLAQLDGSNDLFGLNVGTSSVPTNKADVINANADNNNDLFGFASVNSSTEANLFSQLTDDQLVQTTKSNKPSTLPEQSDTFLATTTVQKQQQKPLSNTTASFI…	412	clathrin interactor EPSIN 2-like; K12471 epsin	None	GO:0005515 GO:0044424
CL13.Contig17_AS1A	GAACGATGTAAACCGAGCTGCGACTGTATTTTCGTTTTTTTCTTGAGCAGATAAAGTAATATTCGTGGGCATTGTTGAGTACCTTATGAAAAAAATTTTAAGGAAGATTATTTAATATCTAGAAACAAAACAGAGAGACGCACGCCAATGATCGGAACATTGTTGAAAAATCAAACGAAACACAAAACAAAAGCAGAGGATTCGATAAATGGTTGTTTTGAAAAGGCACAATACATAGACAATCTGAGGAGTTTGTTCGTGCTGATCGATTCGTTAATTCACGTACTGTTGGTGATGACAACGACACATGGATGAAATGTAAAAGAATATAATGCAATAAACAATCTCTGAAATGAAATTATCGGCAAGAATCAAACTATTCCACAGTTTCTTGTGAAT…	3515	clathrin interactor 1 [Ascaris suum]	2e-140	IRKLSDKVQGMVMNYTEAEVKVREATNEDPWGPTGPQMAEIAHMTFQYDAFPEIMGMLWKRMLHENKYAWRRVYKSLTLLNYLLKNGSERVVGSARDHIFEMRSLENYKYVDERGKDQGLNVRHRAKLLIELIQDDEQLRMARKKAKMEGKEKYQGFSKEEMRMAAAAGGPMGFGSQSQTKNNFDIWRNSSSARRSSFDDDNNGDSYRDREVNSFQFPDQEVSNIRDSPELGIREKTPEPSSENDDEFGDFAQARNAQQQQSSNKSSNNIIIPPPIPAPNQQIAPPVSYNAAIVTKPLAQLDGSNDLFGLNVGTSSVPTNKADVINANADNNNDLFGFASVNSSTEANLFSQLTDDQLVQTTKSNKPSTLPEQSDTFLATTTVQKQQQKPLSNTTASFI…	415	clathrin interactor EPSIN 2-like; K12471 epsin	None	GO:0005737 GO:0005515 GO:0006886 GO:0043229
CL13.Contig18_AS1A	GAACGATGTAAACCGAGCTGCGACTGTATTTTCGTTTTTTTCTTGAGCAGATAAAGTAATATTCGTGGGCATTGTTGAGTACCTTATGAAAAAAATTTTAAGGAAGATTATTTAATATCTAGAAACAAAACAGAGAGACGCACGCCAATGATCGGAACATTGTTGAAAAATCAAACGAAACACAAAACAAAAGCAGAGGATTCGATAAATGGTTGTTTTGAAAAGGCACAATACATAGACAATCTGAGGAGTTTGTTCGTGCTGATCGATTCGTTAATTCACGTACTGTTGGTGATGACAACGACACATGGATGAAATGTAAAAGAATATAATGCAATAAACAATCTCTGAAATGAAATTATCGGCAAGAATCAAACTATTCCACAGTTTCTTGTGAAT…	3614	clathrin interactor 1 [Ascaris suum]	6e-107	MVMNYTEAEVKVREATNEDPWGPTGPQMAEIAHMTFQYDAFPEIMGMLWKRMLHENKYAWRRVYKVSIEYL	71	clathrin interactor EPSIN 2-like; K12471 epsin	None	None
CL13.Contig19_AS1A	GAACGATGTAAACCGAGCTGCGACTGTATTTTCGTTTTTTTCTTGAGCAGATAAAGTAATATTCGTGGGCATTGTTGAGTACCTTATGAAAAAAATTTTAAGGAAGATTATTTAATATCTAGAAACAAAACAGAGAGACGCACGCCAATGATCGGAACATTGTTGAAAAATCAAACGAAACACAAAACAAAAGCAGAGGATTCGATAAATGGTTGTTTTGAAAAGGCACAATACATAGACAATCTGAGGAGTTTGTTCGTGCTGATCGATTCGTTAATTCACGTACTGTTGGTGATGACAACGACACATGGATGAAATGTAAAAGAATATAATGCAATAAACAATCTCTGAAATGAAATTATCGGCAAGAATCAAACTATTCCACAGTTTCTTGTGAAT…	3464	clathrin interactor 1 [Ascaris suum]	1e-135	VMNYTEAEVKVREATNEDPWGPTGPQMAEIAHMTFQYDAFPEIMGMLWKRMLHENKYAWRRVYKSLTLLNYLLKNGSERVVGSARDHIFEMRSLENYKYVDERGKDQGLNVRHRAKLLIELIQDDEQLRMARKKAKMEGKEKYQGFSKEEMRMAAAAGGPMGFGSQSQTKNNFDIWRNSSSARRSSFDDDNNGDSYRDREVNSFQFPDQEVSNIRDSPELGIREKTPEPSSENDDEFGDFAQARNAQQQQSSNKSSNNIIIPPPIPAPNQQIAPPVSYNAAIVTKPLAQLDGSNDLFGLNVGTSSVPTNKADVINANADNNNDLFGFASVNSSTEANLFSQLTDDQLVQTTKSNKPSTLPEQSDTFLATTTVQKQQQKPLSNTTASFIAEDLFGVGLQP…	506	Epsin-like protein; K12471 epsin	None	GO:0005515 GO:0044424
CL13.Contig20_AS1A	GAACGATGTAAACCGAGCTGCGACTGTATTTTCGTTTTTTTCTTGAGCAGATAAAGTAATATTCGTGGGCATTGTTGAGTACCTTATGAAAAAAATTTTAAGGAAGATTATTTAATATCTAGAAACAAAACAGAGAGACGCACGCCAATGATCGGAACATTGTTGAAAAATCAAACGAAACACAAAACAAAAGCAGAGGATTCGATAAATGGTTGTTTTGAAAAGGCACAATACATAGACAATCTGAGGAGTTTGTTCGTGCTGATCGATTCGTTAATTCACGTACTGTTGGTGATGACAACGACACATGGATGAAATGTAAAAGAATATAATGCAATAAACAATCTCTGAAATGAAATTATCGGCAAGAATCAAACTATTCCACAGTTTCTTGTGAAT…	3682	clathrin interactor 1 [Ascaris suum]	6e-107	MVMNYTEAEVKVREATNEDPWGPTGPQMAEIAHMTFQYDAFPEIMGMLWKRMLHENKYAWRRVYKVSIEYL	71	clathrin interactor EPSIN 2-like; K12471 epsin	None	None
CL14.Contig1_AS1A	ATTGCCCCTCCCTCCCCAAATGACCTGAAATTGACTGGAAACCCTCCGAAAATGACCTGAAATCATGCGAAAACCCCGTCACTTTTCATCTTCGTCCGTTAGACTGCCCGTAAAACTGCCGCGTCGACTGGCCGCAGCCGATGGTACCTTTCCTTCGTTATCTGCGATTATATTATCCAAATCACCGTGCAATTTTTCCAAAGCCATCCTTCTGGCATCCCTATAAAATACACCCAAACTCTTCCAATCGAGAAGTTCCGAGAGTCTCTCAGTACGATTCCGCATAATAATACGTTGTCTACGTGATAAACCAGTAAAATCGTACAGTATCTGGGCCAGGTCCCTTATGGACCCCTCTGCGTCCTTGAAGCGACGATCCACTACGTAGACACCGTAATT…	2155	putative glycogen synthase [Ascaris suum]	0	EGRFVFECSWEVANKVGGIYTVLRSKAPISTEELGDQYCMLGPLREDRWRLEVEPIAPESRNIRQAIKKLAEGGFKAIYGRWLIDGYPKVILFDLGSGSSHMNDWKQELFERCQIGIPYEDIESNDAVILGFMIAMFLKHFRESVTGYHPLVVAQFHEWQASVGLIMTRLWKTDVATIYTTHATLLGRHLSAGGLDLYNNIDKFNLDEEAGKRKIYHQYCLERAATHMSHVFTTVSEITGHEAEYLIGRKPDILVPNGLNVVKFAALHEFQNLHAIAKEKISNFVRGHFHGHYDFDLDKTIYMFTAGRYEYTNKGGDMFIEALARLNHYLKTTSDLRYKDVTVVAFIIYPARANSFNVESLKGQAVTKQLHDTVDKIKESIGQRMFDQCLKGQLPDMEE…	597	None	Cell wall/membrane/envelope biogenesis ;	None
CL14.Contig2_AS1A	ATTGCCCCTCCCTCCCCAAATGACCTGAAATTGACTGGAAACCCTCCGAAAATGACCTGAAATCATGCGAAAACCCCGTCACTTTTCATCTTCGTCCGTTAGACTGCCCGTAAAACTGCCGCGTCGACTGGCCGCAGCCGATGGTACCTTTCCTTCGTTATCTGCGATTATATTATCCAAATCACCGTGCAATTTTTCCAAAGCCATCCTTCTGGCATCCCTATAAAATACACCCAAACTCTTCCAATCGAGAAGTTCCGAGAGTCTCTCAGTACGATTCCGCATAATAATACGTTGTCTACGTGATAAACCAGTAAAATCGTACAGTATCTGGGCCAGGTCCCTTATGGACCCCTCTGCGTCCTTGAAGCGACGATCCACTACGTAGACACCGTAATT…	2209	putative glycogen synthase [Ascaris suum]	0	EGRFVFECSWEVANKVGGIYTVLRSKAPISTEELGDQYCMLGPLREDRWRLEVEPIAPESRNIRQAIKKLAEGGFKAIYGRWLIDGYPKVILFDLGSGSSHMNDWKQELFERCQIGIPYEDIESNDAVILGFMIAMFLKHFRESVTGYHPLVVAQFHEWQASVGLIMTRLWKTDVATIYTTHATLLGRHLSAGGLDLYNNIDKFNLDEEAGKRKGKDAYPLRPPLGTPLNDPIYHQYCLERAATHMSHVFTTVSEITGHEAEYLIGRKPDILVPNGLNVVKFAALHEFQNLHAIAKEKISNFVRGHFHGHYDFDLDKTIYMFTAGRYEYTNKGGDMFIEALARLNHYLKTTSDLRYKDVTVVAFIIYPARANSFNVESLKGQAVTKQLHDTVDKIKESI…	615	None	Cell wall/membrane/envelope biogenesis ;	None
CL14.Contig3_AS1A	GAACTTTTAACAATGAAGATGAATTTAAATGAACAGATTGTCATATCTTTAAAACAATTAACAGTGAAAGGCACGTGTGCTAATGAAGACACTGTGAAAATAGTTGAGACAGCTAAATGTGGAAGTATGGATCATAACTCATGCCAAGCTTTTGCTTCGAATTCTTCTTGTTCTTCGGTATCTGAATCATCATCATCATCATCATGATCACTTCCATGCGGTGATGTAGGACGACTAGTACTAGGGGTGGAAGGTGCCGAAATGGGACGAGGCATTCGACGTGCCGTTTCTTGAATTACCTGGACCAAATCCGGATGAGTCTTTTGCAGTGCCATTCTGCGTGCTTCACGATAAAACGATCCAAGATTTTTCCAATCCAACAATTCACTTAAACGTTCC…	2254	glycogen synthase [Loa loa]	0	EGRFVFECSWEVANKVGGIYTVLRTKAAVSTEELGDQYCMLGPYNAERVKLEVEMIEPNTAAMKYALEQMQEIGFKVVFGRWLIDGYPHVVLFDIGSAAWKLDQWKYELWESCKIGIPWHDKESNDAVILGFLVAIFIQKYISAIEGFEPLCVAHFHEWQAGVGLILSRLWKTNVSTVFTTHATLLGRYLSASGADLYHNLEKFDVDREAGTRQIYHRYCIERAAVNMSHIFTTVSEITGLEAVHLLKRKPDILTPNGLNVIKFAALHEFQNLHAIAKEKINDFIRGHFYGHYDFDLDKTIYLFTAGRYEFTNKGGDFFIEALARLNHYLKTSSDPRCKDVTVVAFIIYPAAANSFNVESLKGQAVCKQLRDTIAKIKENVASRMFEACQRGQLPEMKD…	649	None	Cell wall/membrane/envelope biogenesis ;	None
CL16.Contig1_AS1A	AATGCAATATTCGTTGGGTTCAGTTGAAAACTTAATCAATTTGTTTTTAAATTCAGGATAAGAGCGGTCGGCTGGACAAGGTCGAATTGGCTGATTTGCTTCGTCTTGTACGATTGAGTGCCATCAAGTTCGCTACAGACCATTTCAAGGTTTACATTTGCACATTTAGAATGAAATTTATGAAGTTTATCGCAATCCAAATTCATCATATGATTCATATATAAAGCGTCAATGACGACAGTAAGATGTATATACCATGACAAATCAGTGACATTGGATGAGTTGGAGGATGCAATTGAGCAGAAATATAAGATTGATCGACCCAATATTCGATTGTTCTTCGAAAAGGTTGACGTTGATAGTTCAGGCGATTTGAATCCATAATCGTTGAAGTGATCA…	1145	CBR-CBN-1 protein [Loa loa]	1e-18	ENVKPDEIVADEQKEAEIISATTGVNPSEESEAVNGSDDEQSSADDVTTDAIELDSGRRDDESDQDEEIDAQNESSDALEEGSGGEGNNEESSLVEAETQNGSDDEPITEQQQEHDVHEFKQQNTQNDSEGTVNEEIQKSDDENETVKEEVISETTDETLQDDDQLLEEDTASAGNAESPQEGIDKRNKAKSKD	194	uncharacterized LOC100273020; K11294 nucleolin	General function prediction only ;Transcription ;	None
CL16.Contig2_AS1A	AATGCAATATTCGTTGGGTTCAGTTGAAAACTTAATCAATTTGTTTTTAAATTCAGGATAAGAGCGGTCGGCTGGACAAGGTCGAATTGGCTGATTTGCTTCGTCTTGTACGATTGAGTGCCATCAAGTTCGCTACAGACCATTTCAAGGTTTACATTTGCACATTTAGAATGAAATTTATGAAGTTTATCGCAATCCAAATTCATCATATGATTCATATATAAAGCGTCAATGACGACAGTAAGATGTATATACCATGACAAATCAGTGACATTGGATGAGTTGGAGGATGCAATTGAGCAGAAATATAAGATTGATCGACCCAATATTCGATTGTTCTTCGAAAAGGTTGACGTTGATAGTTCAGGCGATTTGAATCGCTTCAAACTCCCCTTCATT…	476	CBR-CBN-1 protein [Loa loa]	9e-19	None	None	None	None	None
CL16.Contig3_AS1A	AATGCAATATTCGTTGGGTTCAGTTGAAAACTTAATCAATTTGTTTTTAAATTCAGGATAAGAGCGGTCGGCTGGACAAGGTCGAATTGGCTGATTTGCTTCGTCTTGTACGATTGAGTGCCATCAAGTTCGCTACAGACCATTTCAAGGTTTACATTTGCACATTTAGAATGAAATTTATGAAGTTTATCGCAATCCAAATTCATCATATGATTCATATATAAAGCGTCAATGACGACAGTAAGATGTATATACCATGACAAATCAGTGACATTGGATGAGTTGGAGGATGCAATTGAGCAGAAATATAAGATTGATCGACCCAATATTCGATTGTTCTTCGAAAAGGTTGACGTTGATAGTTCAGGCGATTTGAATCCATAATCGTTGAAGTGATCA…	2253	conserved hypothetical protein [Trichinella spiralis]	3e-19	ENVKPDEIVADEQKEAEIISATTGVNPSEESEAVNGSDDEQSSADDVTTDAIELDSGRRDDESDQDEEIDAQNESSDALEEGSGGEGNNEESSLVEAETQNGSDDEPITEQQQEHDVHEFKQQNTQNDSEGTVNEEIQKSDDENETVKEEVISETTDETLQDDDQLLEEDTASAGNAESPQEGIDKRNKAKSKD	194	uncharacterized LOC100273020; K11294 nucleolin	General function prediction only ;Transcription ;	None
CL17.Contig1_AS1A	TAAAATAACTATGCACTATCATATCTCAGTCCGCCTAAGTGCAGATCTGATGCAAATAAACATTCGGCGAAGAATATTATTATGCTCGAATTATGAGCTGAATCGTTAAGAAGAAAGCAATGGTAACGTAACAAACAACGGAAAAGATTAAAAAACTGACGAAAACAGTTCCAACTAATAGAATAACGAACGATGATAGAACAAGTGATATCAAATAATGGCAAGAAAATCAGCATTACACTCGACAGATATTGGTGAAACAATACAACTCAAAACATTTATGTATTATGTGACAATATTCGACTCGATGTCAACCTCACTGTCAGCGGTAACTTAATCAGTCAGTGAAATGTTTTTAAGAGTGTTTCAAGAATTTCCATGGATCAATTTTTCACGAGC…	1471	Pyruvate carboxyltransferase domain containing protein [Haemonchus contortus]	5e-88	FEISLGDTTGIGSVGSVSRLLNAVLASNPVERIAVHFHDTYGQALSNVLVALDKGVQVADSSIAGLGGCPYAKGASGNLATEDLVYMLNDLGAETGIDLMRIIKVGDWICNVMKRKNNSRVACA	124	Os01g0269000; K01640 hydroxymethylglutaryl-CoA lyase [EC:4.1.3.4]	Amino acid transport and metabolism ;	GO:0008152 GO:0004419 GO:0005739
CL17.Contig2_AS1A	TAAAATAACTATGCACTATCATATCTCAGTCCGCCTAAGTGCAGATCTGATGCAAATAAACATTCGGCGAAGAATATTATTATGCTCGAATTATGAGCTGAATCGTTAAGAAGAAAGCAATGGTAACGTAACAAACAACGGAAAAGATTAAAAAACTGACGAAAACAGTTCCAACTAATAGAATAACGAACGATGATAGAACAAGTGATATCAAATAATGGCAAGAAAATCAGCATTACACTCGACAGATATTGGTGAAACAATACAACTCAAAACATTTATGTATTATGTGACAATATTCGACTCGATGTCAACCTCACTGTCAGCGGTAACTTAATCAGTCAGTGAAATGTTTTTAAGAGTGTTTCAAGAATTTCCATGGATCAATTTTTCACGAGC…	1580	Pyruvate carboxyltransferase domain containing protein [Haemonchus contortus]	2e-130	KELVVTEDKISLIDQLSNCGLKCIEATSFVSPKWVPQMGDHNEVISKIKKAAGVSYPVLVPNMSGLKNVLSNGSVEEIAVFTAASESFSRKNTNCSMEESIRRSKEVVQEALRSNLKVRGYISCVIGCPYDGVTNPNVVTKITESLLDAGCYEVSLGDTTGIGSVGSVSRLLNAVLASNPVERIAVHFHDTYGQALSNVLVALDKGVQVADSSIAGLGGCPYAKGASGNLATEDLVYMLNDLGAETGIDLMRIIKVGDWICNVMKRKNNSRVACA	275	uncharacterized LOC100193689; K01640 hydroxymethylglutaryl-CoA lyase [EC:4.1.3.4]	Amino acid transport and metabolism ;Energy production and conversion ;	GO:0005739 GO:0016829
CL17.Contig3_AS1A	TAAAATAACTATGCACTATCATATCTCAGTCCGCCTAAGTGCAGATCTGATGCAAATAAACATTCGGCGAAGAATATTATTATGCTCGAATTATGAGCTGAATCGTTAAGAAGAAAGCAATGGTAACGTAACAAACAACGGAAAAGATTAAAAAACTGACGAAAACAGTTCCAACTAATAGAATAACGAACGATGATAGAACAAGTGATATCAAATAATGGCAAGAAAATCAGCATTACACTCGACAGATATTGGTGAAACAATACAACTCAAAACATTTATGTATTATGTGACAATATTCGACTCGATGTCAACCTCACTGTCAGCGGTAACTTAATCAGTCAGTGAAATGTTTTTAAGAGTGTTTCAAGAATTTCCATGGATCAATTTTTCACGAGC…	1500	Pyruvate carboxyltransferase domain containing protein [Haemonchus contortus]	2e-142	KVVEVGPRDGLQNEKELVVTEDKISLIDQLSNCGLKCIEATSFVSPKWVPQMGDHNEVISKIKKAAGVSYPVLVPNMSGLKNVLSNGSVEEIAVFTAASESFSRKNTNCSMEESIRRSKEVVQEALRSNLKVRGYISCVIGCPYDGVTNPNVVTKITESLLDAGCYEVSLGDTTGIGSVGSVSRLLNAVLASNPVERIAVHFHDTYGQALSNVLVALDKGVQVADSSIAGLGGCPYAKGASGNLATEDLVYMLNDLGAETGIDLMRIIKVGDWICNVMKRKNNSRVACA	289	uncharacterized LOC100193689; K01640 hydroxymethylglutaryl-CoA lyase [EC:4.1.3.4]	Amino acid transport and metabolism ;	GO:0005739 GO:0016829
CL17.Contig4_AS1A	TAAAATAACTATGCACTATCATATCTCAGTCCGCCTAAGTGCAGATCTGATGCAAATAAACATTCGGCGAAGAATATTATTATGCTCGAATTATGAGCTGAATCGTTAAGAAGAAAGCAATGGTAACGTAACAAACAACGGAAAAGATTAAAAAACTGACGAAAACAGTTCCAACTAATAGAATAACGAACGATGATAGAACAAGTGATATCAAATAATGGCAAGAAAATCAGCATTACACTCGACAGATATTGGTGAAACAATACAACTCAAAACATTTATGTATTATGTGACAATATTCGACTCGATGTCAACCTCACTGTCAGCGGTAACTTAATCAGTCAGTGAAATGTTTTTAAGAGTGTTTCAAGAATTTCCATGGATCAATTTTTCACGAGC…	1391	Pyruvate carboxyltransferase domain containing protein [Haemonchus contortus]	2e-92	KVVEVGPRDGLQNEKELVVTEDKISLIDQLSNCGLKCIEATSFVSPKWVPQMGDHNEVISKIKKAAGVSYPVLVPNMSGLKNVLSNGSVEEIAVFTAASESFSRKNTNCSMEESIRRSKEVVQEA	125	Os01g0269000; K01640 hydroxymethylglutaryl-CoA lyase [EC:4.1.3.4]	Amino acid transport and metabolism ;	GO:0008152 GO:0004419 GO:0005739
CL18.Contig1_AS1A	CTGCGTGGTGGTTGACTGTATTTCAGGTTTCTGCGTGGTGGTTGACGGTATTTCAGGTTCTTGCGTGGTGGTTGATGGGCCTAGCGCTAAAAGTATCCCGATTACCAACGATAATATTAATTATTATGATTATAATCGAGAGAACTAACCAATAATCATGAACAGTTGAAATAACTAAAATATTAAATGAACCCAAACATTACATTTACTTGATATATGGATACAAAACGTGTGACTCACACTCAGCAATGTATTTATCAACTTGTTTGCCAATGAACAATCTCGCATCAATTAACGACTGTTTATCGTGCGGACTTGAGGGATACATATCTGCACAGTGCGCAGTGCCTTTAATTTGGAATGCCCAAACATCGCCAGTCTGATTCTTCGCATAACCTA…	1813	Protein CBG01710 [Caenorhabditis briggsae]	2e-131	FLNNPFRKHADDEQILAVEDVKTGTVTQKLDNFNSSDKRVWQQHYQYNPKFYNGNGLIFLLIGGESKISMRWIADDNYQYLVWAKKHGAAAFQAEHRFYGASHPLPDMSTASYQYFTIDQALADLRVFIETMNKKYFSDIAKPRWLLFGGSYPGSLSAWLREKNPDITIGAISSSCAVNTITDYWGYIDNMGSIYADVSPPCRENIQKAFQQIHKKVYTIDGRKELVNKLELDTPFPNKVKPVDIQFFLASVIDIFQGINQYTGDNRDNATRNGLGVPKACEIMNDANEPDLIKRVNNVQRFYNGFFYDVNTYKNPNNYTAYMEQMKDVTYDPPDFERAAARGWTWQTCTELGYFQTTDGGKSMFGSAIPMDFYVNQCMEMFGEKYDADFTRAGTARTR…	480	alpha/beta-hydrolase domain-containing protein; K01285 lysosomal Pro-X carboxypeptidase [EC:3.4.16.2]	None	None
CL18.Contig2_AS1A	CTGCGTGGTGGTTGACTGTATTTCAGGTTTCTGCGTGGTGGTTGACGGTATTTCAGGTTCTTGCGTGGTGGTTGATGGGCCTAGCGACTCAGCAATGTATTTATCAACTTGTTTGCCAATGAACAATCTCGCATCAATTAACGACTGTTTATCGTGCGGACTTGAGGGATACATATCTGCACAGTGCGCAGTGCCTTTAATTTGGAATGCCCAAACATCGCCAGTCTGATTCTTCGCATAACCTAACGATCGCCATGGATCATACGACCCATTCGGGAATACCGTATTCGTTCCCTTATATTTGTCAGGCCCCCCGTGCTCCAGTCTCGTTCTCGCCGTACCAGCACGTGTAAAGTCAGCGTCGTACTTCTCACCGAACATTTCCATGCATTGGTTTAC…	1659	Protein CBG01710 [Caenorhabditis briggsae]	3e-132	FLNNPFRKHADDEQILAVEDVKTGTVTQKLDNFNSSDKRVWQQHYQYNPKFYNGNGLIFLLIGGESKISMRWIADDNYQYLVWAKKHGAAAFQAEHRFYGASHPLPDMSTASYQYFTIDQALADLRVFIETMNKKYFSDIAKPRWLLFGGSYPGSLSAWLREKNPDITIGAISSSCAVNTITDYWGYIDNMGSIYADVSPPCRENIQKAFQQIHKKVYTIDGRKELVNKLELDTPFPNKVKPVDIQFFLASVIDIFQGINQYTGDNRDNATRNGLGVPKACEIMNDANEPDLIKRVNNVQRFYNGFFVDVNTYKNPNNYTAYMEQMKDVTYDPPDFERAAARGWTWQTCTELGYFQTTDGGKSMFGSAIPMDFYVNQCMEMFGEKYDADFTRAGTARTR…	490	alpha/beta-hydrolase domain-containing protein; K01285 lysosomal Pro-X carboxypeptidase [EC:3.4.16.2]	None	None
CL18.Contig3_AS1A	TTTATTGATCTTTATTTGGGCAAATGATTATAATTATAATGGTTCAGTATCAACGATCTTTCAGTTATAATATTGCAACGTTTATGATAAAGGTAATATTTCACAGATGATGTGGAGGTTTCTTCAGTTTATTGTGAGTTTGCTGGCTGGTTCAGCGTTTCATTTAATAGAATGTTCACGTTTCTGCGTGTTGGTTGGCGATAATACAGCAGGCTTTAGCGACTCAGCAATGTATTTATCAACTTGTTTGCCAATGAACAATCTCGCATCAATTAACGACTGTTTATCGTGCGGACTTGAGGGATACATATCTGCACAGTGCGCAGTGCCTTTAATTTGGAATGCCCAAACATCGCCAGTCTGATTCTTCGCATAACCTAACGATCGCCATGGATCATA…	1794	Protein F19C7.4 [Caenorhabditis elegans]	2e-131	FLNNPFRKHADDEQILAVEDVKTGTVTQKLDNFNSSDKRVWQQHYQYNPKFYNGNGLIFLLIGGESKISMRWIADDNYQYLVWAKKHGAAAFQAEHRFYGASHPLPDMSTASYQYFTIDQALADLRVFIETMNKKYFSDIAKPRWLLFGGSYPGSLSAWLREKNPDITIGAISSSCAVNTITDYWGYIDNMGSIYADVSPPCRENIQKAFQQIHKKVYTIDGRKELVNKLELDTPFPNKVKPVDIQFFLASVIDIFQGINQYTGDNRDNATRNGLGVPKACEIMNDANEPDLIKRVNNVQRFYNGFFVDVNTYKNPNNYTAYMEQMKDVTYDPPDFERAAARGWTWQTCTELGYFQTTDGGKSMFGSAIPMDFYVNQCMEMFGEKYDADFTRAGTARTR…	478	alpha/beta-hydrolase domain-containing protein; K01285 lysosomal Pro-X carboxypeptidase [EC:3.4.16.2]	None	None
CL19.Contig1_AS1A	TAAGATTTTCTTGCGGACGGCGATGCTCTTTCAATCGTCGCATGTTCTCGAAGACAAACTAACCAATCAGATGAAGATCACCTCCGCATTGTACCTCGTCATCAAAATACTTTTACTTGGGTTCGATTACGATGGCTCAAAGATGATAATGGCTAGCGACCAGTTGATGTTTGTGCAAATTGTATGGCGTCATGGTGATCGCGCACCAGAGCAAACTTATCCAACTGATGAGCATCAGGAGGATGCATGGCCCCACGGATTTGGTGAGCTAACCGAGCTCGGTATGAAACAGCAATATTCTTTGGGCCGACTTATTCGCGAGCGATATATCCAGGGTGCCGAACAACCATTGTTATCTCCGATATATAATGCTAAAGAAATATACGTTCGCAGCACAGA…	1554	lysosomal acid phosphatase [Ascaris suum]	0	IMASDQLMFVQIVWRHGDRAPEQTYPTDEHQEDAWPHGFGELTELGMKQQYSLGRLIRERYIQGAEQPLLSPIYNAKEIYVRSTDVNRTLVSAMSNLAGMYPYGVPGSDYPHIKNGSWPAHWTPIPVHTVEFETDHIGNALAKCDRALQLEEQTRSSKLYQKYAMDNKAFFEFLSEKTGMHVWLENIYMINDIHLVEKLYNLSQPDWLTDKVAAKILNLTEVADEFKFGISKPYLPELIKLRGGSLLKAIVEKMNAKIRCSVADRQADPNCRWMRSLKYYAYSAHDTTIAALLTTFGDEKKVLKGGLPKYTASVAIELWNLTDIGPAVKILFHSAYHHKYRPITSLTLGCPADSDFCPLPRF	362	None	None	None
CL19.Contig2_AS1A	ATTTGGGCATTTTACCTTTCAGCACTTCTTCCTCGTTGCCAAGAGTGGCTAGCAACGCTGACACCGTTGTATCATGAGCTGAATAAGCGTAATACTTCAGCGGTCGCATCCAATCACAGCTTGGGTCAACCTGGTGATCCGCTGCGGCGCATCGAATTTTTTCATTCATTTTCTCCACAATCGCTTTCAGCAGAGAACCTCCACGTAATTTGATCATTTCTGGCACACGCGGTTCCAATAATCCG	245	lysosomal acid phosphatase [Ascaris suum]	3e-27	XGLLEPRVPEMIKLRGGSLLKAIVEKMNEKIRCAAADHQVDPSCDWMRPLKYYAYSAHDTTVSALLATLGNEEEVLKGKMPKX	83	None	None	None
CL20.Contig1_AS1A	AATCAGCAGGGTACTTCTACAGTTTAGAGTAACAGAATACAGTATCCCAAAATACAGTAACCGAAAATACAGTAACTATACAGTAACGATAAAGTAACGATACAGTAACCAACTGAGGAATAGGCCAAATCAAAGCCACAACGTAACGATATGTGCGTTAGCCAATAGTACAGTATCTCGTCGTCGTACAGTATCCGATACAGTACTCCAAAAAATACGTGTAGCAGCGAGAAACGTTATTTGAGTTAGATACTATTTACAGTACCTGATACAGTAATACCTTGCAGTGAATACTGTAGAATACTGTAGAATTGGAATACGGTAAAAACGATGAATACGGTAATTTTTAGTGAATACGGTCAGCAGATCGATTGCAGTTGCGGCAGTATCAATTGGATT…	525	None	None	None	None	None	None	None
CL20.Contig2_AS1A	CAAGTTTGAGCTTGAAAAGTAGCGTGATTCAAGCAACCACCTGGAGCTTTAAAACTCATCTGCAAAGAATATTATTCTTATTGAACAAAAAGAAGAAGAAGGCGGCGGCATATTCTGAAGTTACTGTAAATTACTGTATTCTGGGATTACTGTAAGTTACTGCATTCCGAAATTACTGTAAGTTACTGTATTGTTGGATACAGTATATTCGCCAAAGAGCACTGATAAGCACTGATAACAGTGATAACGCAACTGTGATAACGACGCAACTGTGATAAGATACTGTAATACTGTAATTGTACTGTAATACTGTAATTTATGCGCTAACTGTATTCGCCAACTGAGATTACGGTATTCACTGTACTTTATAAGTTACTGTAATTCTACAGTATCCTTTCT…	3299	hypothetical protein ASU_13401 [Ascaris suum]	0	SYRALAENAIKISSLGGSAKVSAKYRAVYKTVREGQLTVQMENFDVNVRIKFTKTFAGYLQLVDMSCDAVIRSMVARLSPKLHEQINQGLTDTLAGSIQTKICEVIDIYVRKIDARLKSLAQYSPVTVEQKSITSQLILDTTLSDEVMLSNGFLDLPLKGDFIAPDD	167	None	None	None
CL21.Contig1_AS1A	AGAGAAAAAGGATGTCATCTAATCGAAAGCAGACATCGCTATTTTCGTTCTTCTCAAAAGCTAATGTTGGTGCTAAGGAAGATGGCTCATCATCACGTCCAACAATACCCCCGGAAGTGATGAAACCAAGAGAAAACGTTCTCGTGGATGATATGAGCAAAGGTCTAGCTCCAAAGTGGTCAAAAAAATTTCAAAAAGATGGAATTGACACACCTAAGCGATGCGCTGATGAAGAAGATCTTGCATGTTCACCGATAAAGAGTAGCACCACTCCGAAACGTCGTCGTGTCGTGCTCTCATCTGATTCAGAGTCCGATAATGATGCGACTGCAGACGGTCGAAATGCAAATCAAACGGAAACTGTTCGTATGTCCTCTCCACAAGACTCCCGTCAGCCAG…	4317	dna mismatch repair protein msh6 [Ascaris suum]	0	SLLDIQAGYHPCLAAKMCAAREEESNISYIPNDTLLGGDHPLTMLLTGPNMGGKSTLMRQVAVLVVLAQIGSFVPAKRMRLSPVDRIFTRIGANDRIYAGQSTFYVELNETKIVLNNASAHSLVVMDELGRGTSTYDGTAIAYAVLRDLAERVQCRTFFSTHYHNLCSAVRNIPNIKLAHMACVVDNENEVDPTLENVTFLYTLSDGICPKSYGFFAAKVSGIKPEVIRNAFSASQLLNECPSKKLSRLHELIKAAKSG	259	DNA mismatch repair protein Msh6-1; K08737 DNA mismatch repair protein MSH6	Replication, recombination and repair ;	GO:0000003 GO:0043231 GO:0050794 GO:0043566 GO:0006260 GO:0007049 GO:0006281
CL21.Contig2_AS1A	AGAGAAAAAGGATGTCATCTAATCGAAAGCAGACATCGCTATTTTCGTTCTTCTCAAAAGCTAATGTTGGTGCTAAGGAAGATGGCTCATCATCACGTCCAACAATACCCCCGGAAGTGATGAAACCAAGAGAAAACGTTCTCGTGGATGATATGAGCAAAGGTCTAGCTCCAAAGTGGTCAAAAAAATTTCAAAAAGATGGAATTGACACACCTAAGCGATGCGCTGATGAAGAAGATCTTGCATGTTCACCGATAAAGAGTAGCACCACTCCGAAACGTCGTCGTGTCGTGCTCTCATCTGATTCAGAGTCCGATAATGATGCGACTGCAGACGGTCGAAATGCAAATCAAACGGAAACTGTTCGTATGTCCTCTCCACAAGACTCCCGTCAGCCAG…	4444	dna mismatch repair protein msh6 [Ascaris suum]	0	RKQTSLFSFFSKANVGAKEDGSSSRPTIPPEVMKPRENVLVDDMSKGLAPKWSKKFQKDGIDTPKRCADEEDLACSPIKSSTTPKRRRVVLSSDSESDNDATADGRNANQTETVRMSSPQDSRQPEPRTPTLFRNSDRRTSTPRSAARGATTRYTVSGIAQSFIDSFRANEEDMDVSNVSTSTLDRTIYQVNEHQSNDVSKKETKKAIIDDCESERFPHLDFEFLQPNKIRDADGRRTTDPDYCPRTLYVPDAFLKQQTPGHRQWWLAKSAYFDTVLFFKVGKFYEMYHMDAVIGVENLNLTYMRGKFAHCGFPEVAYGRFADQLVSRGYKVARVEQTETPSQLEERNKVEMNREKVVRREICRITSAGTRTYGVLDSCDGDCALDAIESTARHLLAFV…	1199	DNA mismatch repair protein Msh6-1; K08737 DNA mismatch repair protein MSH6	Replication, recombination and repair ;	GO:0000003 GO:0043231 GO:0050794 GO:0043566 GO:0006260 GO:0007049 GO:0006281
CL22.Contig1_AS1A	TATCGATCAAATGCTCTAAATTCTAGATCTGATGGATACTGATAACAATAATCATCGAATAACCAAACCACTCTTCACAGTTCCTTCATTTATCAGGAGTGAAACGGATATTCTGTTGATACAGCCGTCGCAGCCGTCACTCACCTCGGCATTGATCTACAGTGAACCTTCGATCATACCGAGTGACAACGGTACTGATAGCAGTAGCAGTGATAATTGTGACGGCATAAGTTATGACGATGACAGTCTCGAGGATTATCAACCAGAGGATTCTGATGAGGCGGTGATTCCGGATTCTGCGAAGATTACGAATGTTAACGATAATAATGCTGATGCAAATAATGATATTAATATTAACAATAACATTAGTGATACTACTACTACTACTACTAATAATAA…	2668	solute carrier family 22 member 16 [Ascaris suum]	0	GHFFLNNAIAGAIELPTLMGCVYLLRFGRKRSQTITLIAGGILIGIAIMVSTQQHTTLALMFMLAGKVCIQGAFNILYIFTSELYPTIIRNSAVGVCSMVSRMGSAASGYIAILSDVTLPIVPMLIFSIFSLVAGSLVMFLPETQDIPLPETI	153	probable inositol transporter 1-like; K08150 MFS transporter, SP family, solute carrier family 2 (myo-inositol transporter), member 13	Carbohydrate transport and metabolism ; Amino acid transport and metabolism ; Inorganic ion transport and metabolism ; General function prediction only ;	None
CL22.Contig2_AS1A	TATCGATCAAATGCTCTAAATTCTAGATCTGATGGATACTGATAACAATAATCATCGAATAACCAAACCACTCTTCACAGTTCCTTCATTTATCAGGAGTGAAACGGATATTCTGTTGATACAGCCGTCGCAGCCGTCACTCACCTCGGCATTGATCTACAGTGAACCTTCGATCATACCGAGTGACAACGGTACTGATAGCAGTAGCAGTGATAATTGTGACGGCATAAGTTATGACGATGACAGTCTCGAGGATTATCAACCAGAGGATTCTGATGAGGCGGTGATTCCGGATTCTGCGAAGATTACGAATGTTAACGATAATAATGCTGATGCAAATAATGATATTAATATTAACAATAACATTAGTGATACTACTACTACTACTACTAATAATAA…	2192	solute carrier family 22 member 16 [Ascaris suum]	0	KLALMFMLAGKVCIQGAFNILYIFTSELYPTIIRNSAVGVCS	42	hypothetical protein; K08202 MFS transporter, OCT family, solute carrier family 22 (organic cation transporter), member 4/5	None	None
CL22.Contig3_AS1A	TATCGATCAAATGCTCTAAATTCTAGATCTGATGGATACTGATAACAATAATCATCGAATAACCAAACCACTCTTCACAGTTCCTTCATTTATCAGGAGTGAAACGGATATTCTGTTGATACAGCCGTCGCAGCCGTCACTCACCTCGGCATTGATCTACAGTGAACCTTCGATCATACCGAGTGACAACGGTACTGATAGCAGTAGCAGTGATAATTGTGACGGCATAAGTTATGACGATGACAGTCTCGAGGATTATCAACCAGAGGATTCTGATGAGGCGGTGATTCCGGATTCTGCGAAGATTACGAATGTTAACGATAATAATGCTGATGCAAATAATGATATTAATATTAACAATAACATTAGTGATACTACTACTACTACTACTAATAATAA…	2012	solute carrier family 22 member 16 [Ascaris suum]	5e-177	EWDYDRSVMKETVVTQWHRVCDENWSRAHVHLSYSLGYIAGCMLGGFVSD	50	hypothetical protein; K08202 MFS transporter, OCT family, solute carrier family 22 (organic cation transporter), member 4/5	None	GO:0006810
CL22.Contig4_AS1A	TATCGATCAAATGCTCTAAATTCTAGATCTGATGGATACTGATAACAATAATCATCGAATAACCAAACCACTCTTCACAGTTCCTTCATTTATCAGGAGTGAAACGGATATTCTGTTGATACAGCCGTCGCAGCCGTCACTCACCTCGGCATTGATCTACAGTGAACCTTCGATCATACCGAGTGACAACGGTACTGATAGCAGTAGCAGTGATAATTGTGACGGCATAAGTTATGACGATGACAGTCTCGAGGATTATCAACCAGAGGATTCTGATGAGGCGGTGATTCCGGATTCTGCGAAGATTACGAATGTTAACGATAATAATGCTGATGCAAATAATGATATTAATATTAACAATAACATTAGTGATACTACTACTACTACTACTAATAATAA…	2629	solute carrier family 22 member 16 [Ascaris suum]	0	SFLIGNYNSRYGRKTAICAFGILSSIFGFLLPFTKEFEVFLVIRFLGAVCNEAADLAAYVLCMEITGVKYRSIIGSLLQAPWACGYAFLALVAYLSKSW	99	hypothetical protein; K08202 MFS transporter, OCT family, solute carrier family 22 (organic cation transporter), member 4/5	Carbohydrate transport and metabolism ; Amino acid transport and metabolism ; Inorganic ion transport and metabolism ; General function prediction only ;	None
CL22.Contig5_AS1A	TATCGATCAAATGCTCTAAATTCTAGATCTGATGGATACTGATAACAATAATCATCGAATAACCAAACCACTCTTCACAGTTCCTTCATTTATCAGGAGTGAAACGGATATTCTGTTGATACAGCCGTCGCAGCCGTCACTCACCTCGGCATTGATCTACAGTGAACCTTCGATCATACCGAGTGACAACGGTACTGATAGCAGTAGCAGTGATAATTGTGACGGCATAAGTTATGACGATGACAGTCTCGAGGATTATCAACCAGAGGATTCTGATGAGGCGGTGATTCCGGATTCTGCGAAGATTACGAATGTTAACGATAATAATGCTGATGCAAATAATGATATTAATATTAACAATAACATTAGTGATACTACTACTACTACTACTAATAATAA…	2181	solute carrier family 22 member 16 [Ascaris suum]	0	ILVYNSESPRWLIVMNRVKEAERIIRHACHLNKTSLPSDLGLVRHAEKRKWLRSKERPHFLLLFISSDLRIRSICLFVIWIAIALVYYGLVIALSDQVIIYHYLSVTVVSI	111	hypothetical protein; K08202 MFS transporter, OCT family, solute carrier family 22 (organic cation transporter), member 4/5	None	None
CL22.Contig6_AS1A	TATCGATCAAATGCTCTAAATTCTAGATCTGATGGATACTGATAACAATAATCATCGAATAACCAAACCACTCTTCACAGTTCCTTCATTTATCAGGAGTGAAACGGATATTCTGTTGATACAGCCGTCGCAGCCGTCACTCACCTCGGCATTGATCTACAGTGAACCTTCGATCATACCGAGTGACAACGGTACTGATAGCAGTAGCAGTGATAATTGTGACGGCATAAGTTATGACGATGACAGTCTCGAGGATTATCAACCAGAGGATTCTGATGAGGCGGTGATTCCGGATTCTGCGAAGATTACGAATGTTAACGATAATAATGCTGATGCAAATAATGATATTAATATTAACAATAACATTAGTGATACTACTACTACTACTACTAATAATAA…	2622	solute carrier family 22 member 16 [Ascaris suum]	0	LIGNYNSRYGRKTAICAFGILSSIFGFLLPFTKEFEVFLVIRFLGAVCNEAADLAAYVLCMEITGVKYRSIIGSLLQAPWACGYAFLALVAYLSKSWYTIQIITVLMHTFAMILINFLPESPRWLIVMNRVKEAERIIRHACHLNKTSLPSDLGLVRHAEKRKWLRSKERPHFLLLFISSDLRIRSICLFVIWIAIALVYYGLVIALSDQSSPGRTMFVGHFFLNNAIAGAIELPTLMGCVYLLRFGRKRSQTITLIAGGILIGIAIMVSTQQHTTLALMFMLAGKVCIQGAFNILYIFTSELYPTIIRNSAVGVCSMVSRMGSAASGYIAILSDVTLPIVPMLIFSIFSLVAGSLVMFLPETQDIPLPETIWDAVTMLKTQNTHKCMNFNGGNHYDND…	411	probable inositol transporter 1-like; K08150 MFS transporter, SP family, solute carrier family 2 (myo-inositol transporter), member 13	Carbohydrate transport and metabolism ; Amino acid transport and metabolism ; Inorganic ion transport and metabolism ; General function prediction only ;	None
CL22.Contig7_AS1A	TATCGATCAAATGCTCTAAATTCTAGATCTGATGGATACTGATAACAATAATCATCGAATAACCAAACCACTCTTCACAGTTCCTTCATTTATCAGGAGTGAAACGGATATTCTGTTGATACAGCCGTCGCAGCCGTCACTCACCTCGGCATTGATCTACAGTGAACCTTCGATCATACCGAGTGACAACGGTACTGATAGCAGTAGCAGTGATAATTGTGACGGCATAAGTTATGACGATGACAGTCTCGAGGATTATCAACCAGAGGATTCTGATGAGGCGGTGATTCCGGATTCTGCGAAGATTACGAATGTTAACGATAATAATGCTGATGCAAATAATGATATTAATATTAACAATAACATTAGTGATACTACTACTACTACTACTAATAATAA…	2640	solute carrier family 22 member 16 [Ascaris suum]	0	LIGNYNSRYGRKTAICAFGILSSIFGFLLPFTKEFEVFLVIRFLGAVCNEAADLAAYVLCMEITGVKYRSIIGSLLQAPWACGYAFLALVAYLSKSWYTIQSHLDGUSSUIVUKKLSESSDTLVIUTKLRYLLISDWFIAFITIIVVIVUYDYLYUUIRFKVRHAEKRKWLRSKERPHFLLLFISSDLRIRSICLFVIWIAIALVYYGLVIALSDQSSPGRTMFVGHFFLNNAIAGAIELPTLMGCVYLLRFGRKRSQTITLIAGGILIGIAIMVSTQQHTTLALMFMLAGKVCIQGAFNILYIFTSELYPTIIRNSAVGVCSMVSRMGSAASGYIAILSDVTLPIVPMLIFSIFSLVAGSLVMFLPETQDIPLPETIWDAVTMLKTQNTHKCMNFNGG…	417	hypothetical protein; K08202 MFS transporter, OCT family, solute carrier family 22 (organic cation transporter), member 4/5	Carbohydrate transport and metabolism ; Amino acid transport and metabolism ; Inorganic ion transport and metabolism ; General function prediction only ;	None
CL22.Contig8_AS1A	TATCGATCAAATGCTCTAAATTCTAGATCTGATGGATACTGATAACAATAATCATCGAATAACCAAACCACTCTTCACAGTTCCTTCATTTATCAGGAGTGAAACGGATATTCTGTTGATACAGCCGTCGCAGCCGTCACTCACCTCGGCATTGATCTACAGTGAACCTTCGATCATACCGAGTGACAACGGTACTGATAGCAGTAGCAGTGATAATTGTGACGGCATAAGTTATGACGATGACAGTCTCGAGGATTATCAACCAGAGGATTCTGATGAGGCGGTGATTCCGGATTCTGCGAAGATTACGAATGTTAACGATAATAATGCTGATGCAAATAATGATATTAATATTAACAATAACATTAGTGATACTACTACTACTACTACTAATAATAA…	2205	solute carrier family 22 member 16 [Ascaris suum]	0	ESPRWLIVMNRVKEAERIIRHACHLNKTSLPSDLGLVRHAEKRKWLRSKERPHFLLLFISSDLRIRSICLFVIWIAIALVYYGLVIALSDQSSPGRTMFVGHFFLNNAIAGAIELPT	117	hypothetical protein; K08202 MFS transporter, OCT family, solute carrier family 22 (organic cation transporter), member 4/5	None	GO:0044765 GO:0016020 GO:0005215
CL22.Contig9_AS1A	TATCGATCAAATGCTCTAAATTCTAGATCTGATGGATACTGATAACAATAATCATCGAATAACCAAACCACTCTTCACAGTTCCTTCATTTATCAGGAGTGAAACGGATATTCTGTTGATACAGCCGTCGCAGCCGTCACTCACCTCGGCATTGATCTACAGTGAACCTTCGATCATACCGAGTGACAACGGTACTGATAGCAGTAGCAGTGATAATTGTGACGGCATAAGTTATGACGATGACAGTCTCGAGGATTATCAACCAGAGGATTCTGATGAGGCGGTGATTCCGGATTCTGCGAAGATTACGAATGTTAACGATAATAATGCTGATGCAAATAATGATATTAATATTAACAATAACATTAGTGATACTACTACTACTACTACTAATAATAA…	2260	solute carrier family 22 member 16 [Ascaris suum]	0	SFLIGNYNSRYGRKTAICAFGILSSIFGFLLPFTKEFEVFLVIRFLGAVCNEAADLAAYVLCMEITGVKYRSIIGSLLQAPWACGYAFLALVAYLSKSWYTIQIITVLMHTFAMILINFLPESPRWLIVMNRVKEAERIIRHACHLNKTSLPSDLGLVRHAEKRKWLRSKERPHFLLLFISSDLRIRSICLFVIWIAIALVYYGLVIALSDQSSPGRTMFVGHFFLNNAIAGAIELPTLMGCVYLLRFGR	250	hypothetical protein; K08202 MFS transporter, OCT family, solute carrier family 22 (organic cation transporter), member 4/5	Carbohydrate transport and metabolism ; Amino acid transport and metabolism ; Inorganic ion transport and metabolism ; General function prediction only ;	None
CL22.Contig10_AS1A	TATCGATCAAATGCTCTAAATTCTAGATCTGATGGATACTGATAACAATAATCATCGAATAACCAAACCACTCTTCACAGTTCCTTCATTTATCAGGAGTGAAACGGATATTCTGTTGATACAGCCGTCGCAGCCGTCACTCACCTCGGCATTGATCTACAGTGAACCTTCGATCATACCGAGTGACAACGGTACTGATAGCAGTAGCAGTGATAATTGTGACGGCATAAGTTATGACGATGACAGTCTCGAGGATTATCAACCAGAGGATTCTGATGAGGCGGTGATTCCGGATTCTGCGAAGATTACGAATGTTAACGATAATAATGCTGATGCAAATAATGATATTAATATTAACAATAACATTAGTGATACTACTACTACTACTACTAATAATAA…	2252	Major facilitator superfamily MFS-1 domain containing protein [Haemonchus contortus]	0	CWVVSFLIGNYNSRYGRKTAICAFGILSSIFGFLLPFTKEFEVFLVIRFLGAVCNEAADLAAYVLCMEITGVKYRSIIGSLLQAPWACGYAFLALVAYLSKSWYTIQIITVLMHTFAMILINFLPESPRWLIVMNRVKEAERIIRHACHLNKTSLPSDLGLVRHAEKRKWLRSKERPHFLLLFISSDLRIRSICLFVIWIAIALVYYGLVIALSDQVIIYHYLSVTVVS	229	hypothetical protein; K08202 MFS transporter, OCT family, solute carrier family 22 (organic cation transporter), member 4/5	Carbohydrate transport and metabolism ; Amino acid transport and metabolism ; Inorganic ion transport and metabolism ; General function prediction only ;	None
CL22.Contig11_AS1A	TATCGATCAAATGCTCTAAATTCTAGATCTGATGGATACTGATAACAATAATCATCGAATAACCAAACCACTCTTCACAGTTCCTTCATTTATCAGGAGTGAAACGGATATTCTGTTGATACAGCCGTCGCAGCCGTCACTCACCTCGGCATTGATCTACAGTGAACCTTCGATCATACCGAGTGACAACGGTACTGATAGCAGTAGCAGTGATAATTGTGACGGCATAAGTTATGACGATGACAGTCTCGAGGATTATCAACCAGAGGATTCTGATGAGGCGGTGATTCCGGATTCTGCGAAGATTACGAATGTTAACGATAATAATGCTGATGCAAATAATGATATTAATATTAACAATAACATTAGTGATACTACTACTACTACTACTAATAATAA…	2677	solute carrier family 22 member 16 [Ascaris suum]	0	KLALMFMLAGKVCIQGAFNILYIFTSELYPTIIRNSAVGVCSMVSRMGSAASGYIAILSDVTLPIVPMLIFSIFSLVAGSLVMFLPETQDIPLPETIWDAVTMLKTQNTHKCMNFNGGNHYDNDNKEIYGEREESE	136	probable inositol transporter 2-like; K08150 MFS transporter, SP family, solute carrier family 2 (myo-inositol transporter), member 13	Carbohydrate transport and metabolism ; Amino acid transport and metabolism ; Inorganic ion transport and metabolism ; General function prediction only ;	None
CL22.Contig12_AS1A	TATCGATCAAATGCTCTAAATTCTAGATCTGATGGATACTGATAACAATAATCATCGAATAACCAAACCACTCTTCACAGTTCCTTCATTTATCAGGAGTGAAACGGATATTCTGTTGATACAGCCGTCGCAGCCGTCACTCACCTCGGCATTGATCTACAGTGAACCTTCGATCATACCGAGTGACAACGGTACTGATAGCAGTAGCAGTGATAATTGTGACGGCATAAGTTATGACGATGACAGTCTCGAGGATTATCAACCAGAGGATTCTGATGAGGCGGTGATTCCGGATTCTGCGAAGATTACGAATGTTAACGATAATAATGCTGATGCAAATAATGATATTAATATTAACAATAACATTAGTGATACTACTACTACTACTACTAATAATAA…	2128	solute carrier family 22 member 16 [Ascaris suum]	0	TVVTQWHRVCDENWSRAHVHLSYSLGYIAGCMLGGFVSDRYGRKTAICAFGILSSIFGFLLPFTKEFEVFLVIRFLGAVCNEAADLAAYVLCMEITGVKYRSIIGSLLQAPWACGYAFLALVAYLSKSWYTIQIITVLMHTFAMILINFLPESPRWLIVMNRVKEAERIIRHACHLNKTSLPSDLGLVRHAEKRKWLRSKERPHFLLLFISSDLRIRSICLFVIWIAIALVYYGLVIALS	240	probable inositol transporter 1-like; K08150 MFS transporter, SP family, solute carrier family 2 (myo-inositol transporter), member 13	Carbohydrate transport and metabolism ; Amino acid transport and metabolism ; Inorganic ion transport and metabolism ; General function prediction only ;	None
CL22.Contig13_AS1A	TATCGATCAAATGCTCTAAATTCTAGATCTGATGGATACTGATAACAATAATCATCGAATAACCAAACCACTCTTCACAGTTCCTTCATTTATCAGGAGTGAAACGGATATTCTGTTGATACAGCCGTCGCAGCCGTCACTCACCTCGGCATTGATCTACAGTGAACCTTCGATCATACCGAGTGACAACGGTACTGATAGCAGTAGCAGTGATAATTGTGACGGCATAAGTTATGACGATGACAGTCTCGAGGATTATCAACCAGAGGATTCTGATGAGGCGGTGATTCCGGATTCTGCGAAGATTACGAATGTTAACGATAATAATGCTGATGCAAATAATGATATTAATATTAACAATAACATTAGTGATACTACTACTACTACTACTAATAATAA…	2750	solute carrier family 22 member 16 [Ascaris suum]	0	KRKWLRSKERPHFLLLFISSDLRIRSICLFVIWIAIALVYYGLVIALSDQSSPGRTMFVGHFFLNNAIAGAIELPTLMGCVYLLRFGRKRSQTITLIAGGILIGIAIMVSTQQHTTVSGLNG	122	hypothetical protein; K08202 MFS transporter, OCT family, solute carrier family 22 (organic cation transporter), member 4/5	Carbohydrate transport and metabolism ; Amino acid transport and metabolism ; Inorganic ion transport and metabolism ; General function prediction only ;	None
CL22.Contig14_AS1A	TATCGATCAAATGCTCTAAATTCTAGATCTGATGGATACTGATAACAATAATCATCGAATAACCAAACCACTCTTCACAGTTCCTTCATTTATCAGGAGTGAAACGGATATTCTGTTGATACAGCCGTCGCAGCCGTCACTCACCTCGGCATTGATCTACAGTGAACCTTCGATCATACCGAGTGACAACGGTACTGATAGCAGTAGCAGTGATAATTGTGACGGCATAAGTTATGACGATGACAGTCTCGAGGATTATCAACCAGAGGATTCTGATGAGGCGGTGATTCCGGATTCTGCGAAGATTACGAATGTTAACGATAATAATGCTGATGCAAATAATGATATTAATATTAACAATAACATTAGTGATACTACTACTACTACTACTAATAATAA…	2622	solute carrier family 22 member 16 [Ascaris suum]	0	ESPRWLIVMNRVKEAERIIRHACHLNKTSLPSDLGLVRHAEKRKWLRSKERPHFLLLFISSDLRIRSICLFVIWIAIALVYYGLVIALSDQSSPGRTMFVGHFFLNNAIAGAIELPTLMGCVYLLRFGRKRSQTITLIA	139	hypothetical protein; K08202 MFS transporter, OCT family, solute carrier family 22 (organic cation transporter), member 4/5	None	GO:0022857 GO:0055085 GO:0016021
CL22.Contig15_AS1A	TATCGATCAAATGCTCTAAATTCTAGATCTGATGGATACTGATAACAATAATCATCGAATAACCAAACCACTCTTCACAGTTCCTTCATTTATCAGGAGTGAAACGGATATTCTGTTGATACAGCCGTCGCAGCCGTCACTCACCTCGGCATTGATCTACAGTGAACCTTCGATCATACCGAGTGACAACGGTACTGATAGCAGTAGCAGTGATAATTGTGACGGCATAAGTTATGACGATGACAGTCTCGAGGATTATCAACCAGAGGATTCTGATGAGGCGGTGATTCCGGATTCTGCGAAGATTACGAATGTTAACGATAATAATGCTGATGCAAATAATGATATTAATATTAACAATAACATTAGTGATACTACTACTACTACTACTAATAATAA…	2073	solute carrier family 22 member 16 [Ascaris suum]	0	ILVYNSESPRWLIVMNRVKEAERIIRHACHLNKTSLPSDLGLVRHAEKRKWLRSKERPHFLLLFISSDLRIRSICLFVIWIAIALVYYGLVIALSDQVIIYHYLSVTVVSI	111	hypothetical protein; K08202 MFS transporter, OCT family, solute carrier family 22 (organic cation transporter), member 4/5	None	None
CL22.Contig16_AS1A	TATCGATCAAATGCTCTAAATTCTAGATCTGATGGATACTGATAACAATAATCATCGAATAACCAAACCACTCTTCACAGTTCCTTCATTTATCAGGAGTGAAACGGATATTCTGTTGATACAGCCGTCGCAGCCGTCACTCACCTCGGCATTGATCTACAGTGAACCTTCGATCATACCGAGTGACAACGGTACTGATAGCAGTAGCAGTGATAATTGTGACGGCATAAGTTATGACGATGACAGTCTCGAGGATTATCAACCAGAGGATTCTGATGAGGCGGTGATTCCGGATTCTGCGAAGATTACGAATGTTAACGATAATAATGCTGATGCAAATAATGATATTAATATTAACAATAACATTAGTGATACTACTACTACTACTACTAATAATAA…	2201	solute carrier family 22 member 16 [Ascaris suum]	0	EWDYDRSVMKETVVTQWHRVCDENWSRAHVHLSYSLGYIAGCMLGGFVSDRYGRKTAICAFGILSSIFGFLLPFTKEFEVFLVIRFLGAVCNEAADLAAYVLCMEITGVKYRSIIGSLLQAPWACGYAFLALVAYLSKSWYTIQIITVLMHTFAMILINFLPESPRWLIVMNRVKEAERIIRHACHLNKTSLPSDLGLV	199	probable inositol transporter 2-like; K08150 MFS transporter, SP family, solute carrier family 2 (myo-inositol transporter), member 13	Carbohydrate transport and metabolism ; Amino acid transport and metabolism ; Inorganic ion transport and metabolism ; General function prediction only ;	None
CL22.Contig17_AS1A	TATCGATCAAATGCTCTAAATTCTAGATCTGATGGATACTGATAACAATAATCATCGAATAACCAAACCACTCTTCACAGTTCCTTCATTTATCAGGAGTGAAACGGATATTCTGTTGATACAGCCGTCGCAGCCGTCACTCACCTCGGCATTGATCTACAGTGAACCTTCGATCATACCGAGTGACAACGGTACTGATAGCAGTAGCAGTGATAATTGTGACGGCATAAGTTATGACGATGACAGTCTCGAGGATTATCAACCAGAGGATTCTGATGAGGCGGTGATTCCGGATTCTGCGAAGATTACGAATGTTAACGATAATAATGCTGATGCAAATAATGATATTAATATTAACAATAACATTAGTGATACTACTACTACTACTACTAATAATAA…	2155	solute carrier family 22 member 16 [Ascaris suum]	0	EWDYDRSVMKETVVTQWHRVCDENWSRAHVHLSYSLGYIAGCMLGGFVSD	50	hypothetical protein; K08202 MFS transporter, OCT family, solute carrier family 22 (organic cation transporter), member 4/5	Carbohydrate transport and metabolism ; Amino acid transport and metabolism ; Inorganic ion transport and metabolism ; General function prediction only ;	None
CL22.Contig18_AS1A	TATCGATCAAATGCTCTAAATTCTAGATCTGATGGATACTGATAACAATAATCATCGAATAACCAAACCACTCTTCACAGTTCCTTCATTTATCAGGAGTGAAACGGATATTCTGTTGATACAGCCGTCGCAGCCGTCACTCACCTCGGCATTGATCTACAGTGAACCTTCGATCATACCGAGTGACAACGGTACTGATAGCAGTAGCAGTGATAATTGTGACGGCATAAGTTATGACGATGACAGTCTCGAGGATTATCAACCAGAGGATTCTGATGAGGCGGTGATTCCGGATTCTGCGAAGATTACGAATGTTAACGATAATAATGCTGATGCAAATAATGATATTAATATTAACAATAACATTAGTGATACTACTACTACTACTACTAATAATAA…	2100	solute carrier family 22 member 16 [Ascaris suum]	0	EWDYDRSVMKETVVTQWHRVCDENWSRAHVHLSYSLGYIAGCMLGGFVSD	50	hypothetical protein; K08202 MFS transporter, OCT family, solute carrier family 22 (organic cation transporter), member 4/5	None	GO:0006810
CL22.Contig19_AS1A	TATCGATCAAATGCTCTAAATTCTAGATCTGATGGATACTGATAACAATAATCATCGAATAACCAAACCACTCTTCACAGTTCCTTCATTTATCAGGAGTGAAACGGATATTCTGTTGATACAGCCGTCGCAGCCGTCACTCACCTCGGCATTGATCTACAGTGAACCTTCGATCATACCGAGTGACAACGGTACTGATAGCAGTAGCAGTGATAATTGTGACGGCATAAGTTATGACGATGACAGTCTCGAGGATTATCAACCAGAGGATTCTGATGAGGCGGTGATTCCGGATTCTGCGAAGATTACGAATGTTAACGATAATAATGCTGATGCAAATAATGATATTAATATTAACAATAACATTAGTGATACTACTACTACTACTACTAATAATAA…	2567	solute carrier family 22 member 16 [Ascaris suum]	0	LIGNYNSRYGRKTAICAFGILSSIFGFLLPFTKEFEVFLVIRFLGAVCNEAADLAAYVLCMEITGVKYRSIIGSLLQAPWACGYAFLALVAYLSKSW	97	hypothetical protein; K08202 MFS transporter, OCT family, solute carrier family 22 (organic cation transporter), member 4/5	Carbohydrate transport and metabolism ; Amino acid transport and metabolism ; Inorganic ion transport and metabolism ; General function prediction only ;	None
CL22.Contig20_AS1A	TATCGATCAAATGCTCTAAATTCTAGATCTGATGGATACTGATAACAATAATCATCGAATAACCAAACCACTCTTCACAGTTCCTTCATTTATCAGGAGTGAAACGGATATTCTGTTGATACAGCCGTCGCAGCCGTCACTCACCTCGGCATTGATCTACAGTGAACCTTCGATCATACCGAGTGACAACGGTACTGATAGCAGTAGCAGTGATAATTGTGACGGCATAAGTTATGACGATGACAGTCTCGAGGATTATCAACCAGAGGATTCTGATGAGGCGGTGATTCCGGATTCTGCGAAGATTACGAATGTTAACGATAATAATGCTGATGCAAATAATGATATTAATATTAACAATAACATTAGTGATACTACTACTACTACTACTAATAATAA…	2695	solute carrier family 22 member 16 [Ascaris suum]	0	CWVVSFLIGNYNSRYGRKTAICAFGILSSIFGFLLPFTKEFEVFLVIRFLGAVCNEAADLAAYVLCMEITGVKYRSIIGSLLQAPWACGYAFLALVAYLSKSWYTIQIITVLMHTFAMILINFLPESPRWLIVMNRVKEAERIIRHACHLNKTSLPSDLGL	161	hypothetical protein; K08202 MFS transporter, OCT family, solute carrier family 22 (organic cation transporter), member 4/5	Carbohydrate transport and metabolism ; Amino acid transport and metabolism ; Inorganic ion transport and metabolism ; General function prediction only ;	None
CL22.Contig21_AS1A	TATCGATCAAATGCTCTAAATTCTAGATCTGATGGATACTGATAACAATAATCATCGAATAACCAAACCACTCTTCACAGTTCCTTCATTTATCAGGAGTGAAACGGATATTCTGTTGATACAGCCGTCGCAGCCGTCACTCACCTCGGCATTGATCTACAGTGAACCTTCGATCATACCGAGTGACAACGGTACTGATAGCAGTAGCAGTGATAATTGTGACGGCATAAGTTATGACGATGACAGTCTCGAGGATTATCAACCAGAGGATTCTGATGAGGCGGTGATTCCGGATTCTGCGAAGATTACGAATGTTAACGATAATAATGCTGATGCAAATAATGATATTAATATTAACAATAACATTAGTGATACTACTACTACTACTACTAATAATAA…	2270	solute carrier family 22 member 16 [Ascaris suum]	0	FLLLFISSDLRIRSICLFVIWIAIALVYYGLVIALSDQVIIYH	43	hypothetical protein; K08202 MFS transporter, OCT family, solute carrier family 22 (organic cation transporter), member 4/5	Carbohydrate transport and metabolism ; Amino acid transport and metabolism ; Inorganic ion transport and metabolism ; General function prediction only ;	None
CL23.Contig1_AS1A	CGCATTTGAACATGCATTAAATAATTCACAACAAAAAATGTTCACTTTGACGGTTCGAGCGATCAGGAAAGTCTTCATTTTAAATGTGCTTATCACCGACAAATACCTTTCCATTGAGTACATTTTCGAAAAGATTACAGTACTCTTCCATTAAACCTCACGCCGCAAATCTCTCGTAGGAGTTGTAACCGATCAGCTTCTCGGGGCTGCTCGTACGATTTTCTCGGTAACCCTTATCAATCTTCGGATAAGGTGGTCCGGTGCTGATATCCAGTTGTTCATCGAGGCCATGCAGACCAACGAACAGTTTGTAGAGCCACGCACCGATCAATGCTCCAATCATCGGACCTACGATCGGAATCCAAAAGTAGTAGTCATAAGCCGAGAATACGCTCCATC…	1075	aquaporin-10 [Ascaris suum]	6e-170	HTENAIVREILAEFIGTFFLLFIGTAANVQNVLGGGNITSAHIAWGIGFTFAVFLAANASGGHLNPAISFAAYLLGNLSFFRFVIYSLVQLLGAFCGAAITFVGHYDDIQNFDSGIRYVVGLNATAGLFTTFPSPHMSVVGSLFDQIIGTAILSGMICLITDRRQNIPNPMQPLLAGLVMTMVAMTYGTNGGFAINPARDFGPRVFLLCVGYGWSVFSAYDYYFWIPIVGPMIGALIGAWLY	242	RD28; aquaporin PIP2-3; K09872 aquaporin PIP	Carbohydrate transport and metabolism ;	None
CL23.Contig2_AS1A	AACGAATTCATTAACTGATCATAGAAGGTAGTATTATGTTGGCACAATTTGTATGTGTAACAAACTACAAACTTCATAAATACATCCAATATGATACATCATTATGGAGTTTGTGACATTCTTCAAGACTTATAAAGATTTACAATATATGTTCAACAAACAAAAAGAGGTGAATGAAAAAAGTGAAGACGAATTATGAGAAAATGAAGTGAGCCATATCGTAGTTCTAATGGAAAGAAAGACTTCAAGACTGCATAAGAAGAACAACGACATTTGAAAAAGTTTGACGACGAAAAGTTTCGTTAGCTGCTCAAGTTAAGTGATAGGATCAAAACGGAAAATGGAGAAGTGAGGGTCATAATATGGAGCTCAACCCGAAAAAGAACGTTGATTTGATAT…	1378	aquaporin-10 [Ascaris suum]	3e-168	HTENAIVREILAEFIGTFFLLFIGTAANVQNVLGGGNITSAHIAWGIGFTFAVFLAANASGGHLNPAISFAAYLLGNLSFFRFVIYSLVQLLGAFCGAAITFVGHYDDIQNFDSGIRYVVGLNATAGLFTTFPSPHMSVVGSLFDQIIGTAILSGMICLITDRRQNIPNPMQPLLAGLVMTMVAMTYGTNGGFAINPARDFGPRVFLLCVGYGWSVFSAYDYYFWIPIVGPMIGALIGAWLY	242	RD28; aquaporin PIP2-3; K09872 aquaporin PIP	Carbohydrate transport and metabolism ;	None
CL24.Contig1_AS1A	AACGACTGGCATCACGGCTATTGGTAAGTTATTTATTACTTACTAAATCACTAATCAGGAGCAGCTCTCAGACAGCTTCGAAGGAAGTACGGGTGATGATCGAGACTGACAGTTGGTATTGAAGATATCTGGAAGATCGGTACAATGGTATTCGTTGTCGCAACTCTTTTTGAGTTGGTCGTTGTGACATGCATGGCTAGTGTTGGACGTTCGAGGCGTTTAACGCGTTGTTGTCGTAGACTACCGAGCAGTAAGCATCGACGATATTCAATGGAACCACTCTACGAGGAATTGAATGATTTGAGGCAGCGTAAAACACGTATCACATGCGGTTGCTGTCGATATTCAGCGTTACTCGTTGATTTTTTTTCAATGATTTGCTTCGCCACTGCCTTCATT…	851	CBN-LGC-32 protein [Caenorhabditis brenneri]	9e-17	None	None	None	None	None
CL24.Contig2_AS1A	AACGACTGGCATCACGGCTATTGGTAAGTTATTTATTACTTACTAAATCACTAATCAGGAGCAGCTCTCAGACAGCTTCGAAGGAAGTACGGGTGATGATCGAGACTGACAGTTGGTATTGAAGATATCTGGAAGATCGGTACAATGGTATTCGTTGTCGCAACTCTTTTTGAGTTGGTCGTTGTGACATGCATGGCTAGTGTTGGACGTTCGAGGCGTTTAACGCGTTGTTGTCGTAGACTACCGAGCAGTAAGCATCGACGATATTCAATGGAACCACTCTACGAGGAATTGAATGATTTGAGGCAGCGTAAAACACGGTTTTTTTCTTTTCCTTATTCAGAATATTTTCTTCGCATACCAAGTTTTAATTTGAACCCATTGGTTATTTGATTCAGA…	1121	hypothetical protein Y032_0010g896 [Ancylostoma ceylanicum]	7e-07	None	None	None	None	None
CL24.Contig3_AS1A	ATTTGTACTTAGAGTTAACATGCAGACCTTATTGTTATTTATGATAATAATAGTGTTGGGATAATATAATGCTTGAATTGTGAACAAAAATTTAGACGAAAAGCAAAGACGATACAGTGATAAATAATGTTGAATGGCGAGCGAGAGAGGATTTGAATGAAACGGAGAGTAGTGGTGACTGATTATCTGTGGTGATTTGATTGGTTGATTGTGTAGGAAGAGTGTTATTGTTGAAGGATAAGAAGAGTGGATGTGATAGAAAAGTGCTTGGATGTAATCATTGTGATAATAATGATGATTAATCATGAAAGTATATTCTACCTGATGAGCATTTTGCTCGCTGCTTTCTCAGCACTCATTAATGCCGAATGTGCTAATGGTACGCAGATTGTTGAACAT…	1770	hypothetical protein Y032_0010g896 [Ancylostoma ceylanicum]	2e-33	SIFYLMSILLAAFSALINAECANGTQIVEHFLESTANSSTHSYQRFIGAPYQAEKAVAVSLGLRLQRMNLIAEANFLEVDAFITRKWFDERLKFDDIHPCHTSISAGSHLNMWSPQLTAINANGEFFDDKSKLVIIQSNGSVLHIQRFNAQIPCLTDALSYPFGNTICTLILQTFSESIQLEWDEHIASKPFATMQPIEQLAFIVLGPMAITRMIMNIGAFILLILHYLSNMADLPRTTGITAIDIWKIGTMVFVVATLFELVVVTCMASVGRSRRLTRCCRRLPSSKHRRYSMEPLYEELNDLRQRKTRITCGCCRYSALLVDFFSMICFATAFIAFVVLYFSSASDMVANLNDFQTEHLSNSD	365	None	None	None
CL24.Contig4_AS1A	ATTTGTACTTAGAGTTAACATGCAGACCTTATTGTTATTTATGATAATAATAGTGTTGGGATAATATAATGCTTGAATTGTGAACAAAAATTTAGACGAAAAGCAAAGACGATACAGTGATAAATAATGTTGAATGGCGAGCGAGAGAGGATTTGAATGAAACGGAGAGTAGTGGTGACTGATTATCTGTGGTGATTTGATTGGTTGATTGTGTAGGAAGAGTGTTATTGTTGAAGGATAAGAAGAGTGGATGTGATAGAAAAGTGCTTGGATGTAATCATTGTGATAATAATGATGATTAATCATGAAAGTATATTCTACCTGATGAGCATTTTGCTCGCTGCTTTCTCAGCACTCATTAATGCCGAATGTGCTAATGGTACGCAGATTGTTGAACAT…	1940	hypothetical protein Y032_0010g896 [Ancylostoma ceylanicum]	2e-78	SIFYLMSILLAAFSALINAECANGTQIVEHFLESTANSSTHSYQRFIGAPYQAEKAVAVSLGLRLQRMNLIAEANFLEVDAFITRKWFDERLKFDDIHPCHTSISAGSHLNMWSPQLTAINANGEFFDDKSKLVIIQSNGSVLHIQRFNAQIPCLTDALSYPFGNTICTLILQTFSESIQLEWDEHIASKPFATMQPIEQVGDLRVLHISFLHNTTVRSTTMSNMFGEAIVEIHFARTTQKIILLFYLPSLIIVFISWLSLVLGPMAITRMIMNIGAFILLILHYLSNMADLPRTTGITAIDIWKIGTMVFVVATLFELVVVTCMASVGRSRRLTRCCRRLPSSKHRRYSMEPLYEELNDLRQRKTRITCGCCRYSALLVDFFSMICFATAFIAFVVLY…	422	None	None	None
CL24.Contig5_AS1A	ATTTGTACTTAGAGTTAACATGCAGACCTTATTGTTATTTATGATAATAATAGTGTTGGGATAATATAATGCTTGAATTGTGAACAAAAATTTAGACGAAAAGCAAAGACGATACAGTGATAAATAATGTTGAATGGCGAGCGAGAGAGGATTTGAATGAAACGGAGAGTAGTGGTGACTGATTATCTGTGGTGATTTGATTGGTTGATTGTGTAGGAAGAGTGTTATTGTTGAAGGATAAGAAGAGTGGATGTGATAGAAAAGTGCTTGGATGTAATCATTGTGATAATAATGATGATTAATCATGAAAGTATATTCTACCTGATGAGCATTTTGCTCGCTGCTTTCTCAGCACTCATTAATGCCGAATGTGCTAATGGTACGCAGATTGTTGAACAT…	2040	hypothetical protein Y032_0010g896 [Ancylostoma ceylanicum]	1e-26	SIFYLMSILLAAFSALINAECANGTQIVEHFLESTANSSTHSYQRFIGAPYQAEKAVAVSLGLRLQRMNLIAEANFLEVDAFITRKWFDERLKFDDIHPCHTSISAGSHLNMWSPQLTAINANGEFFDDKSKLVIIQSNGSVLHIQRFNAQIPCLTDALSYPFGNTICTLILQTFSESIQLEWDEHIASKPFATMQPIEQLAFIVLGPMAITRMIMNIGAFILLILHYLSNMADLPRTTGITAIDIWKIGTMVFVVATLFELVVVTCMASVGRSRRLTRCCRRLPSSKHRRYSMEPLYEELNDLRQR	307	None	None	None
CL24.Contig6_AS1A	ATTTGTACTTAGAGTTAACATGCAGACCTTATTGTTATTTATGATAATAATAGTGTTGGGATAATATAATGCTTGAATTGTGAACAAAAATTTAGACGAAAAGCAAAGACGATACAGTGATAAATAATGTTGAATGGCGAGCGAGAGAGGATTTGAATGAAACGGAGAGTAGTGGTGACTGATTATCTGTGGTGATTTGATTGGTTGATTGTGTAGGAAGAGTGTTATTGTTGAAGGATAAGAAGAGTGGATGTGATAGAAAAGTGCTTGGATGTAATCATTGTGATAATAATGATGATTAATCATGAAAGTATATTCTACCTGATGAGCATTTTGCTCGCTGCTTTCTCAGCACTCATTAATGCCGAATGTGCTAATGGTACGCAGATTGTTGAACAT…	2210	hypothetical protein Y032_0010g896 [Ancylostoma ceylanicum]	2e-70	SIFYLMSILLAAFSALINAECANGTQIVEHFLESTANSSTHSYQRFIGAPYQAEKAVAVSLGLRLQRMNLIAEANFLEVDAFITRKWFDERLKFDDIHPCHTSISAGSHLNMWSPQLTAINANGEFFDDKSKLVIIQSNGSVLHIQRFNAQIPCLTDALSYPFGNTICTLILQTFSESIQLEWDEHIASKPFATMQPIEQVGDLRVLHISFLHNTTVRSTTMSNMFGEAIVEIHFARTTQKIILLFYLPSLIIVFISWLSLVLGPMAITRMIMNIGAFILLILHYLSNMADLPRTTGITAIDIWKIGTMVFVVATLFELVVVTCMASVGRSRRLTRCCRRLPSSKHRRYSMEPLYEELNDLRQR	364	None	None	None
CL25.Contig1_AS1A	GTCATGAACACTTGATCTGTTGACATAAATGACACGATGGTCAGTGCTTCTTCCAGACATCCGTTTTGAGATGCTGCCAACAAAAATCGTGCAAAGATTAGTTCTCAATACTTCGGGAATGGTCGTTTGATGCAAACTGGCGAAGTGTTTTTCTGGATAGAGTCTGTAGCACTTTCCAGGTGCTTCACGACCCGCACGACCGGCACGTTGCGTTGCAGATGCACGTGATGTATCCTCCACTCTCAACACATCTATGCGACGATCTGCCAGAAATGTTTTAATTTTAATTTTACCCGTATCAATGACAACGCGAATACCGGGTATTGTGACGGATGTTTCGGCGATATTTGTTGAAAATATCACCTTTCGAGTATTCGGTATTCCGAGTGGTTCGAACAC…	1021	atp-dependent rna helicase dhx33 [Ascaris suum]	1e-177	VAAITLAKRVASEMNSELGDLVGYKVRFENMESDKTRLVYGTDGIFLRESFYDSMLSRYSLVIIDEAHERSLHTDVLLYILRLCYEQRKSANPLKIVIMSATLEIELFSEYFDNAPVFMVKGRTHPIELFYANSLDSASDDYVFNAVVTLMQIHRTEPIDWDVLVFLTGQEEIEFACKKATEAAQLTGRALKALPLYSGLSPYAQMRVFEPLGIPNTRKVIFSTNIAETSVTIPGIRVVIDTGKIKIKTFLADRRIDVLRVEDTSRASATQRAGRAGREAPGKCYRLYPEKHFASLHQTTIPEVLRTNLCTI	312	splh2; DEAH-box nuclear pre-mRNA splicing factor; K12820 pre-mRNA-splicing factor ATP-dependent RNA helicase DHX15/PRP43 [EC:3.6.4.13]	Replication, recombination and repair ;	GO:0009941 GO:0004386 GO:1901363 GO:0016020 GO:0005634 GO:0005829 GO:0097159
CL25.Contig2_AS1A	CACACGTTCTTGCACATAATTCGACTGACACCACTCCTTGATTTTCTTGTCCTTTCTCGCCACTCGATACGCTCTGTACAGATTCAACCACGTGCAGTGATCTCCCTCTGCAGCCTCGAATTTCCTCTTCGAATCATTAAAGAGATCACGATTTTGTGACGACGTCATGAACACTTGATCTGTTGACATAAATGACACGATGGTCAGTGCTTCTTCCAGACATCCGTTTTGAGATGCTGCCAACAAAAATCTGGCTAAGGGTGGATCAAGAGGGAATGCAGCAATTCTGGTGCCCATATCGGTCAAATGAATGCGATCCTTTTTGTCAGCTGGTTGAACAGCACCGATTAATTGTAACAATAACTGTGCAGATCTAATTGATTCAGATGACGGCGATGA…	1390	atp-dependent rna helicase dhx33 [Ascaris suum]	0	VAAITLAKRVASEMNSELGDLVGYKVRFENMESDKTRLVYGTDGIFLRESFYDSMLSRYSLVIIDEAHERSLHTDVLLYILRLCYEQRKSANPLKIVIMSATLEIELFSEYFDNAPVFMVKGRTHPIELFYANSLDSASDDYVFNAVVTLMQIHRTEPIDWDVLVFLTGQEEIEFACKKATEAAQLTGRALKALPLYSGLSPYAQMRVFEPLGIPNTRKVIFSTNIAETSVTIPGIRVVIDTGKIKIKTFLADRRIDVLRVEDTSRASATQRAGRAGREAPGKCYRLYPEKHFASLHQTTIPEVLRTNLCTVLLELYRIGLTRLRSLQLISSPSSESIRSAQLLLQLIGAVQPADKKDRIHLTDMGTRIAAFPLDPPLARFLLAASQNGCLEEALTIVS…	462	splh2; DEAH-box nuclear pre-mRNA splicing factor; K12820 pre-mRNA-splicing factor ATP-dependent RNA helicase DHX15/PRP43 [EC:3.6.4.13]	Replication, recombination and repair ;	GO:0009941 GO:0004386 GO:0016020
CL26.Contig1_AS1A	ATTGAATTCTATCAGTGATGACTGTCAAGGAGGCAGCTTTGTATTATCTATTTATCGCTTCAACACGATTGATATTCAACAATTCAGATTTCATTTCCTCCAGACAGAACTGTCGACAAGAGAAAATACAATTTTAGATCATTAGGTCCGAAATTGCTCGGCGTATTTCCAGGAGGTCGTTTCGAGCAGTATATTCCATCCCGTCCTCTCCGACGTGAGGAACTCTCATTACCGAGCATCTCGAAACGAATCGCTTGTTTGCTAGCTCGGGTTCATGCGTTGGACGTACCGATTGCAAAGAAGAGTATGTTCGTTGAGGTTGCCGAAGGGTGGCTTTCGAAGTTACGAATGGTTGAATCGAAAGTGGCACACAAAATGCGGTTGAACACCGTAAAAGTT…	1982	choline ethanolamine kinase [Ascaris suum]	5e-162	GPKLLGVFPGGRFEQYIPSRPLRREELSLPSISKRIACLLARVHALDVPIAKKSMFVEVAEGWLSKLRMVESKVAHKMRLNTVKVDLMKCPTEVTCELLTDELEVMRACLNNCDSPVVFCHNDLQEGNILLHNEFRIDGNGNLNCEREKEPLVLIDFEYANYNYRGFDFANHICERICDYSDKKPPYYSIKQFRLPDQNEQRIFFNAYLDELHQMVNNANPAQQSAYFLSEKSKTREEAIEQLMTETRRFIAVSHLFWSIWSFMQAEESPIEFDYVSYGLDRLALYYEHKADL	293	uncharacterized LOC100279839; K14156 choline/ethanolamine kinase [EC:2.7.1.32 2.7.1.82]	Cell wall/membrane/envelope biogenesis ;	None
CL26.Contig2_AS1A	GTTTGAGTTTGATTGAAAATCAGTGAGCGAACGTTATTCGAAATGAATGAGCAATTTGCAAAAGTTGAATATTGCTATGATAATGCAACGATGCGCACCTCAAGACCGTTGAGACCGTATGCGAATGGTTTTGAATATGATTATAATCATCGCTCAAATGATGCGGATATTATCAATTCAAACGTTGTCACTTCACATAAATCTATTATAACCGGGCGCAGAAATAGCCAAGGCGCACCGAGTAGCGACTTGAAGGAACTGTTTTCCACGTTCGATATTGAATCAAAAGTGGTTCCTTATGAAATAATTGTACGAGCACAGCAATTGTGCGCACAATATTTGAGCGGATCATGGAACAAAATCACTCCTGGACGAGTTCGACTGAAGGCAATCACTGGT…	2325	choline ethanolamine kinase [Ascaris suum]	0	GRFEQYIPSRPLRREELSLPSISKRIACLLARVHALDVPIAKKSMFVEVAEGWLSKLRMVESKVAHKMRLNTVKVDLMKCPTEVTCELLTDELEVMRACLNNCDSPVVFCHNDLQEGNILLHNEFRIDGNGNLNCEREKEPLVLIDFEYANYNYRGFDFANHICERICDYSDKKPPYYSIKQFRLPDQNEQRIFFNAYLDELHQMVNNANPAQQSAYFLSEKSKTREEAIEQLMTETRRFIAVSHLFWSIWSFMQAEESPIEFDYVSYGLDRLALYYEHKADL	283	si605019d10; LOC100192922; K14156 choline/ethanolamine kinase [EC:2.7.1.32 2.7.1.82]	Cell wall/membrane/envelope biogenesis ;	GO:0016740
CL26.Contig3_AS1A	GTTTGAGTTTGATTGAAAATCAGTGAGCGAACGTTATTCGAAATGAATGAGCAATTTGCAAAAGTTGAATATTGCTATGATAATGCAACGATGCGCACCTCAAGACCGTTGAGACCGTATGCGAATGGTTTTGAATATGATTATAATCATCGCTCAAATGATGCGGATATTATCAATTCAAACGTTGTCACTTCACATAAATCTATTATAACCGGGCGCAGAAATAGCCAAGGCGCACCGAGTAGCGACTTGAAGGAACTGTTTTCCACGTTCGATATTGAATCAAAAGTGGTTCCTTATGAAATAATTGTACGAGCACAGCAATTGTGCGCACAATATTTGAGCGGATCATGGAACAAAATCACTCCTGGACGAGTTCGACTGAAGGCAATCACTGGT…	2360	choline ethanolamine kinase [Ascaris suum]	0	LSGSWNKITPGRVRLKAITGGMSNLLFLVEMPDDIEPVSTEPRSALLRVHCILDMEHLLNEAVVFTLLSERSLGPKLLGVFPGGRFEQYIPSRPLRREELSLPSISKRIACLLARVHALDVPIAKKSMFVEVAEGWLSKLRMVESKVAHKMRLNTVKVDLMKCPTEVTCELLTDELEVMRACLNNCDSPVVFCHNDLQEGNILLHNEFRIDGNGNLNCEREKEPLVLIDFEYANYNYRGFDFANHICERICDYSDKKPPYYSIKQFRLPDQNEQRIFFNAYLDELHQMVNNANPAQQSAYFLSEKSKTREEAIEQLMTETRRFIAVSHLFWSIWSFMQAEESPIEFDYVSYGLDRLALYYEHKADL	366	si605019d10; LOC100192922; K14156 choline/ethanolamine kinase [EC:2.7.1.32 2.7.1.82]	Cell wall/membrane/envelope biogenesis ;	GO:0016740
CL26.Contig4_AS1A	ATTGAATTCTATCAGTGATGACTGTCAAGGAGGCAGCTTTGTATTATCTATTTATCGCTTCAACACGATTGATATTCAACAATTCAGATTTCATTTCCTCCAGACAGAACTGTCGACAAGAGAAAATACAATTTTAGATCATTAGGTCCGAAATTGCTCGGCGTATTTCCAGGAGGTCGTTTCGAGCAGTATATTCCATCCCGTCCTCTCCGACGTGAGGAACTCTCATTACCGAGCATCTCGAAACGAATCGCTTGTTTGCTAGCTCGGGTTCATGCGTTGGACGTACCGATTGCAAAGAAGAGTATGTTCGTTGAGGTTGCCGAAGGGTGGCTTTCGAAGTTACGAATGGTTGAATCGAAAGTGGCACACAAAATGCGGTTGAACACCGTAAAAGTT…	1946	choline ethanolamine kinase [Ascaris suum]	3e-162	GPKLLGVFPGGRFEQYIPSRPLRREELSLPSISKRIACLLARVHALDVPIAKKSMFVEVAEGWLSKLRMVESKVAHKMRLNTVKVDLMKCPTEVTCELLTDELEVMRACLNNCDSPVVFCHNDLQEGNILLHNEFRIDGNGNLNCEREKEPLVLIDFEYANYNYRGFDFANHICERICDYSDKKPPYYSIKQFRLPDQNEQRIFFNAYLDELHQMVNNANPAQQSAYFLSEKSKTREEAIEQLMTETRRFIAVSHLFWSIWSFMQAEESPIEFDYVSYGLDRLALYYEHKADL	293	uncharacterized LOC100279839; K14156 choline/ethanolamine kinase [EC:2.7.1.32 2.7.1.82]	Cell wall/membrane/envelope biogenesis ;	None
CL26.Contig5_AS1A	GTTTGAGTTTGATTGAAAATCAGTGAGCGAACGTTATTCGAAATGAATGAGCAATTTGCAAAAGTTGAATATTGCTATGATAATGCAACGATGCGCACCTCAAGACCGTTGAGACCGTATGCGAATGGTTTTGAATATGATTATAATCATCGCTCAAATGATGCGGATATTATCAATTCAAACGTTGTCACTTCACATAAATCTATTATAACCGGGCGCAGAAATAGCCAAGGCGCACCGAGTAGCGACTTGAAGGAACTGTTTTCCACGTTCGATATTGAATCAAAAGTGGTTCCTTATGAAATAATTGTACGAGCACAGCAATTGTGCGCACAATATTTGAGCGGATCATGGAACAAAATCACTCCTGGACGAGTTCGACTGAAGGCAATCACTGGT…	2396	choline ethanolamine kinase [Ascaris suum]	0	LSGSWNKITPGRVRLKAITGGMSNLLFLVEMPDDIEPVSTEPRSALLRVHCILDMEHLLNEAVVFTLLSERSLGPKLLGVFPGGRFEQYIPSRPLRREELSLPSISKRIACLLARVHALDVPIAKKSMFVEVAEGWLSKLRMVESKVAHKMRLNTVKVDLMKCPTEVTCELLTDELEVMRACLNNCDSPVVFCHNDLQEGNILLHNEFRIDGNGNLNCEREKEPLVLIDFEYANYNYRGFDFANHICERICDYSDKKPPYYSIKQFRLPDQNEQRIFFNAYLDELHQMVNNANPAQQSAYFLSEKSKTREEAIEQLMTETRRFIAVSHLFWSIWSFMQAEESPIEFDYVSYGLDRLALYYEHKADL	366	si605019d10; LOC100192922; K14156 choline/ethanolamine kinase [EC:2.7.1.32 2.7.1.82]	Cell wall/membrane/envelope biogenesis ;	GO:0016740
CL26.Contig6_AS1A	GTTTGAGTTTGATTGAAAATCAGTGAGCGAACGTTATTCGAAATGAATGAGCAATTTGCAAAAGTTGAATATTGCTATGATAATGCAACGATGCGCACCTCAAGACCGTTGAGACCGTATGCGAATGGTTTTGAATATGATTATAATCATCGCTCAAATGATGCGGATATTATCAATTCAAACGTTGTCACTTCACATAAATCTATTATAACCGGGCGCAGAAATAGCCAAGGCGCACCGAGTAGCGACTTGAAGGAACTGTTTTCCACGTTCGATATTGAATCAAAAGTGGTTCCTTATGAAATAATTGTACGAGCACAGCAATTGTGCGCACAATATTTGAGCGGATCATGGAACAAAATCACTCCTGGACGAGTTCGACTGAAGGCAATCACTGGT…	2361	choline ethanolamine kinase [Ascaris suum]	0	GRFEQYIPSRPLRREELSLPSISKRIACLLARVHALDVPIAKKSMFVEVAEGWLSKLRMVESKVAHKMRLNTVKVDLMKCPTEVTCELLTDELEVMRACLNNCDSPVVFCHNDLQEGNILLHNEFRIDGNGNLNCEREKEPLVLIDFEYANYNYRGFDFANHICERICDYSDKKPPYYSIKQFRLPDQNEQRIFFNAYLDELHQMVNNANPAQQSAYFLSEKSKTREEAIEQLMTETRRFIAVSHLFWSIWSFMQAEESPIEFDYVSYGLDRLALYYEHKADL	283	si605019d10; LOC100192922; K14156 choline/ethanolamine kinase [EC:2.7.1.32 2.7.1.82]	Cell wall/membrane/envelope biogenesis ;	GO:0016740
CL27.Contig1_AS1A	CAGTTTTTTGCTGTTCATCGACAAATATCTTCTCATTCTATTCATACGAAATTTGAAAATGTTCTGCGTGAAGCGCTGGATTTTCTAGCTTGTAAACGACTATAGAAGACGTTTCTCGCCACGATTCGTTGGATCATTTTATGCTGTTTTTAGGATGGAGATGTCCAAAAGTACTCGCATCATTTGTGGTGTCCAACAAAAATGATGGGAACCATGTGTCCAGAGAATTCATTAACATACTATTACAAATGTTGCGGTGATCTGAACAATCAGTGTTGCCATCATACACGAAAATGGGTTGTTATTATGGGTGCATTGGTACCATTCACTGCTTCGTTCATTATAATTGGATACGTTATTAAACGGCTTTGCTGGAATCGACAGCGACGATACACACCT…	765	hypothetical protein Y032_0104g3605 [Ancylostoma ceylanicum]	2e-15	None	None	None	None	None
CL27.Contig2_AS1A	CAGTTTTTTGCTGTTCATCGACAAATATCTTCTCATTCTATTCATACGAAATTTGAAAATGTTCTGCGTGAAGCGCTGGATTTTCTAGCTTGTAAACGACTATAGAAGACGTTTCTCGCCACGATTCGTTGGATCATTTTATGCTGTTTTTAGGATGGAGATGTCCAAAAGTACTCGCATCATTTGTGGTGTCCAACAAAAATGATGGGAACCATGTGTCCAGGTTATTGACTACAAATTATTCTTGACATTAGCATCGTCACTGCATG	269	hypothetical protein WUBG_04926 [Wuchereria bancrofti]	0.91	None	None	None	None	None
CL28.Contig1_AS1A	CGATAGTTCATCGATTGTGACAGTGATCAACCACAACACACAATGTATTTGTGCACTAACTCAATTGCTCGCCTCTCTAAACACACCTCTGAATCAGGAAAAAGATTTGAGTTAGGTAGCGTTTCGGAAGGCACTTAGATGTTTCTCATCAATCGGTTGATACGGCCTTTAATTGGTCCTTTATTCGGTCTGATAGTTTTGAGCACCTCATTATTCGGTGCTTATATAATCACGCTGTTGTTGCCGCTGTTGTTGTTCGGTACAGCACAGACATGGAGAGCCGTGCTAGATCGGGCCGTCAGCTTTTGGATGATCGTTCCCGTGACATTATTGGAGCACTTATTTGGTGTGAAATTCAAAGTGACTGGTGATTCAATAGATATGCATAAACCAGCCATA…	1857	lysocardiolipin acyltransferase 1 [Ascaris suum]	0	GPLFGLIVLSTSLFGAYIITLLLPLLLFGTAQTWRAVLDRAVSFWMIVPVTLLEHLFGVKFKVTGDSIDMHKPAIVIMNHRTRIDWMYFWVALYKINPWLISTSKIALKEELRKIPGAGFGMAATHFIFMRRQVDEDRRRLTDAIDYYIDMRRNYQILLFPEGTDKSAWTTRKSDEYAKKKGLKQLDYVIYPRVAGFTHLINRMRQRNYIGCIYDVTVAYPINVVQSEIDLVLKSEAPERVHFDIRRIDIAHVPKTDSAIAEWLNRLWVLKDAKLAKYYSMPPLQRQFSSEGEKFVWDEGDEPRHRIAKMFSFWFWMVV	319	acyltransferase; K13513 lysocardiolipin and lysophospholipid acyltransferase [EC:2.3.1.- 2.3.1.51]	Lipid transport and metabolism ;	None
CL28.Contig2_AS1A	CGATAGTTCATCGATTGTGACAGTGATCAACCACAACACACAATGTATTTGTGCACTAACTCAATTGCTCGCCTCTCTAAACACACCTCTGAATCAGGAAAAAGATTTGAGTTAGGTAGCGTTTCGGAAGGCACTTAGATGTTTCTCATCAATCGGTTGATACGGCCTTTAATTGGTCCTTTATTCGGTCTGATAGTTTTGAGCACCTCATTATTCGGTGCTTATATAATCACGCTGTTGTTGCCGCTGTTGTTGTTCGGTACAGCACAGACATGGAGAGCCGTGCTAGATCGGGCCGTCAGCTTTTGGATGATCGTTCCCGTGACATTATTGGAGCACTTATTTGGTGTGAAATTCAAAGTGACTGGTGATTCAATAGATATGCATAAACCAGCCATA…	1965	lysocardiolipin acyltransferase 1 [Ascaris suum]	0	GPLFGLIVLSTSLFGAYIITLLLPLLLFGTAQTWRAVLDRAVSFWMIVPVTLLEHLFGVKFKVTGDSIDMHKPAIVIMNHRTRIDWMYFWVALYKINPWLISTSKIALKEELRKIPGAGFGMAATHFIFMRRQVDEDRRRLTDAIDYYIDMRRNYQILLFPEGTDKSAWTTRKSDEYAKKKGLKQLDYVIYPRVAGFTHLINRMRQRNYIGCIYDVTVAYPINVVQSEIDLVLKSEAPERVHFDIRRIDIAHVPKTDSAIAEWLNRLWVLKDAKLAKYYSMPPLQRQFSSEG	292	acyltransferase; K13513 lysocardiolipin and lysophospholipid acyltransferase [EC:2.3.1.- 2.3.1.51]	Lipid transport and metabolism ;	None
CL29.Contig1_AS1A	GGATTCCCCAGCATTAAGGCGAAATTAAGATAAGGATAAGAAGTGGCTTAGCCATAAGGGCGGTTCGGTCTTGATGGCCGTTTTCGATGGTCAACTTTCCGACCTTTCAGTTCAGTCCATTGCTCATGACCTAATCCATTGGGATTCGCGGGAGTGGCTTGGATGTGAAGAACCATTCCCTGGTAATGTTGATCATCACCAGAGCTCTCGCGGGAGGGTGAAATTGAACTCATTTGAAGTCGTTCAACTCGGGGAGGGAAATGGCGGAGTTTGGCTTGAATTGGATAAAATCTGTGGATTTCAGGGCGGGATGCTGTATAACGAGTGACA	330	hypothetical protein LOTGIDRAFT_165878 [Lottia gigantea]	1.1	None	None	None	None	None
CL29.Contig2_AS1A	CAAATGAGGCGGAGCTAGTCGTATGCAAATGGCATTATGTATGCGATACTAGATTGCCACAAGCAGTCAGAGATGAGGGATAGCATAAGGGCGATATTAAGATAAGGACAAGAAGTCGCATGGTCGGTCATAAGGGCGATTCGGCCATGATGGCCGTCTTCTACGGTCAATTTCCCCAGCTTTCAGTTCAGTCCATTGTCCATGACCTAATCCATTGGGATTCGCGGGAGTGGATTGGTTGTGAAGAACCATTCCCTGCTAATGTTGAACCACGGAGCTGTCGCTGGAGGGTGAAATTGAGTTCATTTGAAGTCATTCAACTCGGGGAGGGATATGGTGGGATTTGGCTTGGATTGGAGGAAATCTGTGGATTTCGGGACGGGGAGACAGTATAACGAG…	545	Dolichyl-diphosphooligosaccharide--protein glycosyltransferase subunit STT3A [Aegilops tauschii]	1.8	None	None	None	None	None
CL30.Contig1_AS1A	GATTTGTTCGTCTTCGAGGTTTGAGCGCCGAACGAATCATTCTCCATGTGCCAATGACCACCAAGAAGCGCTTCGATTTGCTAAAGATTGTTGATGTGGTAAAAAAATTGATCGCTCGCGTCGATCAAGCACATGTGAATGCGTTTTGTGCGATTGCTGTGACTATTTTCGTCGTTGTACAAATACGTTCTTTGCTACGTACCAAAGACTCGTTTGGACGACGACCGATCCGGAGAGATGCTGATCGATGGAAGAATCTGGAAGTCGAGAAGGTTGACAAGAAGGCACGATGTTCCACTTGGTGGGTGACAACGATGACTTAATCGGTGATTATGAGGTAATGGAACCAACCGATCAGGTGTTATATCGTGCAGTCAGCGTTAGTGATGATGAAGCCTT…	1071	iodotyrosine dehalogenase 1 [Ascaris suum]	3e-128	EKMKRRRSVRSFSTRPVSPKLILNLIKTAGTAPSGANLQPWTFCVIGRSEIKARIRAIIESAEQINYTRRMGVKWVLDVSDLNVHWCKPYLTEAPFIIVIMKQIYAIGSDGERRPPYYNEVSVAIATGLLIAAIHNAGLVTVTTTPCNSGHLIRDLLKRPLNEQVLLLLPVGYPAENATIPNIRRKVVEEIVRF	194	None	Energy production and conversion ;	None
CL30.Contig2_AS1A	GATTTGTTCGTCTTCGAGGTTTGAGCGCCGAACGAATCATTCTCCATGTGCCAATGACCACCAAGAAGCGCTTCGATTTGCTAAAGATTGTTGATGTGGTAAAAAAATTGATCGCTCGCGTCGATCAAGCACATGTGAATGCGTTTTGTGCGATTGCTGTGACTATTTTCGTCGTTGTACAAATACGTTCTTTGCTACGTACCAAAGACTCGTTTGGACGACGACCGATCCGGAGAGATGCTGATCGATGGAAGAATCTGGAAGTCGAGAAGGTTGACAAGAAGGTGGGTGACAACGATGACTTAATCGGTGATTATGAGGTAATGGAACCAACCGATCAGGTGTTATATCGTGCAGTCAGCGTTAGTGATGATGAAGCCTTGTTGAAGTCACAGTTAT…	1054	iodotyrosine dehalogenase 1 [Ascaris suum]	7e-148	EKMKRRRSVRSFSTRPVSPKLILNLIKTAGTAPSGANLQPWTFCVIGRSEIKARIRAIIESAEQINYTRRMGVKWVLDVSDLNVHWCKPYLTEAPFIIVIMKQIYAIGSDGERRPPYYNEVSVAIATGLLIAAIHNAGLVTVTTTPCNSGHLIRDLLKRPLNEQVLLLLPVGYPAENATIPNIRRKVVEEIVRF	194	None	Energy production and conversion ;	None
CL30.Contig3_AS1A	GATTTGTTCGTCTTCGAGGTTTGAGCGCCGAACGAATCATTCTCCATGTGCCAATGACCACCAAGAAGCGCTTCGATTTGCTAAAGATTGTTGATGTGGTAAAAAAATTGATCGCTCGCGTCGATCAAGCACATGTGAATGCGTTTTGTGCGATTGCTGTGACTATTTTCGTCGTTGTACAAATACGTTCTTTGCTACGTACCAAAGACTCGTTTGGACGACGACCGATCCGGAGAGATGCTGATCGATGGAAGAATCTGGAAGTCGAGAAGGTTGACAAGAAGGTGGGTGACAACGATGACTTAATCGGTGATTATGAGGTAATGGAACCAACCGATCAGGTGTTATATCGTGCAGTCAGCGTTAGTGATGATGAAGCCTTGTTGAAGTCACAGTTAT…	958	iodotyrosine dehalogenase 1 [Ascaris suum]	1e-92	LFYEKMKRRRSVRSFSTRPVSPKLILNLIKTAGTAPSGANLQPWTFCVIGRSEIK	55	None	Energy production and conversion ;	None
CL30.Contig4_AS1A	GATTTGTTCGTCTTCGAGGTTTGAGCGCCGAACGAATCATTCTCCATGTGCCAATGACCACCAAGAAGCGCTTCGATTTGCTAAAGATTGTTGATGTGGTAAAAAAATTGATCGCTCGCGTCGATCAAGCACATGTGAATGCGTTTTGTGCGATTGCTGTGACTATTTTCGTCGTTGTACAAATACGTTCTTTGCTACGTACCAAAGACTCGTTTGGACGACGACCGATCCGGAGAGATGCTGATCGATGGAAGAATCTGGAAGTCGAGAAGGTTGACAAGAAGGTGGGTGACAACGATGACTTAATCGGTGATTATGAGGTAATGGAACCAACCGATCAGGTGTTATATCGTGCAGTCAGCGTTAGTGATGATGAAGCCTTGTTGAAGTCACAGTTAT…	1011	iodotyrosine dehalogenase 1 [Ascaris suum]	3e-109	EKMKRRRSVRSFSTRPVSPKLILNLIKTAGTAPSGANLQPWTFCVIGRSEIKARIRAIIESAEQINYTRRMGVKWVLDVSDLNVHWCKPYLTEAPFIIVIMKQIYAIGSDGERRPPYYNEVSVAIATGLLIAAI	134	None	Energy production and conversion ;	None
CL30.Contig5_AS1A	GATTTGTTCGTCTTCGAGGTTTGAGCGCCGAACGAATCATTCTCCATGTGCCAATGACCACCAAGAAGCGCTTCGATTTGCTAAAGATTGTTGATGTGGTAAAAAAATTGATCGCTCGCGTCGATCAAGCACATGTGAATGCGTTTTGTGCGATTGCTGTGACTATTTTCGTCGTTGTACAAATACGTTCTTTGCTACGTACCAAAGACTCGTTTGGACGACGACCGATCCGGAGAGATGCTGATCGATGGAAGAATCTGGAAGTCGAGAAGGTTGACAAGAAGGCACGATGTTCCACTTGGTGGGTGACAACGATGACTTAATCGGTGATTATGAGGTAATGGAACCAACCGATCAGGTGTTATATCGTGCAGTCAGCGTTAGTGATGATGAAGCCTT…	1028	iodotyrosine dehalogenase 1 [Ascaris suum]	5e-102	EKMKRRRSVRSFSTRPVSPKLILNLIKTAGTAPSGANLQPWTFCVIGRSEIKARIRAIIESAEQINYTRRMGVKWVLDVSDLNVHWCKPYLTEAPFIIVIMKQIYAIGSDGERRPPYYNEVSVAIATGLLIAAI	134	None	Energy production and conversion ;	None
CL30.Contig6_AS1A	GATTTGTTCGTCTTCGAGGTTTGAGCGCCGAACGAATCATTCTCCATGTGCCAATGACCACCAAGAAGCGCTTCGATTTGCTAAAGATTGTTGATGTGGTAAAAAAATTGATCGCTCGCGTCGATCAAGCACATGTGAATGCGTTTTGTGCGATTGCTGTGACTATTTTCGTCGTTGTACAAATACGTTCTTTGCTACGTACCAAAGACTCGTTTGGACGACGACCGATCCGGAGAGATGCTGATCGATGGAAGAATCTGGAAGTCGAGAAGGTTGACAAGAAGGCACGATGTTCCACTTGGTGGGTGACAACGATGACTTAATCGGTGATTATGAGGTAATGGAACCAACCGATCAGGTGTTATATCGTGCAGTCAGCGTTAGTGATGATGAAGCCTT…	1018	iodotyrosine dehalogenase 1 [Ascaris suum]	2e-101	KPYLTEAPFIIVIMKQIYAIGSDGERRPPYYNEVSVAIATGLLIAAIHNAGLVTVTTTPCNSGHLIRDLLKRPLNEQVLLLLPVGYPAENATIPNIRRKVVEEIVRF	107	None	Energy production and conversion ;	None
CL30.Contig7_AS1A	GATTTGTTCGTCTTCGAGGTTTGAGCGCCGAACGAATCATTCTCCATGTGCCAATGACCACCAAGAAGCGCTTCGATTTGCTAAAGATTGTTGATGTGGTAAAAAAATTGATCGCTCGCGTCGATCAAGCACATGTGAATGCGTTTTGTGCGATTGCTGTGACTATTTTCGTCGTTGTACAAATACGTTCTTTGCTACGTACCAAAGACTCGTTTGGACGACGACCGATCCGGAGAGATGCTGATCGATGGAAGAATCTGGAAGTCGAGAAGGTTGACAAGAAGGTGGGTGACAACGATGACTTAATCGGTGATTATGAGGTAATGGAACCAACCGATCAGGTGTTATATCGTGCAGTCAGCGTTAGTGATGATGAAGCCTTGTTGAAGTCACAGTTAT…	1001	iodotyrosine dehalogenase 1 [Ascaris suum]	2e-104	KPYLTEAPFIIVIMKQIYAIGSDGERRPPYYNEVSVAIATGLLIAAIHNAGLVTVTTTPCNSGHLIRDLLKRPLNEQVLLLLPVGYPAENATIPNIRRKVVEEIVRF	107	None	Energy production and conversion ;	None
CL30.Contig8_AS1A	GATTTGTTCGTCTTCGAGGTTTGAGCGCCGAACGAATCATTCTCCATGTGCCAATGACCACCAAGAAGCGCTTCGATTTGCTAAAGATTGTTGATGTGGTAAAAAAATTGATCGCTCGCGTCGATCAAGCACATGTGAATGCGTTTTGTGCGATTGCTGTGACTATTTTCGTCGTTGTACAAATACGTTCTTTGCTACGTACCAAAGACTCGTTTGGACGACGACCGATCCGGAGAGATGCTGATCGATGGAAGAATCTGGAAGTCGAGAAGGTTGACAAGAAGGCACGATGTTCCACTTGGTGGGTGACAACGATGACTTAATCGGTGATTATGAGGTAATGGAACCAACCGATCAGGTGTTATATCGTGCAGTCAGCGTTAGTGATGATGAAGCCTT…	975	iodotyrosine dehalogenase 1 [Ascaris suum]	6e-90	LFYEKMKRRRSVRSFSTRPVSPKLILNLIKTAGTAPSGANLQPWTFCVIGRSEIK	55	None	Energy production and conversion ;	None
CL31.Contig1_AS1A	ACACGTGGAATGCAATCCAATTATTGAAGCAATTCAACTTGAAAAGAAACATCGACAGAATGAAACGATGAATAAGCTCAACGGAGGACACCGTTAACAAAAATTTTCACCCGATAAAATCGATTAGATCAGATTCCGACCGAACAGGAATCTTGTTCGAATGTCGTCGTCGCTACGAAATATGACATCAGGCGAAATTGTTCAGATCAACGTATTACGTTTTAGTTACTTGATAAAGCACCAAAAATAACACCCATTATATGACAAACATTCATTATACCATTTTCATCTTTGTCAACCCGCATTAAGTGCTGATCGCCGCCCGCTGGACCCACTGGAACGAGCATACAACCACCCGGGGCCAACTGATCAAACAACATCTGCGGTATCTCCGGTGTA…	1708	protein-L-isoaspartate [Loa loa]	3e-73	LIRKLEKKNKICDERVLAAMLSVDRADFCPTNTYDDKPQSIGYNTTISAPHMHAITLETLKDHLKKGASALDVGSGSGYITTCMAELVGESGRVIGIDHKKELVELAKRNIEKSHSYLLSSGRIIMVEGDGREGYPDHGPYDAIHVGGATPEIPQMLFDQLAPGGCMLVPVGPAGGDQHLMRVDKDENGIMNVCHIMGVIFGALS	205	protein-l-isoaspartate O-methyltransferase; K00573 protein-L-isoaspartate(D-aspartate) O-methyltransferase [EC:2.1.1.77]	Posttranslational modification, protein turnover, chaperones ;	GO:0005737 GO:0016740
CL31.Contig2_AS1A	ACACGTGGAATGCAATCCAATTATTGAAGCAATTCAACTTGAAAAGAAACATCGACAGAATGAAACGATGAATAAGCTCAACGGAGGACACCGTTAACAAAAATTTTCACCCGATAAAATCGATTAGATCAGATTCCGACCGAACAGGAATCTTGTTCGAATGTCGTCGTCGCTACGAAATATGACATCAGGCGAAATTGTTCAGATCAACGTATTACGTTTTAGTTACTTGATAAAGCACCAAAAATAACACCCATTATATGACAAACATTCATTATACCATTTTCATCTTTGTCAACCCGCATTAAGTGCTGATCGCCGCCCGCTGGACCCACTGGAACGAGCATACAACCACCCGGGGCCAACTGATCAAACAACATCTGCGGTATCTCCGGTGTA…	1939	protein-L-isoaspartate [Loa loa]	1e-72	LIRKLEKKNKICDERVLAAMLSVDRADFCPTNTYDDKPQSIGYNTTISAPHMHAITLETLKDHLKKGASALDVGSGSGYITTCMAELVGESGRVIGIDHKKELVELAKRNIEKSHSYLLSSGRIIMVEGDGREGYPDHGPYDAIHVGGATPEIPQMLFDQLAPGGCMLVPVGPAGGDQHLMRVDKDENGIMNVCHIMGVIFGALS	205	protein-l-isoaspartate O-methyltransferase; K00573 protein-L-isoaspartate(D-aspartate) O-methyltransferase [EC:2.1.1.77]	Posttranslational modification, protein turnover, chaperones ;	GO:0005737 GO:0016740
CL32.Contig1_AS1A	GTTTGAGACTCTCGTTTCGCCGACAAAATTTCGGCTCTGAATATCGATCAAGACGACACCCGTCAATACAGCGTCTTCGAATCTGTGCAGCCCGATTTCGATGGGTTATTGTCAATATGGTACGGAGATTGTCGATCGACCACACGTGATCAAAACTTCGTTTTCGACCTCTGAATCGGCACGCCCCATGGCATCCACATCATTTCAAAATGTCCTGAACATCTCACCATCTACATCCGACTCCCTCCCAAATCCATCTTTCCAATCGTCAAACAAATACGATTTCATTGAACCAAAAATGGAACTCCCACTATCACCAGTTCCAGTGTTTAAACCATCCGCACAAGAATCATCACCGAAATCACAACGTTCAGCATTGAATGATTGGATTTTTTATCA…	3042	zinc finger, C4 type [Necator americanus]	1e-42	IACNGCKGFFRRSIWEQREYSCRFGGKCQVVQEYRNRCRSCRLKKCFDVGMDARAVQSERDKHKKKPSHSSSSTNGDDNASPISAASFSDTMPVSLLPSATSISCASPSITQPS	114	None	None	None
CL32.Contig2_AS1A	GTTTGAGACTCTCGTTTCGCCGACAAAATTTCGGCTCTGAATATCGATCAAGACGACACCCGTCAATACAGCGTCTTCGAATCTGTGCAGCCCGATTTCGATGGGTTATTGTCAATATGGTACGGAGATTGTCGATCGACCACACGTGATCAAAACTTCGTTTTCGACCTCTGAATCGGCACGCCCCATGGCATCCACATCATTTCAAAATGTCCTGAACATCTCACCATCTACATCCGACTCCCTCCCAAATCCATCTTTCCAATCGTCAAACAAATACGATTTCATTGAACCAAAAATGGAACTCCCACTATCACCAGTTCCAGTGTTTAAACCATCCGCACAAGAATCATCACCGAAATCACAACGTTCAGCATTGATGAAGTGTCGCGTTTGTGG…	3551	Protein NHR-34, isoform b [Caenorhabditis elegans]	2e-78	IACNGCKGFFRRSIWEQREYSCRFGGKCQVVQEYRNRCRSCRLKKCFDVGMDARAVQSERDKHKKKPSHSSSSTNGDDNASPISAASFSDTMPVSLLPSATSISCASPSITQPS	114	None	None	None
CL32.Contig3_AS1A	GTTTGAGACTCTCGTTTCGCCGACAAAATTTCGGCTCTGAATATCGATCAAGACGACACCCGTCAATACAGCGTCTTCGAATCTGTGCAGCCCGATTTCGATGGGTTATTGTCAATATGGTACGGAGATTGTCGATCGACCACACGTGATCAAAACTTCGTTTTCGACCTCTGAATCGGCACGCCCCATGGCATCCACATCATTTCAAAATGTCCTGAACATCTCACCATCTACATCCGACTCCCTCCCAAATCCATCTTTCCAATCGTCAAACAAATACGATTTCATTGAACCAAAAATGGAACTCCCACTATCACCAGTTCCAGTGTTTAAACCATCCGCACAAGAATCATCACCGAAATCACAACGTTCAGCATTGATGAAGTGTCGCGTTTGTGG…	2628	hypothetical protein Y032_0251g176 [Ancylostoma ceylanicum]	2e-149	IACNGCKGFFRRSIWEQREYSCRFGGKCQVVQEYRNRCRSCRLKKCFDVGMDARAVQSERDKHKKKPSHSSSSTNGDDNASPISAASFSDTMPVSLLPSATSISCASPSITQPS	114	None	None	None
CL32.Contig4_AS1A	GTTTGAGACTCTCGTTTCGCCGACAAAATTTCGGCTCTGAATATCGATCAAGACGACACCCGTCAATACAGCGTCTTCGAATCTGTGCAGCCCGATTTCGATGGGTTATTGTCAATATGGTACGGAGATTGTCGATCGACCACACGTGATCAAAACTTCGTTTTCGACCTCTGAATCGGCACGCCCCATGGCATCCACATCATTTCAAAATGTCCTGAACATCTCACCATCTACATCCGACTCCCTCCCAAATCCATCTTTCCAATCGTCAAACAAATACGATTTCATTGAACCAAAAATGGAACTCCCACTATCACCAGTTCCAGTGTTTAAACCATCCGCACAAGAATCATCACCGAAATCACAACGTTCAGCATTGAATGATTGGATTTTTTATCA…	2238	C. briggsae CBR-NHR-34 protein [Caenorhabditis briggsae]	4e-56	IACNGCKGFFRRSIWEQREYSCRFGGKCQVVQEYRNRCRSCRLKKCFDVGMDARAVQSERDKHKKKPSHSSSSTNGDDNASPISAASFSDTMPVSLLPSATSISCASPSITQPS	114	None	None	None
CL32.Contig5_AS1A	GTTTGAGACTCTCGTTTCGCCGACAAAATTTCGGCTCTGAATATCGATCAAGACGACACCCGTCAATACAGCGTCTTCGAATCTGTGCAGCCCGATTTCGATGGGTTATTGTCAATATGGTACGGAGATTGTCGATCGACCACACGTGATCAAAACTTCGTTTTCGACCTCTGAATCGGCACGCCCCATGGCATCCACATCATTTCAAAATGTCCTGAACATCTCACCATCTACATCCGACTCCCTCCCAAATCCATCTTTCCAATCGTCAAACAAATACGATTTCATTGAACCAAAAATGGAACTCCCACTATCACCAGTTCCAGTGTTTAAACCATCCGCACAAGAATCATCACCGAAATCACAACGTTCAGCATTGATGAAGTGTCGCGTTTGTGG…	3059	zinc finger, C4 type [Necator americanus]	9e-45	IACNGCKGFFRRSIWEQREYSCRFGGKCQVVQEYRNRCRSCRLKKCFDVGMDARAVQSERDKHKKKPSHSSSSTNGDDNASPISAASFSDTMPVSLLPSATSISCASPSITQPS	114	None	None	None
CL32.Contig6_AS1A	GTTTGAGACTCTCGTTTCGCCGACAAAATTTCGGCTCTGAATATCGATCAAGACGACACCCGTCAATACAGCGTCTTCGAATCTGTGCAGCCCGATTTCGATGGGTTATTGTCAATATGGTACGGAGATTGTCGATCGACCACACGTGATCAAAACTTCGTTTTCGACCTCTGAATCGGCACGCCCCATGGCATCCACATCATTTCAAAATGTCCTGAACATCTCACCATCTACATCCGACTCCCTCCCAAATCCATCTTTCCAATCGTCAAACAAATACGATTTCATTGAACCAAAAATGGAACTCCCACTATCACCAGTTCCAGTGTTTAAACCATCCGCACAAGAATCATCACCGAAATCACAACGTTCAGCATTGAATGATTGGATTTTTTATCA…	2762	zinc finger, C4 type [Necator americanus]	7e-43	IACNGCKGFFRRSIWEQREYSCRFGGKCQVVQEYRNRCRSCRLKKCFDVGMDARAVQSERDKHKKKPSHSSSSTNGDDNASPISAASFSDTMPVSLLPSATSISCASPSITQPS	114	None	None	None
CL32.Contig7_AS1A	GTTTGAGACTCTCGTTTCGCCGACAAAATTTCGGCTCTGAATATCGATCAAGACGACACCCGTCAATACAGCGTCTTCGAATCTGTGCAGCCCGATTTCGATGGGTTATTGTCAATATGGTACGGAGATTGTCGATCGACCACACGTGATCAAAACTTCGTTTTCGACCTCTGAATCGGCACGCCCCATGGCATCCACATCATTTCAAAATGTCCTGAACATCTCACCATCTACATCCGACTCCCTCCCAAATCCATCTTTCCAATCGTCAAACAAATACGATTTCATTGAACCAAAAATGGAACTCCCACTATCACCAGTTCCAGTGTTTAAACCATCCGCACAAGAATCATCACCGAAATCACAACGTTCAGCATTGAATGATTGGATTTTTTATCA…	2456	zinc finger, C4 type [Necator americanus]	1e-43	IACNGCKGFFRRSIWEQREYSCRFGGKCQVVQEYRNRCRSCRLKKCFDVGMDARAVQSERDKHKKKPSHSSSSTNGDDNASPISAASFSDTMPVSLLPSATSISCASPSITQPS	114	None	None	None
CL32.Contig8_AS1A	GTTTGAGACTCTCGTTTCGCCGACAAAATTTCGGCTCTGAATATCGATCAAGACGACACCCGTCAATACAGCGTCTTCGAATCTGTGCAGCCCGATTTCGATGGGTTATTGTCAATATGGTACGGAGATTGTCGATCGACCACACGTGATCAAAACTTCGTTTTCGACCTCTGAATCGGCACGCCCCATGGCATCCACATCATTTCAAAATGTCCTGAACATCTCACCATCTACATCCGACTCCCTCCCAAATCCATCTTTCCAATCGTCAAACAAATACGATTTCATTGAACCAAAAATGGAACTCCCACTATCACCAGTTCCAGTGTTTAAACCATCCGCACAAGAATCATCACCGAAATCACAACGTTCAGCATTGATGAAGTGTCGCGTTTGTGG…	2660	C. briggsae CBR-NHR-34 protein [Caenorhabditis briggsae]	5e-99	IACNGCKGFFRRSIWEQREYSCRFGGKCQVVQEYRNRCRSCRLKKCFDVGMDARAVQSERDKHKKKPSHSSSSTNGDDNASPISAASFSDTMPVSLLPSATSISCASPSITQPS	114	None	None	None
CL32.Contig9_AS1A	GTTTGAGACTCTCGTTTCGCCGACAAAATTTCGGCTCTGAATATCGATCAAGACGACACCCGTCAATACAGCGTCTTCGAATCTGTGCAGCCCGATTTCGATGGGTTATTGTCAATATGGTACGGAGATTGTCGATCGACCACACGTGATCAAAACTTCGTTTTCGACCTCTGAATCGGCACGCCCCATGGCATCCACATCATTTCAAAATGTCCTGAACATCTCACCATCTACATCCGACTCCCTCCCAAATCCATCTTTCCAATCGTCAAACAAATACGATTTCATTGAACCAAAAATGGAACTCCCACTATCACCAGTTCCAGTGTTTAAACCATCCGCACAAGAATCATCACCGAAATCACAACGTTCAGCATTGAATGATTGGATTTTTTATCA…	1900	hypothetical protein Y032_0251g176 [Ancylostoma ceylanicum]	2e-115	IACNGCKGFFRRSIWEQREYSCRFGGKCQVVQEYRNRCRSCRLKKCFDVGMDARAVQSERDKHKKKPSHSSSSTNGDDNASPISAASFSDTMPVSLLPSATSISCASPSITQPS	114	None	None	None
CL32.Contig10_AS1A	GTTTGAGACTCTCGTTTCGCCGACAAAATTTCGGCTCTGAATATCGATCAAGACGACACCCGTCAATACAGCGTCTTCGAATCTGTGCAGCCCGATTTCGATGGGTTATTGTCAATATGGTACGGAGATTGTCGATCGACCACACGTGATCAAAACTTCGTTTTCGACCTCTGAATCGGCACGCCCCATGGCATCCACATCATTTCAAAATGTCCTGAACATCTCACCATCTACATCCGACTCCCTCCCAAATCCATCTTTCCAATCGTCAAACAAATACGATTTCATTGAACCAAAAATGGAACTCCCACTATCACCAGTTCCAGTGTTTAAACCATCCGCACAAGAATCATCACCGAAATCACAACGTTCAGCATTGAATGATTGGATTTTTTATCA…	3072	Protein NHR-34, isoform b [Caenorhabditis elegans]	7e-70	IACNGCKGFFRRSIWEQREYSCRFGGKCQVVQEYRNRCRSCRLKKCFDVGMDARAVQSERDKHKKKPSHSSSSTNGDDNASPISAASFSDTMPVSLLPSATSISCASPSITQPS	114	None	None	None
CL32.Contig11_AS1A	GTTTGAGACTCTCGTTTCGCCGACAAAATTTCGGCTCTGAATATCGATCAAGACGACACCCGTCAATACAGCGTCTTCGAATCTGTGCAGCCCGATTTCGATGGGTTATTGTCAATATGGTACGGAGATTGTCGATCGACCACACGTGATCAAAACTTCGTTTTCGACCTCTGAATCGGCACGCCCCATGGCATCCACATCATTTCAAAATGTCCTGAACATCTCACCATCTACATCCGACTCCCTCCCAAATCCATCTTTCCAATCGTCAAACAAATACGATTTCATTGAACCAAAAATGGAACTCCCACTATCACCAGTTCCAGTGTTTAAACCATCCGCACAAGAATCATCACCGAAATCACAACGTTCAGCATTGAATGATTGGATTTTTTATCA…	2734	Protein NHR-34, isoform b [Caenorhabditis elegans]	6e-70	IACNGCKGFFRRSIWEQREYSCRFGGKCQVVQEYRNRCRSCRLKKCFDVGMDARAVQSERDKHKKKPSHSSSSTNGDDNASPISAASFSDTMPVSLLPSATSISCASPSITQPS	114	None	None	None
CL32.Contig12_AS1A	GTTTGAGACTCTCGTTTCGCCGACAAAATTTCGGCTCTGAATATCGATCAAGACGACACCCGTCAATACAGCGTCTTCGAATCTGTGCAGCCCGATTTCGATGGGTTATTGTCAATATGGTACGGAGATTGTCGATCGACCACACGTGATCAAAACTTCGTTTTCGACCTCTGAATCGGCACGCCCCATGGCATCCACATCATTTCAAAATGTCCTGAACATCTCACCATCTACATCCGACTCCCTCCCAAATCCATCTTTCCAATCGTCAAACAAATACGATTTCATTGAACCAAAAATGGAACTCCCACTATCACCAGTTCCAGTGTTTAAACCATCCGCACAAGAATCATCACCGAAATCACAACGTTCAGCATTGATGAAGTGTCGCGTTTGTGG…	2675	zinc finger, C4 type [Necator americanus]	2e-45	IACNGCKGFFRRSIWEQREYSCRFGGKCQVVQEYRNRCRSCRLKKCFDVGMDARAVQSERDKHKKKPSHSSSSTNGDDNASPISAASFSDTMPVSLLPSATSISCASPSITQPS	114	None	None	None
CL32.Contig13_AS1A	GTTTGAGACTCTCGTTTCGCCGACAAAATTTCGGCTCTGAATATCGATCAAGACGACACCCGTCAATACAGCGTCTTCGAATCTGTGCAGCCCGATTTCGATGGGTTATTGTCAATATGGTACGGAGATTGTCGATCGACCACACGTGATCAAAACTTCGTTTTCGACCTCTGAATCGGCACGCCCCATGGCATCCACATCATTTCAAAATGTCCTGAACATCTCACCATCTACATCCGACTCCCTCCCAAATCCATCTTTCCAATCGTCAAACAAATACGATTTCATTGAACCAAAAATGGAACTCCCACTATCACCAGTTCCAGTGTTTAAACCATCCGCACAAGAATCATCACCGAAATCACAACGTTCAGCATTGATGAAGTGTCGCGTTTGTGG…	2655	hypothetical protein Y032_0251g176 [Ancylostoma ceylanicum]	4e-149	IACNGCKGFFRRSIWEQREYSCRFGGKCQVVQEYRNRCRSCRLKKCFDVGMDARAVQSERDKHKKKPSHSSSSTNGDDNASPISAASFSDTMPVSLLPSATSISCASPSITQPS	114	None	None	None
CL32.Contig14_AS1A	GTTTGAGACTCTCGTTTCGCCGACAAAATTTCGGCTCTGAATATCGATCAAGACGACACCCGTCAATACAGCGTCTTCGAATCTGTGCAGCCCGATTTCGATGGGTTATTGTCAATATGGTACGGAGATTGTCGATCGACCACACGTGATCAAAACTTCGTTTTCGACCTCTGAATCGGCACGCCCCATGGCATCCACATCATTTCAAAATGTCCTGAACATCTCACCATCTACATCCGACTCCCTCCCAAATCCATCTTTCCAATCGTCAAACAAATACGATTTCATTGAACCAAAAATGGAACTCCCACTATCACCAGTTCCAGTGTTTAAACCATCCGCACAAGAATCATCACCGAAATCACAACGTTCAGCATTGATGAAGTGTCGCGTTTGTGG…	2981	zinc finger, C4 type [Necator americanus]	8e-45	IACNGCKGFFRRSIWEQREYSCRFGGKCQVVQEYRNRCRSCRLKKCFDVGMDARAVQSERDKHKKKPSHSSSSTNGDDNASPISAASFSDTMPVSLLPSATSISCASPSITQPS	114	None	None	None
CL32.Contig15_AS1A	GTTTGAGACTCTCGTTTCGCCGACAAAATTTCGGCTCTGAATATCGATCAAGACGACACCCGTCAATACAGCGTCTTCGAATCTGTGCAGCCCGATTTCGATGGGTTATTGTCAATATGGTACGGAGATTGTCGATCGACCACACGTGATCAAAACTTCGTTTTCGACCTCTGAATCGGCACGCCCCATGGCATCCACATCATTTCAAAATGTCCTGAACATCTCACCATCTACATCCGACTCCCTCCCAAATCCATCTTTCCAATCGTCAAACAAATACGATTTCATTGAACCAAAAATGGAACTCCCACTATCACCAGTTCCAGTGTTTAAACCATCCGCACAAGAATCATCACCGAAATCACAACGTTCAGCATTGAATGATTGGATTTTTTATCA…	2704	zinc finger, C4 type [Necator americanus]	1e-61	IACNGCKGFFRRSIWEQREYSCRFGGKCQVVQEYRNRCRSCRLKKCFDVGMDARAVQSERDKHKKKPSHSSSSTNGDDNASPISAASFSDTMPVSLLPSATSISCASPSITQPS	114	None	None	None
CL32.Contig16_AS1A	GTTTGAGACTCTCGTTTCGCCGACAAAATTTCGGCTCTGAATATCGATCAAGACGACACCCGTCAATACAGCGTCTTCGAATCTGTGCAGCCCGATTTCGATGGGTTATTGTCAATATGGTACGGAGATTGTCGATCGACCACACGTGATCAAAACTTCGTTTTCGACCTCTGAATCGGCACGCCCCATGGCATCCACATCATTTCAAAATGTCCTGAACATCTCACCATCTACATCCGACTCCCTCCCAAATCCATCTTTCCAATCGTCAAACAAATACGATTTCATTGAACCAAAAATGGAACTCCCACTATCACCAGTTCCAGTGTTTAAACCATCCGCACAAGAATCATCACCGAAATCACAACGTTCAGCATTGATGAAGTGTCGCGTTTGTGG…	2177	C. briggsae CBR-NHR-34 protein [Caenorhabditis briggsae]	3e-56	IACNGCKGFFRRSIWEQREYSCRFGGKCQVVQEYRNRCRSCRLKKCFDVGMDARAVQSERDKHKKKPSHSSSSTNGDDNASPISAASFSDTMPVSLLPSATSISCASPSITQPS	114	None	None	None
CL32.Contig17_AS1A	GTTTGAGACTCTCGTTTCGCCGACAAAATTTCGGCTCTGAATATCGATCAAGACGACACCCGTCAATACAGCGTCTTCGAATCTGTGCAGCCCGATTTCGATGGGTTATTGTCAATATGGTACGGAGATTGTCGATCGACCACACGTGATCAAAACTTCGTTTTCGACCTCTGAATCGGCACGCCCCATGGCATCCACATCATTTCAAAATGTCCTGAACATCTCACCATCTACATCCGACTCCCTCCCAAATCCATCTTTCCAATCGTCAAACAAATACGATTTCATTGAACCAAAAATGGAACTCCCACTATCACCAGTTCCAGTGTTTAAACCATCCGCACAAGAATCATCACCGAAATCACAACGTTCAGCATTGATGAAGTGTCGCGTTTGTGG…	3857	Protein NHR-34, isoform b [Caenorhabditis elegans]	2e-78	IACNGCKGFFRRSIWEQREYSCRFGGKCQVVQEYRNRCRSCRLKKCFDVGMDARAVQSERDKHKKKPSHSSSSTNGDDNASPISAASFSDTMPVSLLPSATSISCASPSITQPS	114	None	None	None
CL32.Contig18_AS1A	GTTTGAGACTCTCGTTTCGCCGACAAAATTTCGGCTCTGAATATCGATCAAGACGACACCCGTCAATACAGCGTCTTCGAATCTGTGCAGCCCGATTTCGATGGGTTATTGTCAATATGGTACGGAGATTGTCGATCGACCACACGTGATCAAAACTTCGTTTTCGACCTCTGAATCGGCACGCCCCATGGCATCCACATCATTTCAAAATGTCCTGAACATCTCACCATCTACATCCGACTCCCTCCCAAATCCATCTTTCCAATCGTCAAACAAATACGATTTCATTGAACCAAAAATGGAACTCCCACTATCACCAGTTCCAGTGTTTAAACCATCCGCACAAGAATCATCACCGAAATCACAACGTTCAGCATTGATGAAGTGTCGCGTTTGTGG…	3053	Protein NHR-34, isoform b [Caenorhabditis elegans]	8e-94	IACNGCKGFFRRSIWEQREYSCRFGGKCQVVQEYRNRCRSCRLKKCFDVGMDARAVQSERDKHKKKPSHSSSSTNGDDNASPISAASFSDTMPVSLLPSATSISCASPSITQPS	114	None	None	None
CL32.Contig19_AS1A	GTTTGAGACTCTCGTTTCGCCGACAAAATTTCGGCTCTGAATATCGATCAAGACGACACCCGTCAATACAGCGTCTTCGAATCTGTGCAGCCCGATTTCGATGGGTTATTGTCAATATGGTACGGAGATTGTCGATCGACCACACGTGATCAAAACTTCGTTTTCGACCTCTGAATCGGCACGCCCCATGGCATCCACATCATTTCAAAATGTCCTGAACATCTCACCATCTACATCCGACTCCCTCCCAAATCCATCTTTCCAATCGTCAAACAAATACGATTTCATTGAACCAAAAATGGAACTCCCACTATCACCAGTTCCAGTGTTTAAACCATCCGCACAAGAATCATCACCGAAATCACAACGTTCAGCATTGATGAAGTGTCGCGTTTGTGG…	2715	hypothetical protein Y032_0251g176 [Ancylostoma ceylanicum]	6e-149	IACNGCKGFFRRSIWEQREYSCRFGGKCQVVQEYRNRCRSCRLKKCFDVGMDARAVQSERDKHKKKPSHSSSSTNGDDNASPISAASFSDTMPVSLLPSATSISCASPSITQPS	114	None	None	None
CL32.Contig20_AS1A	GTTTGAGACTCTCGTTTCGCCGACAAAATTTCGGCTCTGAATATCGATCAAGACGACACCCGTCAATACAGCGTCTTCGAATCTGTGCAGCCCGATTTCGATGGGTTATTGTCAATATGGTACGGAGATTGTCGATCGACCACACGTGATCAAAACTTCGTTTTCGACCTCTGAATCGGCACGCCCCATGGCATCCACATCATTTCAAAATGTCCTGAACATCTCACCATCTACATCCGACTCCCTCCCAAATCCATCTTTCCAATCGTCAAACAAATACGATTTCATTGAACCAAAAATGGAACTCCCACTATCACCAGTTCCAGTGTTTAAACCATCCGCACAAGAATCATCACCGAAATCACAACGTTCAGCATTGAATGATTGGATTTTTTATCA…	2424	zinc finger, C4 type [Necator americanus]	7e-62	IACNGCKGFFRRSIWEQREYSCRFGGKCQVVQEYRNRCRSCRLKKCFDVGMDARAVQSERDKHKKKPSHSSSSTNGDDNASPISAASFSDTMPVSLLPSATSISCASPSITQPS	114	None	None	None
CL32.Contig21_AS1A	GTTTGAGACTCTCGTTTCGCCGACAAAATTTCGGCTCTGAATATCGATCAAGACGACACCCGTCAATACAGCGTCTTCGAATCTGTGCAGCCCGATTTCGATGGGTTATTGTCAATATGGTACGGAGATTGTCGATCGACCACACGTGATCAAAACTTCGTTTTCGACCTCTGAATCGGCACGCCCCATGGCATCCACATCATTTCAAAATGTCCTGAACATCTCACCATCTACATCCGACTCCCTCCCAAATCCATCTTTCCAATCGTCAAACAAATACGATTTCATTGAACCAAAAATGGAACTCCCACTATCACCAGTTCCAGTGTTTAAACCATCCGCACAAGAATCATCACCGAAATCACAACGTTCAGCATTGATGAAGTGTCGCGTTTGTGG…	3491	Protein NHR-34, isoform b [Caenorhabditis elegans]	9e-81	IACNGCKGFFRRSIWEQREYSCRFGGKCQVVQEYRNRCRSCRLKKCFDVGMDARAVQSERDKHKKKPSHSSSSTNGDDNASPISAASFSDTMPVSLLPSATSISCASPSITQPS	114	None	None	None
CL32.Contig22_AS1A	GTTTGAGACTCTCGTTTCGCCGACAAAATTTCGGCTCTGAATATCGATCAAGACGACACCCGTCAATACAGCGTCTTCGAATCTGTGCAGCCCGATTTCGATGGGTTATTGTCAATATGGTACGGAGATTGTCGATCGACCACACGTGATCAAAACTTCGTTTTCGACCTCTGAATCGGCACGCCCCATGGCATCCACATCATTTCAAAATGTCCTGAACATCTCACCATCTACATCCGACTCCCTCCCAAATCCATCTTTCCAATCGTCAAACAAATACGATTTCATTGAACCAAAAATGGAACTCCCACTATCACCAGTTCCAGTGTTTAAACCATCCGCACAAGAATCATCACCGAAATCACAACGTTCAGCATTGAATGATTGGATTTTTTATCA…	1930	hypothetical protein Y032_0251g176 [Ancylostoma ceylanicum]	2e-150	IACNGCKGFFRRSIWEQREYSCRFGGKCQVVQEYRNRCRSCRLKKCFDVGMDARAVQSERDKHKKKPSHSSSSTNGDDNASPISAASFSDTMPVSLLPSATSISCASPSITQPS	114	None	None	None
CL32.Contig23_AS1A	GTTTGAGACTCTCGTTTCGCCGACAAAATTTCGGCTCTGAATATCGATCAAGACGACACCCGTCAATACAGCGTCTTCGAATCTGTGCAGCCCGATTTCGATGGGTTATTGTCAATATGGTACGGAGATTGTCGATCGACCACACGTGATCAAAACTTCGTTTTCGACCTCTGAATCGGCACGCCCCATGGCATCCACATCATTTCAAAATGTCCTGAACATCTCACCATCTACATCCGACTCCCTCCCAAATCCATCTTTCCAATCGTCAAACAAATACGATTTCATTGAACCAAAAATGGAACTCCCACTATCACCAGTTCCAGTGTTTAAACCATCCGCACAAGAATCATCACCGAAATCACAACGTTCAGCATTGATGAAGTGTCGCGTTTGTGG…	3459	Protein NHR-34, isoform b [Caenorhabditis elegans]	9e-81	IACNGCKGFFRRSIWEQREYSCRFGGKCQVVQEYRNRCRSCRLKKCFDVGMDARAVQSERDKHKKKPSHSSSSTNGDDNASPISAASFSDTMPVSLLPSATSISCASPSITQPS	114	None	None	None
CL32.Contig24_AS1A	GTTTGAGACTCTCGTTTCGCCGACAAAATTTCGGCTCTGAATATCGATCAAGACGACACCCGTCAATACAGCGTCTTCGAATCTGTGCAGCCCGATTTCGATGGGTTATTGTCAATATGGTACGGAGATTGTCGATCGACCACACGTGATCAAAACTTCGTTTTCGACCTCTGAATCGGCACGCCCCATGGCATCCACATCATTTCAAAATGTCCTGAACATCTCACCATCTACATCCGACTCCCTCCCAAATCCATCTTTCCAATCGTCAAACAAATACGATTTCATTGAACCAAAAATGGAACTCCCACTATCACCAGTTCCAGTGTTTAAACCATCCGCACAAGAATCATCACCGAAATCACAACGTTCAGCATTGAATGATTGGATTTTTTATCA…	3831	Protein NHR-34, isoform b [Caenorhabditis elegans]	1e-82	IACNGCKGFFRRSIWEQREYSCRFGGKCQVVQEYRNRCRSCRLKKCFDVGMDARAVQSERDKHKKKPSHSSSSTNGDDNASPISAASFSDTMPVSLLPSATSISCASPSITQPS	114	None	None	None
CL32.Contig25_AS1A	GTTTGAGACTCTCGTTTCGCCGACAAAATTTCGGCTCTGAATATCGATCAAGACGACACCCGTCAATACAGCGTCTTCGAATCTGTGCAGCCCGATTTCGATGGGTTATTGTCAATATGGTACGGAGATTGTCGATCGACCACACGTGATCAAAACTTCGTTTTCGACCTCTGAATCGGCACGCCCCATGGCATCCACATCATTTCAAAATGTCCTGAACATCTCACCATCTACATCCGACTCCCTCCCAAATCCATCTTTCCAATCGTCAAACAAATACGATTTCATTGAACCAAAAATGGAACTCCCACTATCACCAGTTCCAGTGTTTAAACCATCCGCACAAGAATCATCACCGAAATCACAACGTTCAGCATTGATGAAGTGTCGCGTTTGTGG…	2747	C. briggsae CBR-NHR-34 protein [Caenorhabditis briggsae]	1e-94	IACNGCKGFFRRSIWEQREYSCRFGGKCQVVQEYRNRCRSCRLKKCFDVGMDARAVQSERDKHKKKPSHSSSSTNGDDNASPISAASFSDTMPVSLLPSATSISCASPSITQPS	114	None	None	None
CL32.Contig26_AS1A	GTTTGAGACTCTCGTTTCGCCGACAAAATTTCGGCTCTGAATATCGATCAAGACGACACCCGTCAATACAGCGTCTTCGAATCTGTGCAGCCCGATTTCGATGGGTTATTGTCAATATGGTACGGAGATTGTCGATCGACCACACGTGATCAAAACTTCGTTTTCGACCTCTGAATCGGCACGCCCCATGGCATCCACATCATTTCAAAATGTCCTGAACATCTCACCATCTACATCCGACTCCCTCCCAAATCCATCTTTCCAATCGTCAAACAAATACGATTTCATTGAACCAAAAATGGAACTCCCACTATCACCAGTTCCAGTGTTTAAACCATCCGCACAAGAATCATCACCGAAATCACAACGTTCAGCATTGATGAAGTGTCGCGTTTGTGG…	1559	hypothetical protein Y032_0251g176 [Ancylostoma ceylanicum]	5e-112	IACNGCKGFFRRSIWEQREYSCRFGGKCQVVQEYRNRCRSCRLKKCFDVGMDARAVQSERDKHKKKPSHSSSSTNGDDNASPISAASFSDTMPVSLLPSATSISCASPSITQPS	114	None	None	None
CL32.Contig27_AS1A	GTTTGAGACTCTCGTTTCGCCGACAAAATTTCGGCTCTGAATATCGATCAAGACGACACCCGTCAATACAGCGTCTTCGAATCTGTGCAGCCCGATTTCGATGGGTTATTGTCAATATGGTACGGAGATTGTCGATCGACCACACGTGATCAAAACTTCGTTTTCGACCTCTGAATCGGCACGCCCCATGGCATCCACATCATTTCAAAATGTCCTGAACATCTCACCATCTACATCCGACTCCCTCCCAAATCCATCTTTCCAATCGTCAAACAAATACGATTTCATTGAACCAAAAATGGAACTCCCACTATCACCAGTTCCAGTGTTTAAACCATCCGCACAAGAATCATCACCGAAATCACAACGTTCAGCATTGAATGATTGGATTTTTTATCA…	1958	C. briggsae CBR-NHR-34 protein [Caenorhabditis briggsae]	2e-49	IACNGCKGFFRRSIWEQREYSCRFGGKCQVVQEYRNRCRSCRLKKCFDVGMDARAVQSERDKHKKKPSHSSSSTNGDDNASPISAASFSDTMPVSLLPSATSISCASPSITQPS	114	None	None	None
CL32.Contig28_AS1A	GTTTGAGACTCTCGTTTCGCCGACAAAATTTCGGCTCTGAATATCGATCAAGACGACACCCGTCAATACAGCGTCTTCGAATCTGTGCAGCCCGATTTCGATGGGTTATTGTCAATATGGTACGGAGATTGTCGATCGACCACACGTGATCAAAACTTCGTTTTCGACCTCTGAATCGGCACGCCCCATGGCATCCACATCATTTCAAAATGTCCTGAACATCTCACCATCTACATCCGACTCCCTCCCAAATCCATCTTTCCAATCGTCAAACAAATACGATTTCATTGAACCAAAAATGGAACTCCCACTATCACCAGTTCCAGTGTTTAAACCATCCGCACAAGAATCATCACCGAAATCACAACGTTCAGCATTGATGAAGTGTCGCGTTTGTGG…	1839	hypothetical protein Y032_0251g176 [Ancylostoma ceylanicum]	1e-117	IACNGCKGFFRRSIWEQREYSCRFGGKCQVVQEYRNRCRSCRLKKCFDVGMDARAVQSERDKHKKKPSHSSSSTNGDDNASPISAASFSDTMPVSLLPSATSISCASPSITQPS	114	None	None	None
CL32.Contig29_AS1A	GTTTGAGACTCTCGTTTCGCCGACAAAATTTCGGCTCTGAATATCGATCAAGACGACACCCGTCAATACAGCGTCTTCGAATCTGTGCAGCCCGATTTCGATGGGTTATTGTCAATATGGTACGGAGATTGTCGATCGACCACACGTGATCAAAACTTCGTTTTCGACCTCTGAATCGGCACGCCCCATGGCATCCACATCATTTCAAAATGTCCTGAACATCTCACCATCTACATCCGACTCCCTCCCAAATCCATCTTTCCAATCGTCAAACAAATACGATTTCATTGAACCAAAAATGGAACTCCCACTATCACCAGTTCCAGTGTTTAAACCATCCGCACAAGAATCATCACCGAAATCACAACGTTCAGCATTGATGAAGTGTCGCGTTTGTGG…	2993	Protein NHR-34, isoform b [Caenorhabditis elegans]	3e-96	IACNGCKGFFRRSIWEQREYSCRFGGKCQVVQEYRNRCRSCRLKKCFDVGMDARAVQSERDKHKKKPSHSSSSTNGDDNASPISAASFSDTMPVSLLPSATSISCASPSITQPS	114	None	None	None
CL32.Contig30_AS1A	GTTTGAGACTCTCGTTTCGCCGACAAAATTTCGGCTCTGAATATCGATCAAGACGACACCCGTCAATACAGCGTCTTCGAATCTGTGCAGCCCGATTTCGATGGGTTATTGTCAATATGGTACGGAGATTGTCGATCGACCACACGTGATCAAAACTTCGTTTTCGACCTCTGAATCGGCACGCCCCATGGCATCCACATCATTTCAAAATGTCCTGAACATCTCACCATCTACATCCGACTCCCTCCCAAATCCATCTTTCCAATCGTCAAACAAATACGATTTCATTGAACCAAAAATGGAACTCCCACTATCACCAGTTCCAGTGTTTAAACCATCCGCACAAGAATCATCACCGAAATCACAACGTTCAGCATTGATGAAGTGTCGCGTTTGTGG…	2643	zinc finger, C4 type [Necator americanus]	2e-63	IACNGCKGFFRRSIWEQREYSCRFGGKCQVVQEYRNRCRSCRLKKCFDVGMDARAVQSERDKHKKKPSHSSSSTNGDDNASPISAASFSDTMPVSLLPSATSISCASPSITQPS	114	None	None	None
CL32.Contig31_AS1A	GTTTGAGACTCTCGTTTCGCCGACAAAATTTCGGCTCTGAATATCGATCAAGACGACACCCGTCAATACAGCGTCTTCGAATCTGTGCAGCCCGATTTCGATGGGTTATTGTCAATATGGTACGGAGATTGTCGATCGACCACACGTGATCAAAACTTCGTTTTCGACCTCTGAATCGGCACGCCCCATGGCATCCACATCATTTCAAAATGTCCTGAACATCTCACCATCTACATCCGACTCCCTCCCAAATCCATCTTTCCAATCGTCAAACAAATACGATTTCATTGAACCAAAAATGGAACTCCCACTATCACCAGTTCCAGTGTTTAAACCATCCGCACAAGAATCATCACCGAAATCACAACGTTCAGCATTGAATGATTGGATTTTTTATCA…	1620	hypothetical protein Y032_0251g176 [Ancylostoma ceylanicum]	5e-110	IACNGCKGFFRRSIWEQREYSCRFGGKCQVVQEYRNRCRSCRLKKCFDVGMDARAVQSERDKHKKKPSHSSSSTNGDDNASPISAASFSDTMPVSLLPSATSISCASPSITQPS	114	None	None	None
CL32.Contig32_AS1A	GTTTGAGACTCTCGTTTCGCCGACAAAATTTCGGCTCTGAATATCGATCAAGACGACACCCGTCAATACAGCGTCTTCGAATCTGTGCAGCCCGATTTCGATGGGTTATTGTCAATATGGTACGGAGATTGTCGATCGACCACACGTGATCAAAACTTCGTTTTCGACCTCTGAATCGGCACGCCCCATGGCATCCACATCATTTCAAAATGTCCTGAACATCTCACCATCTACATCCGACTCCCTCCCAAATCCATCTTTCCAATCGTCAAACAAATACGATTTCATTGAACCAAAAATGGAACTCCCACTATCACCAGTTCCAGTGTTTAAACCATCCGCACAAGAATCATCACCGAAATCACAACGTTCAGCATTGATGAAGTGTCGCGTTTGTGG…	3464	Protein NHR-34, isoform b [Caenorhabditis elegans]	1e-82	IACNGCKGFFRRSIWEQREYSCRFGGKCQVVQEYRNRCRSCRLKKCFDVGMDARAVQSERDKHKKKPSHSSSSTNGDDNASPISAASFSDTMPVSLLPSATSISCASPSITQPS	114	None	None	None
CL32.Contig33_AS1A	GTTTGAGACTCTCGTTTCGCCGACAAAATTTCGGCTCTGAATATCGATCAAGACGACACCCGTCAATACAGCGTCTTCGAATCTGTGCAGCCCGATTTCGATGGGTTATTGTCAATATGGTACGGAGATTGTCGATCGACCACACGTGATCAAAACTTCGTTTTCGACCTCTGAATCGGCACGCCCCATGGCATCCACATCATTTCAAAATGTCCTGAACATCTCACCATCTACATCCGACTCCCTCCCAAATCCATCTTTCCAATCGTCAAACAAATACGATTTCATTGAACCAAAAATGGAACTCCCACTATCACCAGTTCCAGTGTTTAAACCATCCGCACAAGAATCATCACCGAAATCACAACGTTCAGCATTGATGAAGTGTCGCGTTTGTGG…	1897	C. briggsae CBR-NHR-34 protein [Caenorhabditis briggsae]	1e-49	IACNGCKGFFRRSIWEQREYSCRFGGKCQVVQEYRNRCRSCRLKKCFDVGMDARAVQSERDKHKKKPSHSSSSTNGDDNASPISAASFSDTMPVSLLPSATSISCASPSITQPS	114	None	None	None
CL32.Contig34_AS1A	GTTTGAGACTCTCGTTTCGCCGACAAAATTTCGGCTCTGAATATCGATCAAGACGACACCCGTCAATACAGCGTCTTCGAATCTGTGCAGCCCGATTTCGATGGGTTATTGTCAATATGGTACGGAGATTGTCGATCGACCACACGTGATCAAAACTTCGTTTTCGACCTCTGAATCGGCACGCCCCATGGCATCCACATCATTTCAAAATGTCCTGAACATCTCACCATCTACATCCGACTCCCTCCCAAATCCATCTTTCCAATCGTCAAACAAATACGATTTCATTGAACCAAAAATGGAACTCCCACTATCACCAGTTCCAGTGTTTAAACCATCCGCACAAGAATCATCACCGAAATCACAACGTTCAGCATTGATGAAGTGTCGCGTTTGTGG…	3797	Protein NHR-34, isoform b [Caenorhabditis elegans]	1e-80	IACNGCKGFFRRSIWEQREYSCRFGGKCQVVQEYRNRCRSCRLKKCFDVGMDARAVQSERDKHKKKPSHSSSSTNGDDNASPISAASFSDTMPVSLLPSATSISCASPSITQPS	114	None	None	None
CL32.Contig35_AS1A	GTTTGAGACTCTCGTTTCGCCGACAAAATTTCGGCTCTGAATATCGATCAAGACGACACCCGTCAATACAGCGTCTTCGAATCTGTGCAGCCCGATTTCGATGGGTTATTGTCAATATGGTACGGAGATTGTCGATCGACCACACGTGATCAAAACTTCGTTTTCGACCTCTGAATCGGCACGCCCCATGGCATCCACATCATTTCAAAATGTCCTGAACATCTCACCATCTACATCCGACTCCCTCCCAAATCCATCTTTCCAATCGTCAAACAAATACGATTTCATTGAACCAAAAATGGAACTCCCACTATCACCAGTTCCAGTGTTTAAACCATCCGCACAAGAATCATCACCGAAATCACAACGTTCAGCATTGATGAAGTGTCGCGTTTGTGG…	3089	Protein NHR-34, isoform b [Caenorhabditis elegans]	5e-66	IACNGCKGFFRRSIWEQREYSCRFGGKCQVVQEYRNRCRSCRLKKCFDVGMDARAVQSERDKHKKKPSHSSSSTNGDDNASPISAASFSDTMPVSLLPSATSISCASPSITQPS	114	None	None	None
CL32.Contig36_AS1A	GTTTGAGACTCTCGTTTCGCCGACAAAATTTCGGCTCTGAATATCGATCAAGACGACACCCGTCAATACAGCGTCTTCGAATCTGTGCAGCCCGATTTCGATGGGTTATTGTCAATATGGTACGGAGATTGTCGATCGACCACACGTGATCAAAACTTCGTTTTCGACCTCTGAATCGGCACGCCCCATGGCATCCACATCATTTCAAAATGTCCTGAACATCTCACCATCTACATCCGACTCCCTCCCAAATCCATCTTTCCAATCGTCAAACAAATACGATTTCATTGAACCAAAAATGGAACTCCCACTATCACCAGTTCCAGTGTTTAAACCATCCGCACAAGAATCATCACCGAAATCACAACGTTCAGCATTGATGAAGTGTCGCGTTTGTGG…	3519	Protein NHR-34, isoform b [Caenorhabditis elegans]	2e-78	IACNGCKGFFRRSIWEQREYSCRFGGKCQVVQEYRNRCRSCRLKKCFDVGMDARAVQSERDKHKKKPSHSSSSTNGDDNASPISAASFSDTMPVSLLPSATSISCASPSITQPS	114	None	None	None
CL32.Contig37_AS1A	GTTTGAGACTCTCGTTTCGCCGACAAAATTTCGGCTCTGAATATCGATCAAGACGACACCCGTCAATACAGCGTCTTCGAATCTGTGCAGCCCGATTTCGATGGGTTATTGTCAATATGGTACGGAGATTGTCGATCGACCACACGTGATCAAAACTTCGTTTTCGACCTCTGAATCGGCACGCCCCATGGCATCCACATCATTTCAAAATGTCCTGAACATCTCACCATCTACATCCGACTCCCTCCCAAATCCATCTTTCCAATCGTCAAACAAATACGATTTCATTGAACCAAAAATGGAACTCCCACTATCACCAGTTCCAGTGTTTAAACCATCCGCACAAGAATCATCACCGAAATCACAACGTTCAGCATTGATGAAGTGTCGCGTTTGTGG…	2363	zinc finger, C4 type [Necator americanus]	7e-64	IACNGCKGFFRRSIWEQREYSCRFGGKCQVVQEYRNRCRSCRLKKCFDVGMDARAVQSERDKHKKKPSHSSSSTNGDDNASPISAASFSDTMPVSLLPSATSISCASPSITQPS	114	None	None	None
CL32.Contig38_AS1A	GTTTGAGACTCTCGTTTCGCCGACAAAATTTCGGCTCTGAATATCGATCAAGACGACACCCGTCAATACAGCGTCTTCGAATCTGTGCAGCCCGATTTCGATGGGTTATTGTCAATATGGTACGGAGATTGTCGATCGACCACACGTGATCAAAACTTCGTTTTCGACCTCTGAATCGGCACGCCCCATGGCATCCACATCATTTCAAAATGTCCTGAACATCTCACCATCTACATCCGACTCCCTCCCAAATCCATCTTTCCAATCGTCAAACAAATACGATTTCATTGAACCAAAAATGGAACTCCCACTATCACCAGTTCCAGTGTTTAAACCATCCGCACAAGAATCATCACCGAAATCACAACGTTCAGCATTGATGAAGTGTCGCGTTTGTGG…	3432	Protein NHR-34, isoform b [Caenorhabditis elegans]	1e-82	IACNGCKGFFRRSIWEQREYSCRFGGKCQVVQEYRNRCRSCRLKKCFDVGMDARAVQSERDKHKKKPSHSSSSTNGDDNASPISAASFSDTMPVSLLPSATSISCASPSITQPS	114	None	None	None
CL32.Contig39_AS1A	GTTTGAGACTCTCGTTTCGCCGACAAAATTTCGGCTCTGAATATCGATCAAGACGACACCCGTCAATACAGCGTCTTCGAATCTGTGCAGCCCGATTTCGATGGGTTATTGTCAATATGGTACGGAGATTGTCGATCGACCACACGTGATCAAAACTTCGTTTTCGACCTCTGAATCGGCACGCCCCATGGCATCCACATCATTTCAAAATGTCCTGAACATCTCACCATCTACATCCGACTCCCTCCCAAATCCATCTTTCCAATCGTCAAACAAATACGATTTCATTGAACCAAAAATGGAACTCCCACTATCACCAGTTCCAGTGTTTAAACCATCCGCACAAGAATCATCACCGAAATCACAACGTTCAGCATTGATGAAGTGTCGCGTTTGTGG…	1591	C. briggsae CBR-NHR-34 protein [Caenorhabditis briggsae]	3e-51	IACNGCKGFFRRSIWEQREYSCRFGGKCQVVQEYRNRCRSCRLKKCFDVGMDARAVQSERDKHKKKPSHSSSSTNGDDNASPISAASFSDTMPVSLLPSATSISCASPSITQPS	114	None	None	None
CL32.Contig40_AS1A	GTTTGAGACTCTCGTTTCGCCGACAAAATTTCGGCTCTGAATATCGATCAAGACGACACCCGTCAATACAGCGTCTTCGAATCTGTGCAGCCCGATTTCGATGGGTTATTGTCAATATGGTACGGAGATTGTCGATCGACCACACGTGATCAAAACTTCGTTTTCGACCTCTGAATCGGCACGCCCCATGGCATCCACATCATTTCAAAATGTCCTGAACATCTCACCATCTACATCCGACTCCCTCCCAAATCCATCTTTCCAATCGTCAAACAAATACGATTTCATTGAACCAAAAATGGAACTCCCACTATCACCAGTTCCAGTGTTTAAACCATCCGCACAAGAATCATCACCGAAATCACAACGTTCAGCATTGAATGATTGGATTTTTTATCA…	2689	hypothetical protein Y032_0251g176 [Ancylostoma ceylanicum]	2e-147	IACNGCKGFFRRSIWEQREYSCRFGGKCQVVQEYRNRCRSCRLKKCFDVGMDARAVQSERDKHKKKPSHSSSSTNGDDNASPISAASFSDTMPVSLLPSATSISCASPSITQPS	114	None	None	None
CL32.Contig41_AS1A	GTTTGAGACTCTCGTTTCGCCGACAAAATTTCGGCTCTGAATATCGATCAAGACGACACCCGTCAATACAGCGTCTTCGAATCTGTGCAGCCCGATTTCGATGGGTTATTGTCAATATGGTACGGAGATTGTCGATCGACCACACGTGATCAAAACTTCGTTTTCGACCTCTGAATCGGCACGCCCCATGGCATCCACATCATTTCAAAATGTCCTGAACATCTCACCATCTACATCCGACTCCCTCCCAAATCCATCTTTCCAATCGTCAAACAAATACGATTTCATTGAACCAAAAATGGAACTCCCACTATCACCAGTTCCAGTGTTTAAACCATCCGCACAAGAATCATCACCGAAATCACAACGTTCAGCATTGATGAAGTGTCGCGTTTGTGG…	3848	Protein NHR-34, isoform b [Caenorhabditis elegans]	7e-79	IACNGCKGFFRRSIWEQREYSCRFGGKCQVVQEYRNRCRSCRLKKCFDVGMDARAVQSERDKHKKKPSHSSSSTNGDDNASPISAASFSDTMPVSLLPSATSISCASPSITQPS	114	None	None	None
CL32.Contig42_AS1A	GTTTGAGACTCTCGTTTCGCCGACAAAATTTCGGCTCTGAATATCGATCAAGACGACACCCGTCAATACAGCGTCTTCGAATCTGTGCAGCCCGATTTCGATGGGTTATTGTCAATATGGTACGGAGATTGTCGATCGACCACACGTGATCAAAACTTCGTTTTCGACCTCTGAATCGGCACGCCCCATGGCATCCACATCATTTCAAAATGTCCTGAACATCTCACCATCTACATCCGACTCCCTCCCAAATCCATCTTTCCAATCGTCAAACAAATACGATTTCATTGAACCAAAAATGGAACTCCCACTATCACCAGTTCCAGTGTTTAAACCATCCGCACAAGAATCATCACCGAAATCACAACGTTCAGCATTGATGAAGTGTCGCGTTTGTGG…	2395	zinc finger, C4 type [Necator americanus]	1e-45	IACNGCKGFFRRSIWEQREYSCRFGGKCQVVQEYRNRCRSCRLKKCFDVGMDARAVQSERDKHKKKPSHSSSSTNGDDNASPISAASFSDTMPVSLLPSATSISCASPSITQPS	114	None	None	None
CL32.Contig43_AS1A	GTTTGAGACTCTCGTTTCGCCGACAAAATTTCGGCTCTGAATATCGATCAAGACGACACCCGTCAATACAGCGTCTTCGAATCTGTGCAGCCCGATTTCGATGGGTTATTGTCAATATGGTACGGAGATTGTCGATCGACCACACGTGATCAAAACTTCGTTTTCGACCTCTGAATCGGCACGCCCCATGGCATCCACATCATTTCAAAATGTCCTGAACATCTCACCATCTACATCCGACTCCCTCCCAAATCCATCTTTCCAATCGTCAAACAAATACGATTTCATTGAACCAAAAATGGAACTCCCACTATCACCAGTTCCAGTGTTTAAACCATCCGCACAAGAATCATCACCGAAATCACAACGTTCAGCATTGAATGATTGGATTTTTTATCA…	1443	zinc finger, C4 type [Necator americanus]	6e-45	IACNGCKGFFRRSIWEQREYSCRFGGKCQVVQEYRNRCRSCRLKKCFDVGMDARAVQSERDKHKKKPSHSSSSTNGDDNASPISAASFSDTMPVSLLPSATSISCASPSITQPS	114	None	None	None
CL32.Contig44_AS1A	GTTTGAGACTCTCGTTTCGCCGACAAAATTTCGGCTCTGAATATCGATCAAGACGACACCCGTCAATACAGCGTCTTCGAATCTGTGCAGCCCGATTTCGATGGGTTATTGTCAATATGGTACGGAGATTGTCGATCGACCACACGTGATCAAAACTTCGTTTTCGACCTCTGAATCGGCACGCCCCATGGCATCCACATCATTTCAAAATGTCCTGAACATCTCACCATCTACATCCGACTCCCTCCCAAATCCATCTTTCCAATCGTCAAACAAATACGATTTCATTGAACCAAAAATGGAACTCCCACTATCACCAGTTCCAGTGTTTAAACCATCCGCACAAGAATCATCACCGAAATCACAACGTTCAGCATTGAATGATTGGATTTTTTATCA…	2268	Protein NHR-34, isoform b [Caenorhabditis elegans]	2e-85	IACNGCKGFFRRSIWEQREYSCRFGGKCQVVQEYRNRCRSCRLKKCFDVGMDARAVQSERDKHKKKPSHSSSSTNGDDNASPISAASFSDTMPVSLLPSATSISCASPSITQPS	114	None	None	None
CL32.Contig45_AS1A	GTTTGAGACTCTCGTTTCGCCGACAAAATTTCGGCTCTGAATATCGATCAAGACGACACCCGTCAATACAGCGTCTTCGAATCTGTGCAGCCCGATTTCGATGGGTTATTGTCAATATGGTACGGAGATTGTCGATCGACCACACGTGATCAAAACTTCGTTTTCGACCTCTGAATCGGCACGCCCCATGGCATCCACATCATTTCAAAATGTCCTGAACATCTCACCATCTACATCCGACTCCCTCCCAAATCCATCTTTCCAATCGTCAAACAAATACGATTTCATTGAACCAAAAATGGAACTCCCACTATCACCAGTTCCAGTGTTTAAACCATCCGCACAAGAATCATCACCGAAATCACAACGTTCAGCATTGAATGATTGGATTTTTTATCA…	2378	zinc finger, C4 type [Necator americanus]	1e-43	IACNGCKGFFRRSIWEQREYSCRFGGKCQVVQEYRNRCRSCRLKKCFDVGMDARAVQSERDKHKKKPSHSSSSTNGDDNASPISAASFSDTMPVSLLPSATSISCASPSITQPS	114	None	None	None
CL32.Contig46_AS1A	GTTTGAGACTCTCGTTTCGCCGACAAAATTTCGGCTCTGAATATCGATCAAGACGACACCCGTCAATACAGCGTCTTCGAATCTGTGCAGCCCGATTTCGATGGGTTATTGTCAATATGGTACGGAGATTGTCGATCGACCACACGTGATCAAAACTTCGTTTTCGACCTCTGAATCGGCACGCCCCATGGCATCCACATCATTTCAAAATGTCCTGAACATCTCACCATCTACATCCGACTCCCTCCCAAATCCATCTTTCCAATCGTCAAACAAATACGATTTCATTGAACCAAAAATGGAACTCCCACTATCACCAGTTCCAGTGTTTAAACCATCCGCACAAGAATCATCACCGAAATCACAACGTTCAGCATTGATGAAGTGTCGCGTTTGTGG…	2966	Protein NHR-34, isoform b [Caenorhabditis elegans]	4e-98	IACNGCKGFFRRSIWEQREYSCRFGGKCQVVQEYRNRCRSCRLKKCFDVGMDARAVQSERDKHKKKPSHSSSSTNGDDNASPISAASFSDTMPVSLLPSATSISCASPSITQPS	114	None	None	None
CL32.Contig47_AS1A	GTTTGAGACTCTCGTTTCGCCGACAAAATTTCGGCTCTGAATATCGATCAAGACGACACCCGTCAATACAGCGTCTTCGAATCTGTGCAGCCCGATTTCGATGGGTTATTGTCAATATGGTACGGAGATTGTCGATCGACCACACGTGATCAAAACTTCGTTTTCGACCTCTGAATCGGCACGCCCCATGGCATCCACATCATTTCAAAATGTCCTGAACATCTCACCATCTACATCCGACTCCCTCCCAAATCCATCTTTCCAATCGTCAAACAAATACGATTTCATTGAACCAAAAATGGAACTCCCACTATCACCAGTTCCAGTGTTTAAACCATCCGCACAAGAATCATCACCGAAATCACAACGTTCAGCATTGATGAAGTGTCGCGTTTGTGG…	3770	Protein NHR-34, isoform b [Caenorhabditis elegans]	1e-82	IACNGCKGFFRRSIWEQREYSCRFGGKCQVVQEYRNRCRSCRLKKCFDVGMDARAVQSERDKHKKKPSHSSSSTNGDDNASPISAASFSDTMPVSLLPSATSISCASPSITQPS	114	None	None	None
CL32.Contig48_AS1A	GTTTGAGACTCTCGTTTCGCCGACAAAATTTCGGCTCTGAATATCGATCAAGACGACACCCGTCAATACAGCGTCTTCGAATCTGTGCAGCCCGATTTCGATGGGTTATTGTCAATATGGTACGGAGATTGTCGATCGACCACACGTGATCAAAACTTCGTTTTCGACCTCTGAATCGGCACGCCCCATGGCATCCACATCATTTCAAAATGTCCTGAACATCTCACCATCTACATCCGACTCCCTCCCAAATCCATCTTTCCAATCGTCAAACAAATACGATTTCATTGAACCAAAAATGGAACTCCCACTATCACCAGTTCCAGTGTTTAAACCATCCGCACAAGAATCATCACCGAAATCACAACGTTCAGCATTGAATGATTGGATTTTTTATCA…	3027	Protein NHR-34, isoform b [Caenorhabditis elegans]	4e-98	IACNGCKGFFRRSIWEQREYSCRFGGKCQVVQEYRNRCRSCRLKKCFDVGMDARAVQSERDKHKKKPSHSSSSTNGDDNASPISAASFSDTMPVSLLPSATSISCASPSITQPS	114	None	None	None
CL32.Contig49_AS1A	GTTTGAGACTCTCGTTTCGCCGACAAAATTTCGGCTCTGAATATCGATCAAGACGACACCCGTCAATACAGCGTCTTCGAATCTGTGCAGCCCGATTTCGATGGGTTATTGTCAATATGGTACGGAGATTGTCGATCGACCACACGTGATCAAAACTTCGTTTTCGACCTCTGAATCGGCACGCCCCATGGCATCCACATCATTTCAAAATGTCCTGAACATCTCACCATCTACATCCGACTCCCTCCCAAATCCATCTTTCCAATCGTCAAACAAATACGATTTCATTGAACCAAAAATGGAACTCCCACTATCACCAGTTCCAGTGTTTAAACCATCCGCACAAGAATCATCACCGAAATCACAACGTTCAGCATTGATGAAGTGTCGCGTTTGTGG…	1871	C. briggsae CBR-NHR-34 protein [Caenorhabditis briggsae]	9e-58	IACNGCKGFFRRSIWEQREYSCRFGGKCQVVQEYRNRCRSCRLKKCFDVGMDARAVQSERDKHKKKPSHSSSSTNGDDNASPISAASFSDTMPVSLLPSATSISCASPSITQPS	114	None	None	None
CL32.Contig50_AS1A	GTTTGAGACTCTCGTTTCGCCGACAAAATTTCGGCTCTGAATATCGATCAAGACGACACCCGTCAATACAGCGTCTTCGAATCTGTGCAGCCCGATTTCGATGGGTTATTGTCAATATGGTACGGAGATTGTCGATCGACCACACGTGATCAAAACTTCGTTTTCGACCTCTGAATCGGCACGCCCCATGGCATCCACATCATTTCAAAATGTCCTGAACATCTCACCATCTACATCCGACTCCCTCCCAAATCCATCTTTCCAATCGTCAAACAAATACGATTTCATTGAACCAAAAATGGAACTCCCACTATCACCAGTTCCAGTGTTTAAACCATCCGCACAAGAATCATCACCGAAATCACAACGTTCAGCATTGAATGATTGGATTTTTTATCA…	3493	Protein NHR-34, isoform b [Caenorhabditis elegans]	1e-82	IACNGCKGFFRRSIWEQREYSCRFGGKCQVVQEYRNRCRSCRLKKCFDVGMDARAVQSERDKHKKKPSHSSSSTNGDDNASPISAASFSDTMPVSLLPSATSISCASPSITQPS	114	None	None	None
CL33.Contig1_AS1A	GGTCGATATTTTTGTTAAAAACGAATGCGCTTGCATTAAATTAAACGAAATCTGTCGGTTGGTTTCGTTGGGCACCATATCACATTCATATGCGATTATGATCGATTCATATGCAAACGATTATTATGCAACGAACAAATCACACGATTACATTTCATTGTCGTAAATGATTAGTTTTTTTATTATTACATCAATGCACTATGTTACGTTTAATGTTGAATATCAAGTAATCTCAGTCGTCATCAATCACAGTCGTCGAAAACACAAAGGCAGTTAGTGATCAGCGAAATATCATTACAAAAGTGAACCGATATATAAACACTCCATAAATAAAGAGTAAAAAATACAATTAGAATCAAACGTGAATTCATTCGCTATCGAACTATTACGATAGCATTT…	935	None	None	None	None	None	None	None
CL33.Contig2_AS1A	GGTCGATATTTTTGTTAAAAACGAATGCGCTTGCATTAAATTAAACGAAATCTGTCGGTTGGTTTCGTTGGGCACCATATCACATTCATATGCGATTATGATCGATTCATATGCAAACGATTATTATGCAACGAACAAATCACACGATTACATTTCATTGTCGTAAATGATTAGTTTTTTTATTATTACATCAATGCACTATGTTACGTTTAATGTTGAATATCAAGTAATCTCAGTCGTCATCAATCACAGTCGTCGAAAACACAAAGGCAGTTAGTGATCAGCGAAATATCATTACAAAAGTGAACCGATATATAAACACTCCATAAATAAAGAGTAAAAAATACAATTAGAATCAAACGTGAATTCATTCGCTATCGAACTATTACGATAGCATTT…	2421	ring finger protein [Ascaris suum]	0	FYLEFYFDCDSACYVQIHFCVKESITDGHVHFVSKYPNMKSSERYFFNIGAEQHFDKFVFDPSLYDIDNMHYESGAYFPVVIELCTVDCGVEQIQTTMATIDRATDQSAALILKPLKQKLIADGVVYLLQEIYGIENKDHDLSDENGSECIICMSDIRDTVILPCRHLCICNGCAETLRYKLNNCPICRSPFRALLQLK	199	mitochondrial ubiquitin ligase activator of nfkb 1-like; K15688 E3 ubiquitin-protein ligase MUL1 [EC:6.3.2.19]	None	None
CL33.Contig3_AS1A	GGTCGATATTTTTGTTAAAAACGAATGCGCTTGCATTAAATTAAACGAAATCTGTCGGTTGGTTTCGTTGGGCACCATATCACATTCATATGCGATTATGATCGATTCATATGCAAACGATTATTATGCAACGAACAAATCACACGATTACATTTCATTGTCGTAAATGATTAGTTTTTTTATTATTACATCAATGCACTATGTTACGTTTAATGTTGAATATCAAGTAATCTCAGTCGTCATCAATCACAGTCGTCGAAAACACAAAGGCAGTTAGTGATCAGCGAAATATCATTACAAAAGTGAACCGATATATAAACACTCCATAAATAAAGAGTAAAAAATACAATTAGAATCAAACGTGAATTCATTCGCTATCGAACTATTACGATAGCATTT…	2444	ring finger protein [Ascaris suum]	8e-165	MHYESGAYFPVVIELCTVDCGVEQIQTTMATIDRATDQSAALILKPLKQKLIADGVVYLLQEIYGIENKDHDLSDENGSECIICMSDIRDTVILPCRHLCICNGCAETLRYKLNNCPICRSPFRALLQLK	130	mitochondrial ubiquitin ligase activator of nfkb 1-like; K15688 E3 ubiquitin-protein ligase MUL1 [EC:6.3.2.19]	None	GO:0080144 GO:0004842 GO:0005515 GO:0005886
CL33.Contig4_AS1A	GGTCGATATTTTTGTTAAAAACGAATGCGCTTGCATTAAATTAAACGAAATCTGTCGGTTGGTTTCGTTGGGCACCATATCACATTCATATGCGATTATGATCGATTCATATGCAAACGATTATTATGCAACGAACAAATCACACGATTACATTTCATTGTCGTAAATGATTAGTTTTTTTATTATTACATCAATGCACTATGTTACGTTTAATGTTGAATATCAAGTAATCTCAGTCGTCATCAATCACAGTCGTCGAAAACACAAAGGCAGTTAGTGATCAGCGAAATATCATTACAAAAGTGAACCGATATATAAACACTCCATAAATAAAGAGTAAAAAATACAATTAGAATCAAACGTGAATTCATTCGCTATCGAACTATTACGATAGCATTT…	2559	ring finger protein [Ascaris suum]	0	FYLEFYFDCDSACYVQIHFCVKESITDGHVHFVSKYPNMKSSERYFFNIGAEQHFDKFVFDPSLYDIDNMHYESGAYFPVVIELCTVDCGVEQIQTTMATIDRATDQSAALILKPLKQKLIADGVVYLLQEIYGIENKDHDLSDENGSECIICMSDIRDTVILPCRHLCICNGCAETLRYKLNNCPICRSPFRALLQLK	199	mitochondrial ubiquitin ligase activator of nfkb 1-like; K15688 E3 ubiquitin-protein ligase MUL1 [EC:6.3.2.19]	None	None
CL33.Contig5_AS1A	GGTCGATATTTTTGTTAAAAACGAATGCGCTTGCATTAAATTAAACGAAATCTGTCGGTTGGTTTCGTTGGGCACCATATCACATTCATATGCGATTATGATCGATTCATATGCAAACGATTATTATGCAACGAACAAATCACACGATTACATTTCATTGTCGTAAATGATTAGTTTTTTTATTATTACATCAATGCACTATGTTACGTTTAATGTTGAATATCAAGTAATCTCAGTCGTCATCAATCACAGTCGTCGAAAACACAAAGGCAGTTAGTGATCAGCGAAATATCATTACAAAAGTGAACCGATATATAAACACTCCATAAATAAAGAGTAAAAAATACAATTAGAATCAAACGTGAATTCATTCGCTATCGAACTATTACGATAGCATTT…	2306	ring finger protein [Ascaris suum]	7e-129	MHYESGAYFPVVIELCTVDCGVEQIQTTMATIDRATDQSAALILKPLKQKLIADGVVYLLQEIYGIENKDHDLSDENGSECIICMSDIRDTVILPCRHLCICNGCAETLRYKLNNCPICRSPFRALLQLK	130	mitochondrial ubiquitin ligase activator of nfkb 1-like; K15688 E3 ubiquitin-protein ligase MUL1 [EC:6.3.2.19]	None	GO:0080144 GO:0004842 GO:0005515 GO:0005886
CL34.Contig1_AS1A	GAAATGAATACACACGATACAAAGAATATGTAGCAAACAATCCAATACACACAAATATTCTCGTCAATAATGAGATGTCACTCGATTTATTTCAATGAGATCATCAATGATATGATATCGACTTGTACCTAATTTACGAGCTAAATCATTTTTGTCAGCCAATGACAAATACAAATATTGAAATACGACGTCACCGTCGACCATATTACGTATGTTCAAATAATGGTTTGGCCTTTGGGGCCTAGCCGCCCTTGAACCTTTGATATTCAAACCGGCTGGTTGAGCAACCAATGAGGACATTAACTGTTGCAGCATATGTAGTCGTCGAAACACCTTTAACTCGCACGAAACTGTTCACATTCGTTCCTATATTGATTTCAGAACGCAATATCAAACGTT…	2104	hypothetical protein LOAG_02219 [Loa loa]	0	FRRLHMLQQLMSSLVAQPAGLNIKGSRAARPQRPNHYLNIRNMVDGDVVFQYLYLSLADKNDLARKLGTSRYHIIDDLIEINRVTSHY	88	CPSF160; cleavage and polyadenylation specificity factor subunit 1; K14401 cleavage and polyadenylation specificity factor subunit 1	RNA processing and modification ;	GO:0044238 GO:0044260 GO:0044424
CL34.Contig2_AS1A	GAAATGAATACACACGATACAAAGAATATGTAGCAAACAATCCAATACACACAAATATTCTCGTCAATAATGAGATGTCACTCGATTTATTTCAATGAGATCATCAATGATATGATATCGACTTGTACCTAATTTACGAGCTAAATCATTTTTGTCAGCCAATGACAAATACAAATATTGAAATACGACGTCACCGTCGACCATATTACGTATGTTCAAATAATGGTTTGGCCTTTGGGGCCTAGCCGCCCTTGAACCTTTGATATTCAAACCGGCTGGTTGAGCAACCAATGAGGACATTAACTGTTGCAGCATATGTAGTCGTCGAAACACCTTCTCACTCAATGGTCTCACAAAACCAAAACTTCCATCCAACGAGCAAAACAGAACGCTCTGACG…	2217	hypothetical protein LOAG_02219 [Loa loa]	0	WIILARENGNLYVYSIPEMQLVYMIKKFNHLPDIATDEMNYAEEEKQHSTVIAPSAETSHALVNEALVVKPEELIVEVLLTGMGMNQCRPVLFVVVDDVVSVYEMFAFDNGIVEHLAIRFKRLHHNAVIRSNRFQTSEGRAPVEAARDTARYRTALHPFERIGNILNGVFICSSYPYLFLMDSGILHMHPLNLEGSITSFTAFNNAVCPNGFVYLTEREWSMRIATLPSNMELDHSFPVRKIPTGRTIHNVVYLLQSNTFAVVSSQKKPNNKLCVLVNEDKSFETHEKPDSFVLPEIDAYDLKLYSPEDWKPVPNTEIKMDDFEVLTSCEEVLLKSESTVAGVQNYLAVGTACNYGEEVLVRGRIIISEIIEVVPEPGQPTSKHRIKTLYDKEQKGPVT…	668	CPSF160; cleavage and polyadenylation specificity factor subunit 1; K14401 cleavage and polyadenylation specificity factor subunit 1	RNA processing and modification ;	GO:0044238 GO:0044260 GO:0044424
CL35.Contig1_AS1A	GTTTATGTGATAATACAAAATTTACTGAAATTGAAAGTAGGATTCGAATATTTAAATGCGAGAGGGCAACGCAATGAGGTAGAACATTGGCATTTGAGCTGAGGTAGATGCACTCAATCGCCATTATCCTTCGCCAACTATGCATTATCTGACATTAACATACCCTAGGAAAACTGACAGACCTAAATACTTTAAATGGAAATTCGTGAATATGAAATATAACAATTGGAGAATAAATTTTCATAATATACAAAGCACAAAAAGATGCCCTAAAACAGTGATAATCAACAAAAGTCTTCCGGCTTTTTCGGCTTGTTTGGGCCTCATCATTTGGTATTATATCAAGAAGAATCATTTGTGGAAAAAACGGATTCATTGGTTTTCAATAATTCCTTTGAG…	1746	carnitine o-palmitoyltransferase [Ascaris suum]	0	FGAVAFKAFPLDMSQYNSLFGGTRIPLKGKDKLYHCANSKHFIVLRNGRLYAVDLFDDKGLLVPAEQVHACLAMILADKSQRQQNNECVASLTSLGRDQWAEVRQELCSIDANASAMKTIDSGLFALCLDSLDSSDPQTLIPNLLYGDNASNRWFDKCFQLIVDARGQSTINFEHSWGDGVAVLRLMEESYRDTNRNHFVDPNQQVDQDVHIEKHCRPIEFTLNDSLKGAVADAQSKHLANGSSLQFGIVEYFGMTRDSLKKAKLSPDAMMQLAIQLAFHRLYKDFVPTYESCSTAAFLKGRTECMRSATRATQQAVLAIEKNSSTVPKQLLMQCSNVHGQLVKEASMGEGFDRHLMALRITAERLGRKQPALFSNSYFKYMNEFILSTSTLSTDTICL…	455	None	None	None
CL35.Contig2_AS1A	GTTTATGTGATAATACAAAATTTACTGAAATTGAAAGTAGGATTCGAATATTTAAATGCGAGAGGGCAACGCAATGAGGTAGAACATTGGCATTTGAGCTGAGGTAGATGCACTCAATCGCCATTATCCTTCGCCAACTATGCATTATCTGACATTAACATACCCTAGGAAAACTGACAGACCTAAATACTTTAAATGGAAATTCGTGAATATGAAATATAACAATTGGAGAATAAATTTTCATAATATACAAAGCACAAAAAGATGCCCTAAAACAGTGATAATCAACAAAAGTCTTCCGGCTTTTTCGGCTTGTTTGGGCCTCATCATTTGGTATTATATCAAGAAGAATCATTTGTGGAAAAAATGGTTTCAATAATTAATGATTTTCAATAATTA…	2346	carnitine o-palmitoyltransferase [Ascaris suum]	0	QFLHKSEIPSYHFQKSLRRLPIPKLEKSCERLLASASAVLHEIPYMLLHSAVKDFRKFDGPALQKELLAYDRRHKYTSYISEPWFDMYLSDRSPCPINFNPFMTYSPDPDPVYNDQLSRATNLVVSFGRLKRSLDACVLEPEVFHLNPKKSDTKFFRSVCKTLPPSLSWFGAVAFKAFPLDMSQYNSLFGGTRIPLKGKDKLYHCANSKHFIVLRNGRLYAVDLFDDKGLLVPAEQVHACLAMILADKSQRQQNNECVASLTSLGRDQWAEVRQELCSIDANASAMKTIDSGLFALCLDSLDSSDPQTLIPNLLYGDNASNRWFDKCFQLIVDARGQSTINFEHSWGDGVAVLRLMEESYRDTNRNHFVDPNQQVDQDVHIEKHCRPIEFTLNDSLKGA…	624	None	None	None
CL36.Contig1_AS1A	GTTTAGAAGCAGTAAACATTTAATTGTGTTTACACTATCTGAGGTTCTTTACCATGCACTTAGTGCGATGGCTCGCATTGGACCTGAACACTTGGAGACGGAAGACTTCGTTAAGGCATCACTCTCATTCTTCCTCGTTGTATTTGGAGGTATAGCGATTGGCATGGTTTGGGCTGCTATCACAGGACTTACAACACGGTTCTCGAATAAAGTGCAAGTGGTGCAACCAATGATATGCTTGTTATTCCCTTATCTTGCATATCTCATTTCCGAGAGTGTTCATATGTCAGGCATCCTCGCGATCGTTGTGTGTGGACTGATGATGAAAAGGTTCGTGAAAGGAAATCTGTCCGAAAAATCACTCGTCACTGTCACCTACTTTCTTAAAACTCTTTCGTC…	1041	Cation H+ exchanger domain containing protein [Haemonchus contortus]	3e-134	HLIVFTLSEVLYHALSAMARIGPEHLETEDFVKASLSFFLVVFGGIAIGMVWAAITGLTTRFSNKVQVVQPMICLLFPYLAYLISESVHMSGILAIVVCGLMMKRFVKGNLSEKSLVTVTYFLKTLSSSCESIIFVFLGLSTVSKKHNWDIIFTAVTLTACLVCRFIGTFVLTYIANRHRVEKIRLVDQFIMSYGGLRGAICYGLAMTLDKDVVLAKDMFVSTTVIVIAFTVFIQGTTIKPLVKLLDVKTEEIREVTV	258	sodium/hydrogen antiporter NHE8; K14724 solute carrier family 9 (sodium/hydrogen exchanger), member 8	Inorganic ion transport and metabolism ;	GO:0006811
CL36.Contig2_AS1A	GTTTGGAATAAGAAGATTGCGAACAGATTGGTGAGATGATCGAATGGATACAATTGGAATTTGAATGGCACGATGTGAAGACGCCTTTAATTCTTTCAATATGGTTGTTCTGCATCGTACTCGCTAAAATTGTATTCCATTCAAATGAACGTCTTGCCTCACTATTTCCTGATTCAGCGATTCTTGTTGTTCTCGGTCTAGCAGCAGGCGCTGTTTTGGATCGTTTCTGGCCACATGAACTCTATCTTCATCCAGATCTATTCTTTTTGTATTTATTGCCCCCGATAGCTCTCGAAGCTGGATATTTTCTTCCGAGAAGAGAATTTTTTCGCAATATTGGTACGATAACACTATATGCGGTAATCGGAACTCTGTGGAATATAATTTCAATCGGCATTG…	1582	Cation H+ exchanger domain containing protein [Haemonchus contortus]	0	LFCIVLAKIVFHSNERLASLFPDSAILVVLGLAAGAVLDRFWPHELYLHPDLFFLYLLPPIALEAGYFLPRREFFRNIGTITLYAVIGTLWNIISIGIVLYLFSPYYSRSVPFIDLLLFATLISAVDPVAVLSVFEEIKVNKLLHICVFGESLLNDAVTIVLYHALSAMARIGPEHLETEDFVKASLSFFLVVFGGIAIGMVWAAITGLTTRFSNKVQVVQPMICLLFPYLAYLISESVHMSGILAIVVCGLMMKRFVKGNLSEKSLVTVTYFLKTLSSSCESIIFVFLGLSTVSKKHNWDIIFTAVTLTACLVCRFIGTFVLTYIANRHRVEKIRLVDQFIMSYGGLRGAICYGLAMTLDKDVVLAKDMFVSTTVIVIAFTVFIQGTTIKPLVKLLDV…	409	sodium/hydrogen antiporter NHE8; K14724 solute carrier family 9 (sodium/hydrogen exchanger), member 8	Inorganic ion transport and metabolism ;	GO:0055085 GO:0006814 GO:0015081 GO:0005737
CL36.Contig3_AS1A	GTTTGGAATAAGAAGATTGCGAACAGATTGGTGAGATGATCGAATGGATACAATTGGAATTTGAATGGCACGATGTGAAGACGCCTTTAATTCTTTCAATATGGTTGTTCTGCATCGTACTCGCTAAAATTGTATTCCATTCAAATGAACGTCTTGCCTCACTATTTCCTGATTCAGCGATTCTTGTTGTTCTCGGTCTAGCAGCAGGCGCTGTTTTGGATCGTTTCTGGCCACATGAACTCTATCTTCATCCAGATCTATTCTTTTTGTATTTATTGCCCCCGATAGCTCTCGAAGCTGGATATTTTCTTCCGAGAAGAGAATTTTTTCGCAATATTGGTACGATAACACTATATGCGGTAATCGGAACTCTGTGGAATATAATTTCAATCGGCATTG…	1341	Cation H+ exchanger domain containing protein [Haemonchus contortus]	0	LFCIVLAKIVFHSNERLASLFPDSAILVVLGLAAGAVLDRFWPHELYLHPDLFFLYLLPPIALEAGYFLPRREFFRNIGTITLYAVIGTLWNIISIGIVLYLFSPYYSRSVPFIDLLLFATLISAVDPVAVLSVFEEIKVNKLLHICVFGESLLNDAVTIVLYHALSAMARIGPEHLETEDFVKASLSFFLVVFGGIAIGMVWAAITGLTTRFSNKVQVVQPMICLLFPYLAYLISESVHMSGILAIVVCGLMMKRFVKGNLSEKSLVTVTYFLKTLSSSCESIIFVFLGLSTVSKKHNWDIIFTAVTLTACLVCRFIGTFVLTYIANRHRVEKIRLVDQFIMSYGGLRGAICYGLAMTLDKDVVLAKDMFVSTTVIVIAFTVFI	385	sodium/hydrogen antiporter NHE8; K14724 solute carrier family 9 (sodium/hydrogen exchanger), member 8	Inorganic ion transport and metabolism ;	GO:0055085 GO:0006814 GO:0015081 GO:0005737
CL36.Contig4_AS1A	GTTTAGAAGCAGTAAACATTTAATTGTGTTTACACTATCTGAGGTTCTTTACCATGCACTTAGTGCGATGGCTCGCATTGGACCTGAACACTTGGAGACGGAAGACTTCGTTAAGGCATCACTCTCATTCTTCCTCGTTGTATTTGGAGGTATAGCGATTGGCATGGTTTGGGCTGCTATCACAGGACTTACAACACGGTTCTCGAATAAAGTGCAAGTGGTGCAACCAATGATATGCTTGTTATTCCCTTATCTTGCATATCTCATTTCCGAGAGTGTTCATATGTCAGGCATCCTCGCGATCGTTGTGTGTGGACTGATGATGAAAAGGTTCGTGAAAGGAAATCTGTCCGAAAAATCACTCGTCACTGTCACCTACTTTCTTAAAACTCTTTCGTC…	800	hypothetical protein WUBG_11134, partial [Wuchereria bancrofti]	2e-116	HLIVFTLSEVLYHALSAMARIGPEHLETEDFVKASLSFFLVVFGGIAIGMVWAAITGLTTRFSNKVQVVQPMICLLFPYLAYLISESVHMSGILAIVVCGLMMKRFVKGNLSEKSLVTVTYFLKTLSSSCESIIFVFLGLSTVSKKHNWDIIFTAVTLTACLVCRFIGTFVLTYIANRHRVEKIRLVDQFIMSYGGLRGAICYGLAMTLDKDVVLAKDMFVSTTVIVIAFTVFI	234	sodium/hydrogen antiporter NHE8; K14724 solute carrier family 9 (sodium/hydrogen exchanger), member 8	Inorganic ion transport and metabolism ;	GO:0055085 GO:0006814 GO:0015081 GO:0005737
CL37.Contig1_AS1A	TCTGGAACGCTGTTGAACCGTGCCGAATGCATCTATTCATTCATTGTTCCAGTCAACTCACATATTCAAATTCTTTCAATTTCTATTCCCCAAATGTGAATCTCTTGAAGCATTCCAACTAACTGAGTCTAACTGCCTTAATTGAATCACTTCCTTGATAACGGAAAGTTTATTAACATCACTTTAATTTTAGATTAAGTATTTAAGAAAGATTTGAAATTATAAAGTAAATAAAAAATCCATTATCGAAACGATGCAATTAACACAAACACATTCTTCTCATCACAGTTTTGGCGCTGGCCACTTTGACTCTTCTGTTTTCATACATCAAGAGCGTACAGATTAGATGTTTCAGGTTAGCTTCAGTGTATCTAAGGTAAAAGACCGGCGCCAAAACAT…	3752	hypothetical protein ASU_06880 [Ascaris suum]	4e-49	SIHKKDSRKPKVNANQHDKSNSTAVPMKNEKQKVEVKTATSKPADKAQITAEGVENQSISAKSQSSKETEQRNDMMSTTGSADIKKSEDNIGQTSISNTSDHNQNEVSDEAKITVPDSINTQQIKSISENNNDIQLEKSSRYSPVPSDPSLTSHATSDNQSDTSEVINTKDTSSTQQINQKATMTDLEDIYATLADEPQKSKTVWNSSKSTSSSSFRVIEAVSVGRNKNYHMDILHYSPTGANSEEKRDVQFGSLKPQLAKFERPNFIITSSQGQKPGVKEQQQSDSIRTQDVRTDKNITHNSKEDTTLQKEYAEMKALFDEWHSRCSDPLSAKNAYTLRLQERMVAQLELVRKLCAQAPAGDIADCPPLPIPILPSAQKKRPQLSNYKFSPPTPISQF…	940	uncharacterized LOC100838448; K11294 nucleolin	Cell wall/membrane/envelope biogenesis ; Intracellular trafficking, secretion, and vesicular transport ;	None
CL37.Contig2_AS1A	GCGTCATATGAACATCTTCAATATCATTTTCAATAAATTAAAACTTTCTTCTCAACATCTTTAAACGATGGAAGTGATTTGTACTTATTTTGTTGCAATCGTTCTGTACTTGATTTTTCGTCGCATTCAGTCGAATTATGATGAATAGATACCTTTTTAAGACACCTTGTCCCACCAGCATCACAAATCTCTTTCATTAAACTCTCTCGAAGGTCACTTGAAGCTGGCTGATTGGCTCTCGCTGGCCTCGGCTGTGGGGTTGAAGATTCATCCAGTTCATTAGTAAACGATGGCATCGACGAATATCGCGAAAATTGTTGAGATGATGAATTCTCACTCGGCAACATTTGGTTCGGTTTGTAGTCCGGATTATCATCACGAACGAAACCCAGTTGAATT…	3119	hypothetical protein ASU_06880 [Ascaris suum]	2e-49	KKKDKDEKKPVTLTRQNSIHKKDSRKPKVNANQHDKSNSTAVPMKNEKQKVEVKTATSKPADKAQITAEGVENQSISAKSQSSKETEQRNDMMSTTGSADIKKSEDNIGQTSISNTSDHNQNEVSDEAKITVPDSINTQQIKSISENNNDIQLEKSSRYSPVPSDPSLTSHATSDNQSDTSEVINTKDTSSTQQINQKATMTDLEDIYATLADEPQKSKTVWNSSKSTSSSSFRVIEAVSVGRNKNYHMDILHYSPTGANSEEKRDVQFGSLKPQLAKFERPNFIITSSQGQKPGVKEQQQSDSIRTQDVRTDKNITHNSKEDTTLQKEYAEMKALFDEWHSRCSDPLSAKNAYTLRLQERMVAQLELVRKLCAQAPAGDIADCPPLPIPILPSAQKKR…	841	uncharacterized LOC100838448; K11294 nucleolin	Cell wall/membrane/envelope biogenesis ; Intracellular trafficking, secretion, and vesicular transport ;	None
CL37.Contig3_AS1A	GCGTCATATGAACATCTTCAATATCATTTTCAATAAATTAAAACTTTCTTCTCAACATCTTTAAACGATGGAAGTGATTTGTACTTATTTTGTTGCAATCGTTCTGTACTTGATTTTTCGTCGCATTCAGTCGAATTATGATGAATAGATACCTTTTTAAGACACCTTGTCCCACCAGCATCACAAATCTCTTTCATTAAACTCTCTCGAAGGTCACTTGAAGCTGGCTGATTGGCTCTCGCTGGCCTCGGCGAATTTGGTGCTGATGGTTTGAAGTTCACTGTTCTCAGTTCAGCGATTAGGGGGTTGAAGTTGGGTGATGGTGACTGACGATATTGTTGCCTCGACGAGGTGGCATAATTTCTCGGTGACTGCGAGTTATCCCTGAGTCGGAGCTGC…	3329	hypothetical protein ASU_06880 [Ascaris suum]	3e-49	SIHKKDSRKPKVNANQHDKSNSTAVPMKNEKQKVEVKTATSKPADKAQITAEGVENQSISAKSQSSKETEQRNDMMSTTGSADIKKSEDNIGQTSISNTSDHNQNEVSDEAKITVPDSINTQQIKSISENNNDIQLEKSSRYSPVPSDPSLTSHATSDNQSDTSEVINTKDTSSTQQINQKATMTDLEDIYATLADEPQKSKTVWNSSKSTSSSSFRVIEAVSVGRNKNYHMDILHYSPTGANSEEKRDVQFGSLKPQLAKFERPNFIITSSQGQKPGVKEQQQSDSIRTQDVRTDKNITHNSKEDTTLQKEYAEMKALFDEWHSRCSDPLSAKNAYTLRLQERMVAQLELVRKLCAQAPAGDIADCPPLPIPILPSAQKKRPQLSNYKFSPPTPISQF…	867	uncharacterized LOC100838448; K11294 nucleolin	Cell wall/membrane/envelope biogenesis ; Intracellular trafficking, secretion, and vesicular transport ;	None
CL37.Contig4_AS1A	TCTGGAACGCTGTTGAACCGTGCCGAATGCATCTATTCATTCATTGTTCCAGTCAACTCACATATTCAAATTCTTTCAATTTCTATTCCCCAAATGTGAATCTCTTGAAGCATTCCAACTAACTGAGTCTAACTGCCTTAATTGAATCACTTCCTTGATAACGGAAAGTTTATTAACATCACTTTAATTTTAGATTAAGTATTTAAGAAAGATTTGAAATTATAAAGTAAATAAAAAATCCATTATCGAAACGATGCAATTAACACAAACACATTCTTCTCATCACAGTTTTGGCGCTGGCCACTTTGACTCTTCTGTTTTCATACATCAAGAGCGTACAGATTAGATGTTTCAGGTTAGCTTCAGTGTATCTAAGGTAAAAGACCGGCGCCAAAACAT…	3962	hypothetical protein ASU_06880 [Ascaris suum]	5e-49	SIHKKDSRKPKVNANQHDKSNSTAVPMKNEKQKVEVKTATSKPADKAQITAEGVENQSISAKSQSSKETEQRNDMMSTTGSADIKKSEDNIGQTSISNTSDHNQNEVSDEAKITVPDSINTQQIKSISENNNDIQLEKSSRYSPVPSDPSLTSHATSDNQSDTSEVINTKDTSSTQQINQKATMTDLEDIYATLADEPQKSKTVWNSSKSTSSSSFRVIEAVSVGRNKNYHMDILHYSPTGANSEEKRDVQFGSLKPQLAKFERPNFIITSSQGQKPGVKEQQQSDSIRTQDVRTDKNITHNSKEDTTLQKEYAEMKALFDEWHSRCSDPLSAKNAYTLRLQERMVAQLELVRKLCAQAPAGDIADCPPLPIPILPSAQKKRPQLSNYKFSPPTPISQF…	867	uncharacterized LOC100838448; K11294 nucleolin	Cell wall/membrane/envelope biogenesis ; Intracellular trafficking, secretion, and vesicular transport ;	None
CL38.Contig1_AS1A	TTGCTCTCAAATGATTATGCCAATAAACATCAATAATTGTAATAGTAACAGTAATAAAACATGCACAACAATTCCCCTGAAATCATATCAGATAAGAATCAAAAGCAATGAAAATACACGACAAAGCAACAGCAAACAATAAAATCAATATTTTTGAGATTTTTTAAGATAGCGACGAACCAAACGAATGCAAGAAGCAATGGGATCAGCATGAGAAAGTTACCGGCGATTAAACACATTATATCACATTCTATAACAGAATACATACATGGTAACTGAACATATGAATATCACTTAACGCTTTGTCTTACCTTTCAAAATCTTGATATACTAAAGGTGTATTTTTTCATGACAATAATAATGAGAATAACAATAATGATAATATTAACAACAGCAAAA…	2038	beta- -glucosyltransferase [Ascaris suum]	1e-129	GPEFRWLPKIDRAPPTEIRVNDICKIDXNSSSNEEWNWIFFCEIFTQIDLSLLGHFLLAFNASERHFIGRALFDNSPTIIHHFYGYDQVSNREAPFLYPDFAGGLAISSALFQQLHRTSSNHQRATDFSIDPKHEFARMVFETADGITLTDTHRFCLLHNEANDCITRYIEPTYENCVLNDTSNTVKAVTNEDVLFAVKTYHANHKKRIVIVKRTWAKMAKFVEYFSDMTDQYVPTIDLGVNNTERVVFAKRLIAVLKINATNSSMNSIETDXLLLMVVRAFEDIXEKTLSILKYFLGNDEMSGVQWLAVVDDDTLIGGDCAGSMRLQGSEAVSPFVMLFSLKEMIIGERYGYGFSTNGKYGYEYPTGGAGMVFSRPAVQRLIGGCRCPSLDSPDDMII…	470	None	None	None
CL38.Contig2_AS1A	TTGCTCTCAAATGATTATGCCAATAAACATCAATAATTGTAATAGTAACAGTAATAAAACATGCACAACAATTCCCCTGAAATCATATCAGATAAGAATCAAAAGCAATGAAAATACACGACAAAGCAACAGCAAACAATAAAATCAATATTTTTGAGATTTTTTAAGATAGCGACGAACCAAACGAATGCAAGAAGCAATGGGATCAGCATGAGAAAGTTACCGGCGATTAAACACATTATATCACATTCTATAACAGAATACATACATGGTAACTGAACATATGAATATCACTTAACGCTTTGTCTTACCTTTCAAAATCTTGATATACTAAAGGTGTATTTTTTCATGACAATAATAATGAGAATAACAATAATGATAATATTAACAACAGCAAAA…	2459	beta- -glucosyltransferase [Ascaris suum]	3e-167	VQWLAVVDDDTLIGVPRLYRLLSCYSPLKEMIIGERYGYGFSTNGKYGYEYPTGGAGMVFSRPAVQRLIGGCRCPSLDSPDDMIIGMCARRLQIPIIHSAAFHQARSIDYSPVYIQRISPISFHKFEEIDPY	132	None	None	None
CL38.Contig3_AS1A	TTGCTCTCAAATGATTATGCCAATAAACATCAATAATTGTAATAGTAACAGTAATAAAACATGCACAACAATTCCCCTGAAATCATATCAGATAAGAATCAAAAGCAATGAAAATACACGACAAAGCAACAGCAAACAATAAAATCAATATTTTTGAGATTTTTTAAGATAGCGACGAACCAAACGAATGCAAGAAGCAATGGGATCAGCATGAGAAAGTTACCGGCGATTAAACACATTATATCACATTCTATAACAGAATACATACATGGTAACTGAACATATGAATATCACTTAACGCTTTGTCTTACCTTTCAAAATCTTGATATACTAAAGGTGTATTTTTTCATGACAATAATAATGAGAATAACAATAATGATAATATTAACAACAGCAAAA…	2385	beta- -glucosyltransferase [Ascaris suum]	3e-159	VQWLAVVDDDTLIGVPRLYRLLSCYSPLKEMIIGERYGYGFSTNGKYGYEYPTGGAGMVFSRPAVQRLIGGCRCPSLDSPDDMIIGMCARRLQIPIIHSAAFHQARSIDYSPVYIQRISPISFHKFEEIDPY	132	None	None	None
CL38.Contig4_AS1A	TTGCTCTCAAATGATTATGCCAATAAACATCAATAATTGTAATAGTAACAGTAATAAAACATGCACAACAATTCCCCTGAAATCATATCAGATAAGAATCAAAAGCAATGAAAATACACGACAAAGCAACAGCAAACAATAAAATCAATATTTTTGAGATTTTTTAAGATAGCGACGAACCAAACGAATGCAAGAAGCAATGGGATCAGCATGAGAAAGTTACCGGCGATTAAACACATTATATCACATTCTATAACAGAATACATACATGGTAACTGAACATATGAATATCACTTAACGCTTTGTCTTACCTTTCAAAATCTTGATATACTAAAGGTGTATTTTTTCATGACAATAATAATGAGAATAACAATAATGATAATATTAACAACAGCAAAA…	2064	beta- -glucosyltransferase [Ascaris suum]	1e-152	VQWLAVVDDDTLIGVPRLYRLLSCYSPLKEMIIGERYGYGFSTNGKYGYEYPTGGAGMVFSRPAVQRLIGGCRCPSLDSPDDMIIGMCARRLQIPIIHSAAFHQARSIDYSPVYIQRISPISFHKFEEIDPY	132	None	None	None
CL38.Contig5_AS1A	TTGCTCTCAAATGATTATGCCAATAAACATCAATAATTGTAATAGTAACAGTAATAAAACATGCACAACAATTCCCCTGAAATCATATCAGATAAGAATCAAAAGCAATGAAAATACACGACAAAGCAACAGCAAACAATAAAATCAATATTTTTGAGATTTTTTAAGATAGCGACGAACCAAACGAATGCAAGAAGCAATGGGATCAGCATGAGAAAGTTACCGGCGATTAAACACATTATATCACATTCTATAACAGAATACATACATGGTAACTGAACATATGAATATCACTTAACGCTTTGTCTTACCTTTCAAAATCTTGATATACTAAAGGTGTATTTTTTCATGACAATAATAATGAGAATAACAATAATGATAATATTAACAACAGCAAAA…	2065	beta- -glucosyltransferase [Ascaris suum]	2e-128	GPEFRWLPKIDRAPPTEIRVNDICKIDXNSSSNEEWNWIFFCEIFTQIDLSLLGHFLLAFNASERHFIGRALFDNSPTIIHHFYGYDQVSNREAPFLYPDFAGGLAISSALFQQLHRTSSNHQRATDFSIDPKHEFARMVFETADGITLTDTHRFCLLHNEANDCITRYIEPTYENCVLNDTSNTVKAVTNEDVLFAVKTYHANHKKRIVIVKRTWAKMAKFVEYFSDMTDQYVPTIDLGVNNTERDFNRNCKLSVVFAKRLIAVLKINATNSSMNSIETDXLLLMVVRAFEDIXEKTLSILKYFLGNDEMSGVQWLAVVDDDTLIGGDCAGSMRLQGSEAVSPFVMLFSLKEMIIGERYGYGFSTNGKYGYEYPTGGAGMVFSRPAVQRLIGGCRCPS…	479	None	None	None
CL38.Contig6_AS1A	TTGCTCTCAAATGATTATGCCAATAAACATCAATAATTGTAATAGTAACAGTAATAAAACATGCACAACAATTCCCCTGAAATCATATCAGATAAGAATCAAAAGCAATGAAAATACACGACAAAGCAACAGCAAACAATAAAATCAATATTTTTGAGATTTTTTAAGATAGCGACGAACCAAACGAATGCAAGAAGCAATGGGATCAGCATGAGAAAGTTACCGGCGATTAAACACATTATATCACATTCTATAACAGAATACATACATGGTAACTGAACATATGAATATCACTTAACGCTTTGTCTTACCTTTCAAAATCTTGATATACTAAAGGTGTATTTTTTCATGACAATAATAATGAGAATAACAATAATGATAATATTAACAACAGCAAAA…	2190	beta- -glucosyltransferase [Ascaris suum]	3e-145	XKSLSLAFVILSQPAAYDNQLASSLKRSLLQQAINNTDLKIDVFISHLDFGDVVGAWTISPLFSSLQNRLNSSSNEEWNWIFFCEIFTQIDLSLLGHFLLAFNASERHFIGRALFDNSPTIIHHFYGYDQVSNREAPFLYPDFAGGLAISSALFQQLHRTSSNHQRATDFSIDPKHEFARMVFETADGITLTDTHRFCLLHNEANDCITRYIEPTYENCVLNDTSNTVKAVTNEDVLFAVKTYHANHKKRIVIVKRTWAKMAKFVEYFSDMTDQYVPTIDLGVNNTERDFNRNCKLSVVFAKRLIAVLKINATNSSMNSIETDXLLLMVVRAFEDIXEKTLSILKYFLGNDEMSGVQWLAVVDDDTLIGGDCAGSMRLQGSEAVSPFVMLFSLKEMIIG…	521	None	None	None
CL38.Contig7_AS1A	TTGCTCTCAAATGATTATGCCAATAAACATCAATAATTGTAATAGTAACAGTAATAAAACATGCACAACAATTCCCCTGAAATCATATCAGATAAGAATCAAAAGCAATGAAAATACACGACAAAGCAACAGCAAACAATAAAATCAATATTTTTGAGATTTTTTAAGATAGCGACGAACCAAACGAATGCAAGAAGCAATGGGATCAGCATGAGAAAGTTACCGGCGATTAAACACATTATATCACATTCTATAACAGAATACATACATGGTAACTGAACATATGAATATCACTTAACGCTTTGTCTTACCTTTCAAAATCTTGATATACTAAAGGTGTATTTTTTCATGACAATAATAATGAGAATAACAATAATGATAATATTAACAACAGCAAAA…	2227	beta- -glucosyltransferase [Ascaris suum]	0	VQWLAVVDDDTLIGVPRLYRLLSCYSPLKEMIIGERYGYGFSTNGKYGYEYPTGGAGMVFSRPAVQRLIGGCRCPSLDSPDDMIIGMCARRLQIPIIHSAAFHQARSIDYSPVYIQRISPISFHKFEEIDPY	132	None	None	None
CL38.Contig8_AS1A	TTGCTCTCAAATGATTATGCCAATAAACATCAATAATTGTAATAGTAACAGTAATAAAACATGCACAACAATTCCCCTGAAATCATATCAGATAAGAATCAAAAGCAATGAAAATACACGACAAAGCAACAGCAAACAATAAAATCAATATTTTTGAGATTTTTTAAGATAGCGACGAACCAAACGAATGCAAGAAGCAATGGGATCAGCATGAGAAAGTTACCGGCGATTAAACACATTATATCACATTCTATAACAGAATACATACATGGTAACTGAACATATGAATATCACTTAACGCTTTGTCTTACCTTTCAAAATCTTGATATACTAAAGGTGTATTTTTTCATGACAATAATAATGAGAATAACAATAATGATAATATTAACAACAGCAAAA…	2480	beta- -glucosyltransferase [Ascaris suum]	4e-167	VQWLAVVDDDTLIGVPRLYRLLSCYSPLKEMIIGERYGYGFSTNGKYGYEYPTGGAGMVFSRPAVQRLIGGCRCPSLDSPDDMIIGMCARRLQIPIIHSAAFHQARSIDYSPVYIQRISPISFHKFEEIDPY	132	None	None	None
CL38.Contig9_AS1A	TTGCTCTCAAATGATTATGCCAATAAACATCAATAATTGTAATAGTAACAGTAATAAAACATGCACAACAATTCCCCTGAAATCATATCAGATAAGAATCAAAAGCAATGAAAATACACGACAAAGCAACAGCAAACAATAAAATCAATATTTTTGAGATTTTTTAAGATAGCGACGAACCAAACGAATGCAAGAAGCAATGGGATCAGCATGAGAAAGTTACCGGCGATTAAACACATTATATCACATTCTATAACAGAATACATACATGGTAACTGAACATATGAATATCACTTAACGCTTTGTCTTACCTTTCAAAATCTTGATATACTAAAGGTGTATTTTTTCATGACAATAATAATGAGAATAACAATAATGATAATATTAACAACAGCAAAA…	2453	beta- -glucosyltransferase [Ascaris suum]	0	VQWLAVVDDDTLIGVPRLYRLLSCYSPLKEMIIGERYGYGFSTNGKYGYEYPTGGAGMVFSRPAVQRLIGGCRCPSLDSPDDMIIGMCARRLQIPIIHSAAFHQARSIDYSPVYIQRISPISFHKFEEIDPY	132	None	None	None
CL38.Contig10_AS1A	TTGCTCTCAAATGATTATGCCAATAAACATCAATAATTGTAATAGTAACAGTAATAAAACATGCACAACAATTCCCCTGAAATCATATCAGATAAGAATCAAAAGCAATGAAAATACACGACAAAGCAACAGCAAACAATAAAATCAATATTTTTGAGATTTTTTAAGATAGCGACGAACCAAACGAATGCAAGAAGCAATGGGATCAGCATGAGAAAGTTACCGGCGATTAAACACATTATATCACATTCTATAACAGAATACATACATGGTAACTGAACATATGAATATCACTTAACGCTTTGTCTTACCTTTCAAAATCTTGATATACTAAAGGTGTATTTTTTCATGACAATAATAATGAGAATAACAATAATGATAATATTAACAACAGCAAAA…	2159	beta- -glucosyltransferase [Ascaris suum]	3e-160	VQWLAVVDDDTLIGVPRLYRLLSCYSPLKEMIIGERYGYGFSTNGKYGYEYPTGGAGMVFSRPAVQRLIGGCRCPSLDSPDDMIIGMCARRLQIPIIHSAAFHQARSIDYSPVYIQRISPISFHKFEEIDPY	132	None	None	None
CL38.Contig11_AS1A	TTGCTCTCAAATGATTATGCCAATAAACATCAATAATTGTAATAGTAACAGTAATAAAACATGCACAACAATTCCCCTGAAATCATATCAGATAAGAATCAAAAGCAATGAAAATACACGACAAAGCAACAGCAAACAATAAAATCAATATTTTTGAGATTTTTTAAGATAGCGACGAACCAAACGAATGCAAGAAGCAATGGGATCAGCATGAGAAAGTTACCGGCGATTAAACACATTATATCACATTCTATAACAGAATACATACATGGTAACTGAACATATGAATATCACTTAACGCTTTGTCTTACCTTTCAAAATCTTGATATACTAAAGGTGTATTTTTTCATGACAATAATAATGAGAATAACAATAATGATAATATTAACAACAGCAAAA…	2000	beta- -glucosyltransferase [Ascaris suum]	2e-165	VQWLAVVDDDTLIGVPRLYRLLSCYSPLKEMIIGERYGYGFSTNGKYGYEYPTGGAGMVFSRPAVQRLIGGCRCPSLDSPDDMIIGMCARRLQIPIIHSAAFHQARSIDYSPVYIQRISPISFHKFEEIDPY	132	None	None	None
CL38.Contig12_AS1A	TTGCTCTCAAATGATTATGCCAATAAACATCAATAATTGTAATAGTAACAGTAATAAAACATGCACAACAATTCCCCTGAAATCATATCAGATAAGAATCAAAAGCAATGAAAATACACGACAAAGCAACAGCAAACAATAAAATCAATATTTTTGAGATTTTTTAAGATAGCGACGAACCAAACGAATGCAAGAAGCAATGGGATCAGCATGAGAAAGTTACCGGCGATTAAACACATTATATCACATTCTATAACAGAATACATACATGGTAACTGAACATATGAATATCACTTAACGCTTTGTCTTACCTTTCAAAATCTTGATATACTAAAGGTGTATTTTTTCATGACAATAATAATGAGAATAACAATAATGATAATATTAACAACAGCAAAA…	2318	beta- -glucosyltransferase [Ascaris suum]	4e-177	VQWLAVVDDDTLIGVPRLYRLLSCYSPLKEMIIGERYGYGFSTNGKYGYEYPTGGAGMVFSRPAVQRLIGGCRCPSLDSPDDMIIGMCARRLQIPIIHSAAFHQARSIDYSPVYIQRISPISFHKFEEIDPY	132	None	None	None
CL38.Contig13_AS1A	TTGCTCTCAAATGATTATGCCAATAAACATCAATAATTGTAATAGTAACAGTAATAAAACATGCACAACAATTCCCCTGAAATCATATCAGATAAGAATCAAAAGCAATGAAAATACACGACAAAGCAACAGCAAACAATAAAATCAATATTTTTGAGATTTTTTAAGATAGCGACGAACCAAACGAATGCAAGAAGCAATGGGATCAGCATGAGAAAGTTACCGGCGATTAAACACATTATATCACATTCTATAACAGAATACATACATGGTAACTGAACATATGAATATCACTTAACGCTTTGTCTTACCTTTCAAAATCTTGATATACTAAAGGTGTATTTTTTCATGACAATAATAATGAGAATAACAATAATGATAATATTAACAACAGCAAAA…	1893	beta- -glucosyltransferase [Ascaris suum]	2e-138	VLFAVKTYHANHKKRIVIVKRTWAKMAKFVEYFSDMTDQYVPTIDLGVNNTERGHCEKTLSILKYFLGNDEMSGVQWLAVVDDDTLI	87	None	None	None
CL38.Contig14_AS1A	TTGCTCTCAAATGATTATGCCAATAAACATCAATAATTGTAATAGTAACAGTAATAAAACATGCACAACAATTCCCCTGAAATCATATCAGATAAGAATCAAAAGCAATGAAAATACACGACAAAGCAACAGCAAACAATAAAATCAATATTTTTGAGATTTTTTAAGATAGCGACGAACCAAACGAATGCAAGAAGCAATGGGATCAGCATGAGAAAGTTACCGGCGATTAAACACATTATATCACATTCTATAACAGAATACATACATGGTAACTGAACATATGAATATCACTTAACGCTTTGTCTTACCTTTCAAAATCTTGATATACTAAAGGTGTATTTTTTCATGACAATAATAATGAGAATAACAATAATGATAATATTAACAACAGCAAAA…	2453	beta- -glucosyltransferase [Ascaris suum]	1e-168	VQWLAVVDDDTLIGVPRLYRLLSCYSPLKEMIIGERYGYGFSTNGKYGYEYPTGGAGMVFSRPAVQRLIGGCRCPSLDSPDDMIIGMCARRLQIPIIHSAAFHQARSIDYSPVYIQRISPISFHKFEEIDPY	132	None	None	None
CL38.Contig15_AS1A	TTGCTCTCAAATGATTATGCCAATAAACATCAATAATTGTAATAGTAACAGTAATAAAACATGCACAACAATTCCCCTGAAATCATATCAGATAAGAATCAAAAGCAATGAAAATACACGACAAAGCAACAGCAAACAATAAAATCAATATTTTTGAGATTTTTTAAGATAGCGACGAACCAAACGAATGCAAGAAGCAATGGGATCAGCATGAGAAAGTTACCGGCGATTAAACACATTATATCACATTCTATAACAGAATACATACATGGTAACTGAACATATGAATATCACTTAACGCTTTGTCTTACCTTTCAAAATCTTGATATACTAAAGGTGTATTTTTTCATGACAATAATAATGAGAATAACAATAATGATAATATTAACAACAGCAAAA…	2149	beta- -glucosyltransferase [Ascaris suum]	2e-160	VQWLAVVDDDTLIGVPRLYRLLSCYSPLKEMIIGERYGYGFSTNGKYGYEYPTGGAGMVFSRPAVQRLIGGCRCPSLDSPDDMIIGMCARRLQIPIIHSAAFHQARSIDYSPVYIQRISPISFHKFEEIDPY	132	None	None	None
CL38.Contig16_AS1A	TTGCTCTCAAATGATTATGCCAATAAACATCAATAATTGTAATAGTAACAGTAATAAAACATGCACAACAATTCCCCTGAAATCATATCAGATAAGAATCAAAAGCAATGAAAATACACGACAAAGCAACAGCAAACAATAAAATCAATATTTTTGAGATTTTTTAAGATAGCGACGAACCAAACGAATGCAAGAAGCAATGGGATCAGCATGAGAAAGTTACCGGCGATTAAACACATTATATCACATTCTATAACAGAATACATACATGGTAACTGAACATATGAATATCACTTAACGCTTTGTCTTACCTTTCAAAATCTTGATATACTAAAGGTGTATTTTTTCATGACAATAATAATGAGAATAACAATAATGATAATATTAACAACAGCAAAA…	2443	beta- -glucosyltransferase [Ascaris suum]	6e-169	VQWLAVVDDDTLIGVPRLYRLLSCYSPLKEMIIGERYGYGFSTNGKYGYEYPTGGAGMVFSRPAVQRLIGGCRCPSLDSPDDMIIGMCARRLQIPIIHSAAFHQARSIDYSPVYIQRISPISFHKFEEIDPY	132	None	None	None
CL38.Contig17_AS1A	TTGCTCTCAAATGATTATGCCAATAAACATCAATAATTGTAATAGTAACAGTAATAAAACATGCACAACAATTCCCCTGAAATCATATCAGATAAGAATCAAAAGCAATGAAAATACACGACAAAGCAACAGCAAACAATAAAATCAATATTTTTGAGATTTTTTAAGATAGCGACGAACCAAACGAATGCAAGAAGCAATGGGATCAGCATGAGAAAGTTACCGGCGATTAAACACATTATATCACATTCTATAACAGAATACATACATGGTAACTGAACATATGAATATCACTTAACGCTTTGTCTTACCTTTCAAAATCTTGATATACTAAAGGTGTATTTTTTCATGACAATAATAATGAGAATAACAATAATGATAATATTAACAACAGCAAAA…	1869	beta- -glucosyltransferase [Ascaris suum]	2e-127	VLFAVKTYHANHKKRIVIVKRTWAKMAKFVEYFSDMTDQYVPTIDLGVNNTERGHCEKTLSILKYFLGNDEMSGVQWLAVVDDDTLI	87	None	None	None
CL38.Contig18_AS1A	TTGCTCTCAAATGATTATGCCAATAAACATCAATAATTGTAATAGTAACAGTAATAAAACATGCACAACAATTCCCCTGAAATCATATCAGATAAGAATCAAAAGCAATGAAAATACACGACAAAGCAACAGCAAACAATAAAATCAATATTTTTGAGATTTTTTAAGATAGCGACGAACCAAACGAATGCAAGAAGCAATGGGATCAGCATGAGAAAGTTACCGGCGATTAAACACATTATATCACATTCTATAACAGAATACATACATGGTAACTGAACATATGAATATCACTTAACGCTTTGTCTTACCTTTCAAAATCTTGATATACTAAAGGTGTATTTTTTCATGACAATAATAATGAGAATAACAATAATGATAATATTAACAACAGCAAAA…	2564	beta- -glucosyltransferase [Ascaris suum]	0	VQWLAVVDDDTLIGVPRLYRLLSCYSPLKEMIIGERYGYGFSTNGKYGYEYPTGGAGMVFSRPAVQRLIGGCRCPSLDSPDDMIIGMCARRLQIPIIHSAAFHQARSIDYSPVYIQRISPISFHKFEEIDPY	132	None	None	None
CL38.Contig19_AS1A	TTGCTCTCAAATGATTATGCCAATAAACATCAATAATTGTAATAGTAACAGTAATAAAACATGCACAACAATTCCCCTGAAATCATATCAGATAAGAATCAAAAGCAATGAAAATACACGACAAAGCAACAGCAAACAATAAAATCAATATTTTTGAGATTTTTTAAGATAGCGACGAACCAAACGAATGCAAGAAGCAATGGGATCAGCATGAGAAAGTTACCGGCGATTAAACACATTATATCACATTCTATAACAGAATACATACATGGTAACTGAACATATGAATATCACTTAACGCTTTGTCTTACCTTTCAAAATCTTGATATACTAAAGGTGTATTTTTTCATGACAATAATAATGAGAATAACAATAATGATAATATTAACAACAGCAAAA…	2068	beta- -glucosyltransferase [Ascaris suum]	4e-178	VQWLAVVDDDTLIGVPRLYRLLSCYSPLKEMIIGERYGYGFSTNGKYGYEYPTGGAGMVFSRPAVQRLIGGCRCPSLDSPDDMIIGMCARRLQIPIIHSAAFHQARSIDYSPVYIQRISPISFHKFEEIDPY	132	None	None	None
CL38.Contig20_AS1A	TTGCTCTCAAATGATTATGCCAATAAACATCAATAATTGTAATAGTAACAGTAATAAAACATGCACAACAATTCCCCTGAAATCATATCAGATAAGAATCAAAAGCAATGAAAATACACGACAAAGCAACAGCAAACAATAAAATCAATATTTTTGAGATTTTTTAAGATAGCGACGAACCAAACGAATGCAAGAAGCAATGGGATCAGCATGAGAAAGTTACCGGCGATTAAACACATTATATCACATTCTATAACAGAATACATACATGGTAACTGAACATATGAATATCACTTAACGCTTTGTCTTACCTTTCAAAATCTTGATATACTAAAGGTGTATTTTTTCATGACAATAATAATGAGAATAACAATAATGATAATATTAACAACAGCAAAA…	2217	beta- -glucosyltransferase [Ascaris suum]	6e-170	VQWLAVVDDDTLIGVPRLYRLLSCYSPLKEMIIGERYGYGFSTNGKYGYEYPTGGAGMVFSRPAVQRLIGGCRCPSLDSPDDMIIGMCARRLQIPIIHSAAFHQARSIDYSPVYIQRISPISFHKFEEIDPY	132	None	None	None
CL38.Contig21_AS1A	TTGCTCTCAAATGATTATGCCAATAAACATCAATAATTGTAATAGTAACAGTAATAAAACATGCACAACAATTCCCCTGAAATCATATCAGATAAGAATCAAAAGCAATGAAAATACACGACAAAGCAACAGCAAACAATAAAATCAATATTTTTGAGATTTTTTAAGATAGCGACGAACCAAACGAATGCAAGAAGCAATGGGATCAGCATGAGAAAGTTACCGGCGATTAAACACATTATATCACATTCTATAACAGAATACATACATGGTAACTGAACATATGAATATCACTTAACGCTTTGTCTTACCTTTCAAAATCTTGATATACTAAAGGTGTATTTTTTCATGACAATAATAATGAGAATAACAATAATGATAATATTAACAACAGCAAAA…	2352	beta- -glucosyltransferase [Ascaris suum]	7e-161	VQWLAVVDDDTLIGVPRLYRLLSCYSPLKEMIIGERYGYGFSTNGKYGYEYPTGGAGMVFSRPAVQRLIGGCRCPSLDSPDDMIIGMCARRLQIPIIHSAAFHQARSIDYSPVYIQRISPISFHKFEEIDPY	132	None	None	None
CL38.Contig22_AS1A	TTGCTCTCAAATGATTATGCCAATAAACATCAATAATTGTAATAGTAACAGTAATAAAACATGCACAACAATTCCCCTGAAATCATATCAGATAAGAATCAAAAGCAATGAAAATACACGACAAAGCAACAGCAAACAATAAAATCAATATTTTTGAGATTTTTTAAGATAGCGACGAACCAAACGAATGCAAGAAGCAATGGGATCAGCATGAGAAAGTTACCGGCGATTAAACACATTATATCACATTCTATAACAGAATACATACATGGTAACTGAACATATGAATATCACTTAACGCTTTGTCTTACCTTTCAAAATCTTGATATACTAAAGGTGTATTTTTTCATGACAATAATAATGAGAATAACAATAATGATAATATTAACAACAGCAAAA…	2163	beta- -glucosyltransferase [Ascaris suum]	2e-146	XKSLSLAFVILSQPAAYDNQLASSLKRSLLQQAINNTDLKIDVFISHLDFGDVVGAWTISPLFSSLQNRLNSSSNEEWNWIFFCEIFTQIDLSLLGHFLLAFNASERHFIGRALFDNSPTIIHHFYGYDQVSNREAPFLYPDFAGGLAISSALFQQLHRTSSNHQRATDFSIDPKHEFARMVFETADGITLTDTHRFCLLHNEANDCITRYIEPTYENCVLNDTSNTVKAVTNEDVLFAVKTYHANHKKRIVIVKRTWAKMAKFVEYFSDMTDQYVPTIDLGVNNTERVVFAKRLIAVLKINATNSSMNSIETDXLLLMVVRAFEDIXEKTLSILKYFLGNDEMSGVQWLAVVDDDTLIGGDCAGSMRLQGSEAVSPFVMLFSLKEMIIGERYGYGFST…	512	None	None	None
CL38.Contig23_AS1A	TTGCTCTCAAATGATTATGCCAATAAACATCAATAATTGTAATAGTAACAGTAATAAAACATGCACAACAATTCCCCTGAAATCATATCAGATAAGAATCAAAAGCAATGAAAATACACGACAAAGCAACAGCAAACAATAAAATCAATATTTTTGAGATTTTTTAAGATAGCGACGAACCAAACGAATGCAAGAAGCAATGGGATCAGCATGAGAAAGTTACCGGCGATTAAACACATTATATCACATTCTATAACAGAATACATACATGGTAACTGAACATATGAATATCACTTAACGCTTTGTCTTACCTTTCAAAATCTTGATATACTAAAGGTGTATTTTTTCATGACAATAATAATGAGAATAACAATAATGATAATATTAACAACAGCAAAA…	2143	beta- -glucosyltransferase [Ascaris suum]	7e-146	VLFAVKTYHANHKKRIVIVKRTWAKMAKFVEYFSDMTDQYVPTIDLGVNNTERGHCEKTLSILKYFLGNDEMSGVQWLAVVDDDTLI	87	None	None	None
CL38.Contig24_AS1A	TTGCTCTCAAATGATTATGCCAATAAACATCAATAATTGTAATAGTAACAGTAATAAAACATGCACAACAATTCCCCTGAAATCATATCAGATAAGAATCAAAAGCAATGAAAATACACGACAAAGCAACAGCAAACAATAAAATCAATATTTTTGAGATTTTTTAAGATAGCGACGAACCAAACGAATGCAAGAAGCAATGGGATCAGCATGAGAAAGTTACCGGCGATTAAACACATTATATCACATTCTATAACAGAATACATACATGGTAACTGAACATATGAATATCACTTAACGCTTTGTCTTACCTTTCAAAATCTTGATATACTAAAGGTGTATTTTTTCATGACAATAATAATGAGAATAACAATAATGATAATATTAACAACAGCAAAA…	1973	beta- -glucosyltransferase [Ascaris suum]	5e-167	VQWLAVVDDDTLIGVPRLYRLLSCYSPLKEMIIGERYGYGFSTNGKYGYEYPTGGAGMVFSRPAVQRLIGGCRCPSLDSPDDMIIGMCARRLQIPIIHSAAFHQARSIDYSPVYIQRISPISFHKFEEIDPY	132	None	None	None
CL38.Contig25_AS1A	TTGCTCTCAAATGATTATGCCAATAAACATCAATAATTGTAATAGTAACAGTAATAAAACATGCACAACAATTCCCCTGAAATCATATCAGATAAGAATCAAAAGCAATGAAAATACACGACAAAGCAACAGCAAACAATAAAATCAATATTTTTGAGATTTTTTAAGATAGCGACGAACCAAACGAATGCAAGAAGCAATGGGATCAGCATGAGAAAGTTACCGGCGATTAAACACATTATATCACATTCTATAACAGAATACATACATGGTAACTGAACATATGAATATCACTTAACGCTTTGTCTTACCTTTCAAAATCTTGATATACTAAAGGTGTATTTTTTCATGACAATAATAATGAGAATAACAATAATGATAATATTAACAACAGCAAAA…	1980	beta- -glucosyltransferase [Ascaris suum]	7e-122	GPEFRWLPKIDRAPPTEIRVNDSSDILVLQKIDVFISHLDFGDVVGAWTISPLFSSPTIIHHFYGYDQVSNREAPFLYPDFAGGLAISSALFQQLHRTSSNHQRATDFSIDPKHEFARMVFETADGITLTDTHRFCLLHNEANDCITRYIEPTYENCVLNDTSNTVKAVTNEDVLFAVKTYHANHKKRIVIVKRTWAKMAKFVEYFSDMTDQYVPTIDLGVNNTERVVFAKRLIAVLKINATNSSMNSIETDXLLLMVVRAFEDIXEKTLSILKYFLGNDEMSGVQWLAVVDDDTLIGGDCAGSMRLQGSEAVSPFVMLFSLKEMIIGERYGYGFSTNGKYGYEYPTGGAGMVFSRPAVQRLIGGCRCPSLDSPDDMIIGMCARRLQIPIIHSAAFHQA…	450	None	None	None
CL38.Contig26_AS1A	TTGCTCTCAAATGATTATGCCAATAAACATCAATAATTGTAATAGTAACAGTAATAAAACATGCACAACAATTCCCCTGAAATCATATCAGATAAGAATCAAAAGCAATGAAAATACACGACAAAGCAACAGCAAACAATAAAATCAATATTTTTGAGATTTTTTAAGATAGCGACGAACCAAACGAATGCAAGAAGCAATGGGATCAGCATGAGAAAGTTACCGGCGATTAAACACATTATATCACATTCTATAACAGAATACATACATGGTAACTGAACATATGAATATCACTTAACGCTTTGTCTTACCTTTCAAAATCTTGATATACTAAAGGTGTATTTTTTCATGACAATAATAATGAGAATAACAATAATGATAATATTAACAACAGCAAAA…	2091	beta- -glucosyltransferase [Ascaris suum]	3e-151	VQWLAVVDDDTLIGVPRLYRLLSCYSPLKEMIIGERYGYGFSTNGKYGYEYPTGGAGMVFSRPAVQRLIGGCRCPSLDSPDDMIIGMCARRLQIPIIHSAAFHQARSIDYSPVYIQRISPISFHKFEEIDPY	132	None	None	None
CL38.Contig27_AS1A	TTGCTCTCAAATGATTATGCCAATAAACATCAATAATTGTAATAGTAACAGTAATAAAACATGCACAACAATTCCCCTGAAATCATATCAGATAAGAATCAAAAGCAATGAAAATACACGACAAAGCAACAGCAAACAATAAAATCAATATTTTTGAGATTTTTTAAGATAGCGACGAACCAAACGAATGCAAGAAGCAATGGGATCAGCATGAGAAAGTTACCGGCGATTAAACACATTATATCACATTCTATAACAGAATACATACATGGTAACTGAACATATGAATATCACTTAACGCTTTGTCTTACCTTTCAAAATCTTGATATACTAAAGGTGTATTTTTTCATGACAATAATAATGAGAATAACAATAATGATAATATTAACAACAGCAAAA…	2389	beta- -glucosyltransferase [Ascaris suum]	0	VQWLAVVDDDTLIGVPRLYRLLSCYSPLKEMIIGERYGYGFSTNGKYGYEYPTGGAGMVFSRPAVQRLIGGCRCPSLDSPDDMIIGMCARRLQIPIIHSAAFHQARSIDYSPVYIQRISPISFHKFEEIDPY	132	None	None	None
CL38.Contig28_AS1A	TTGCTCTCAAATGATTATGCCAATAAACATCAATAATTGTAATAGTAACAGTAATAAAACATGCACAACAATTCCCCTGAAATCATATCAGATAAGAATCAAAAGCAATGAAAATACACGACAAAGCAACAGCAAACAATAAAATCAATATTTTTGAGATTTTTTAAGATAGCGACGAACCAAACGAATGCAAGAAGCAATGGGATCAGCATGAGAAAGTTACCGGCGATTAAACACATTATATCACATTCTATAACAGAATACATACATGGTAACTGAACATATGAATATCACTTAACGCTTTGTCTTACCTTTCAAAATCTTGATATACTAAAGGTGTATTTTTTCATGACAATAATAATGAGAATAACAATAATGATAATATTAACAACAGCAAAA…	2294	beta- -glucosyltransferase [Ascaris suum]	4e-174	VQWLAVVDDDTLIGVPRLYRLLSCYSPLKEMIIGERYGYGFSTNGKYGYEYPTGGAGMVFSRPAVQRLIGGCRCPSLDSPDDMIIGMCARRLQIPIIHSAAFHQARSIDYSPVYIQRISPISFHKFEEIDPY	132	None	None	None
CL38.Contig29_AS1A	TTGCTCTCAAATGATTATGCCAATAAACATCAATAATTGTAATAGTAACAGTAATAAAACATGCACAACAATTCCCCTGAAATCATATCAGATAAGAATCAAAAGCAATGAAAATACACGACAAAGCAACAGCAAACAATAAAATCAATATTTTTGAGATTTTTTAAGATAGCGACGAACCAAACGAATGCAAGAAGCAATGGGATCAGCATGAGAAAGTTACCGGCGATTAAACACATTATATCACATTCTATAACAGAATACATACATGGTAACTGAACATATGAATATCACTTAACGCTTTGTCTTACCTTTCAAAATCTTGATATACTAAAGGTGTATTTTTTCATGACAATAATAATGAGAATAACAATAATGATAATATTAACAACAGCAAAA…	2544	beta- -glucosyltransferase [Ascaris suum]	4e-176	VQWLAVVDDDTLIGVPRLYRLLSCYSPLKEMIIGERYGYGFSTNGKYGYEYPTGGAGMVFSRPAVQRLIGGCRCPSLDSPDDMIIGMCARRLQIPIIHSAAFHQARSIDYSPVYIQRISPISFHKFEEIDPY	132	None	None	None
CL38.Contig30_AS1A	TTGCTCTCAAATGATTATGCCAATAAACATCAATAATTGTAATAGTAACAGTAATAAAACATGCACAACAATTCCCCTGAAATCATATCAGATAAGAATCAAAAGCAATGAAAATACACGACAAAGCAACAGCAAACAATAAAATCAATATTTTTGAGATTTTTTAAGATAGCGACGAACCAAACGAATGCAAGAAGCAATGGGATCAGCATGAGAAAGTTACCGGCGATTAAACACATTATATCACATTCTATAACAGAATACATACATGGTAACTGAACATATGAATATCACTTAACGCTTTGTCTTACCTTTCAAAATCTTGATATACTAAAGGTGTATTTTTTCATGACAATAATAATGAGAATAACAATAATGATAATATTAACAACAGCAAAA…	2341	beta- -glucosyltransferase [Ascaris suum]	0	VQWLAVVDDDTLIGVPRLYRLLSCYSPLKEMIIGERYGYGFSTNGKYGYEYPTGGAGMVFSRPAVQRLIGGCRCPSLDSPDDMIIGMCARRLQIPIIHSAAFHQARSIDYSPVYIQRISPISFHKFEEIDPY	132	None	None	None
CL38.Contig31_AS1A	TTGCTCTCAAATGATTATGCCAATAAACATCAATAATTGTAATAGTAACAGTAATAAAACATGCACAACAATTCCCCTGAAATCATATCAGATAAGAATCAAAAGCAATGAAAATACACGACAAAGCAACAGCAAACAATAAAATCAATATTTTTGAGATTTTTTAAGATAGCGACGAACCAAACGAATGCAAGAAGCAATGGGATCAGCATGAGAAAGTTACCGGCGATTAAACACATTATATCACATTCTATAACAGAATACATACATGGTAACTGAACATATGAATATCACTTAACGCTTTGTCTTACCTTTCAAAATCTTGATATACTAAAGGTGTATTTTTTCATGACAATAATAATGAGAATAACAATAATGATAATATTAACAACAGCAAAA…	2166	beta- -glucosyltransferase [Ascaris suum]	4e-134	GPEFRWLPKIDRAPPTEIRVNDSSDILVLQKIDVFISHLDFGDVVGAWTISPLFSSLQNRLNSSSNEEWNWIFFCEIFTQIDLSLLGHFLLAFNASERHFIGRALFDNSPTIIHHFYGYDQVSNREAPFLYPDFAGGLAISSALFQQLHRTSSNHQRATDFSIDPKHEFARMVFETADGITLTDTHRFCLLHNEANDCITRYIEPTYENCVLNDTSNTVKAVTNEDVLFAVKTYHANHKKRIVIVKRTWAKMAKFVEYFSDMTDQYVPTIDLGVNNTERDFNRNCKLSVVFAKRLIAVLKINATNSSMNSIETDXLLLMVVRAFEDIXEKTLSILKYFLGNDEMSGVQWLAVVDDDTLIGGDCAGSMRLQGSEAVSPFVMLFSLKEMIIGERYGYGFST…	512	None	None	None
CL38.Contig32_AS1A	TTGCTCTCAAATGATTATGCCAATAAACATCAATAATTGTAATAGTAACAGTAATAAAACATGCACAACAATTCCCCTGAAATCATATCAGATAAGAATCAAAAGCAATGAAAATACACGACAAAGCAACAGCAAACAATAAAATCAATATTTTTGAGATTTTTTAAGATAGCGACGAACCAAACGAATGCAAGAAGCAATGGGATCAGCATGAGAAAGTTACCGGCGATTAAACACATTATATCACATTCTATAACAGAATACATACATGGTAACTGAACATATGAATATCACTTAACGCTTTGTCTTACCTTTCAAAATCTTGATATACTAAAGGTGTATTTTTTCATGACAATAATAATGAGAATAACAATAATGATAATATTAACAACAGCAAAA…	2331	beta- -glucosyltransferase [Ascaris suum]	6e-161	VQWLAVVDDDTLIGVPRLYRLLSCYSPLKEMIIGERYGYGFSTNGKYGYEYPTGGAGMVFSRPAVQRLIGGCRCPSLDSPDDMIIGMCARRLQIPIIHSAAFHQARSIDYSPVYIQRISPISFHKFEEIDPY	132	None	None	None
CL38.Contig33_AS1A	TTGCTCTCAAATGATTATGCCAATAAACATCAATAATTGTAATAGTAACAGTAATAAAACATGCACAACAATTCCCCTGAAATCATATCAGATAAGAATCAAAAGCAATGAAAATACACGACAAAGCAACAGCAAACAATAAAATCAATATTTTTGAGATTTTTTAAGATAGCGACGAACCAAACGAATGCAAGAAGCAATGGGATCAGCATGAGAAAGTTACCGGCGATTAAACACATTATATCACATTCTATAACAGAATACATACATGGTAACTGAACATATGAATATCACTTAACGCTTTGTCTTACCTTTCAAAATCTTGATATACTAAAGGTGTATTTTTTCATGACAATAATAATGAGAATAACAATAATGATAATATTAACAACAGCAAAA…	2042	beta- -glucosyltransferase [Ascaris suum]	2e-140	VLFAVKTYHANHKKRIVIVKRTWAKMAKFVEYFSDMTDQYVPTIDLGVNNTERGHCEKTLSILKYFLGNDEMSGVQWLAVVDDDTLI	87	None	None	None
CL38.Contig34_AS1A	TTGCTCTCAAATGATTATGCCAATAAACATCAATAATTGTAATAGTAACAGTAATAAAACATGCACAACAATTCCCCTGAAATCATATCAGATAAGAATCAAAAGCAATGAAAATACACGACAAAGCAACAGCAAACAATAAAATCAATATTTTTGAGATTTTTTAAGATAGCGACGAACCAAACGAATGCAAGAAGCAATGGGATCAGCATGAGAAAGTTACCGGCGATTAAACACATTATATCACATTCTATAACAGAATACATACATGGTAACTGAACATATGAATATCACTTAACGCTTTGTCTTACCTTTCAAAATCTTGATATACTAAAGGTGTATTTTTTCATGACAATAATAATGAGAATAACAATAATGATAATATTAACAACAGCAAAA…	2432	beta- -glucosyltransferase [Ascaris suum]	1e-168	VQWLAVVDDDTLIGVPRLYRLLSCYSPLKEMIIGERYGYGFSTNGKYGYEYPTGGAGMVFSRPAVQRLIGGCRCPSLDSPDDMIIGMCARRLQIPIIHSAAFHQARSIDYSPVYIQRISPISFHKFEEIDPY	132	None	None	None
CL38.Contig35_AS1A	TTGCTCTCAAATGATTATGCCAATAAACATCAATAATTGTAATAGTAACAGTAATAAAACATGCACAACAATTCCCCTGAAATCATATCAGATAAGAATCAAAAGCAATGAAAATACACGACAAAGCAACAGCAAACAATAAAATCAATATTTTTGAGATTTTTTAAGATAGCGACGAACCAAACGAATGCAAGAAGCAATGGGATCAGCATGAGAAAGTTACCGGCGATTAAACACATTATATCACATTCTATAACAGAATACATACATGGTAACTGAACATATGAATATCACTTAACGCTTTGTCTTACCTTTCAAAATCTTGATATACTAAAGGTGTATTTTTTCATGACAATAATAATGAGAATAACAATAATGATAATATTAACAACAGCAAAA…	2282	beta- -glucosyltransferase [Ascaris suum]	1e-151	VLFAVKTYHANHKKRIVIVKRTWAKMAKFVEYFSDMTDQYVPTIDLGVNNTERGHCEKTLSILKYFLGNDEMSGVQWLAVVDDDTLI	87	None	None	None
CL38.Contig36_AS1A	TTGCTCTCAAATGATTATGCCAATAAACATCAATAATTGTAATAGTAACAGTAATAAAACATGCACAACAATTCCCCTGAAATCATATCAGATAAGAATCAAAAGCAATGAAAATACACGACAAAGCAACAGCAAACAATAAAATCAATATTTTTGAGATTTTTTAAGATAGCGACGAACCAAACGAATGCAAGAAGCAATGGGATCAGCATGAGAAAGTTACCGGCGATTAAACACATTATATCACATTCTATAACAGAATACATACATGGTAACTGAACATATGAATATCACTTAACGCTTTGTCTTACCTTTCAAAATCTTGATATACTAAAGGTGTATTTTTTCATGACAATAATAATGAGAATAACAATAATGATAATATTAACAACAGCAAAA…	2004	beta- -glucosyltransferase [Ascaris suum]	5e-133	XKSLSLAFVILSQPAAYDNQLASSLKRSLLQQAINNTDLKIDVFISHLDFGDVVGAWTISPLFSSPTIIHHFYGYDQVSNREAPFLYPDFAGGLAISSALFQQLHRTSSNHQRATDFSIDPKHEFARMVFETADGITLTDTHRFCLLHNEANDCITRYIEPTYENCVLNDTSNTVKAVTNEDVLFAVKTYHANHKKRIVIVKRTWAKMAKFVEYFSDMTDQYVPTIDLGVNNTERVVFAKRLIAVLKINATNSSMNSIETDXLLLMVVRAFEDIXEKTLSILKYFLGNDEMSGVQWLAVVDDDTLIGGDCAGSMRLQGSEAVSPFVMLFSLKEMIIGERYGYGFSTNGKYGYEYPTGGAGMVFSRPAVQRLIGGCRCPSLDSPDDMIIGMCARRLQIPI…	459	None	None	None
CL38.Contig37_AS1A	TTGCTCTCAAATGATTATGCCAATAAACATCAATAATTGTAATAGTAACAGTAATAAAACATGCACAACAATTCCCCTGAAATCATATCAGATAAGAATCAAAAGCAATGAAAATACACGACAAAGCAACAGCAAACAATAAAATCAATATTTTTGAGATTTTTTAAGATAGCGACGAACCAAACGAATGCAAGAAGCAATGGGATCAGCATGAGAAAGTTACCGGCGATTAAACACATTATATCACATTCTATAACAGAATACATACATGGTAACTGAACATATGAATATCACTTAACGCTTTGTCTTACCTTTCAAAATCTTGATATACTAAAGGTGTATTTTTTCATGACAATAATAATGAGAATAACAATAATGATAATATTAACAACAGCAAAA…	2368	beta- -glucosyltransferase [Ascaris suum]	0	VQWLAVVDDDTLIGVPRLYRLLSCYSPLKEMIIGERYGYGFSTNGKYGYEYPTGGAGMVFSRPAVQRLIGGCRCPSLDSPDDMIIGMCARRLQIPIIHSAAFHQARSIDYSPVYIQRISPISFHKFEEIDPY	132	None	None	None
CL38.Contig38_AS1A	TTGCTCTCAAATGATTATGCCAATAAACATCAATAATTGTAATAGTAACAGTAATAAAACATGCACAACAATTCCCCTGAAATCATATCAGATAAGAATCAAAAGCAATGAAAATACACGACAAAGCAACAGCAAACAATAAAATCAATATTTTTGAGATTTTTTAAGATAGCGACGAACCAAACGAATGCAAGAAGCAATGGGATCAGCATGAGAAAGTTACCGGCGATTAAACACATTATATCACATTCTATAACAGAATACATACATGGTAACTGAACATATGAATATCACTTAACGCTTTGTCTTACCTTTCAAAATCTTGATATACTAAAGGTGTATTTTTTCATGACAATAATAATGAGAATAACAATAATGATAATATTAACAACAGCAAAA…	2261	beta- -glucosyltransferase [Ascaris suum]	6e-153	VLFAVKTYHANHKKRIVIVKRTWAKMAKFVEYFSDMTDQYVPTIDLGVNNTERGHCEKTLSILKYFLGNDEMSGVQWLAVVDDDTLI	87	None	None	None
CL38.Contig39_AS1A	TTGCTCTCAAATGATTATGCCAATAAACATCAATAATTGTAATAGTAACAGTAATAAAACATGCACAACAATTCCCCTGAAATCATATCAGATAAGAATCAAAAGCAATGAAAATACACGACAAAGCAACAGCAAACAATAAAATCAATATTTTTGAGATTTTTTAAGATAGCGACGAACCAAACGAATGCAAGAAGCAATGGGATCAGCATGAGAAAGTTACCGGCGATTAAACACATTATATCACATTCTATAACAGAATACATACATGGTAACTGAACATATGAATATCACTTAACGCTTTGTCTTACCTTTCAAAATCTTGATATACTAAAGGTGTATTTTTTCATGACAATAATAATGAGAATAACAATAATGATAATATTAACAACAGCAAAA…	2139	beta- -glucosyltransferase [Ascaris suum]	3e-135	GPEFRWLPKIDRAPPTEIRVNDSSDILVLQKIDVFISHLDFGDVVGAWTISPLFSSLQNRLNSSSNEEWNWIFFCEIFTQIDLSLLGHFLLAFNASERHFIGRALFDNSPTIIHHFYGYDQVSNREAPFLYPDFAGGLAISSALFQQLHRTSSNHQRATDFSIDPKHEFARMVFETADGITLTDTHRFCLLHNEANDCITRYIEPTYENCVLNDTSNTVKAVTNEDVLFAVKTYHANHKKRIVIVKRTWAKMAKFVEYFSDMTDQYVPTIDLGVNNTERVVFAKRLIAVLKINATNSSMNSIETDXLLLMVVRAFEDIXEKTLSILKYFLGNDEMSGVQWLAVVDDDTLIGGDCAGSMRLQGSEAVSPFVMLFSLKEMIIGERYGYGFSTNGKYGYEYP…	503	None	None	None
CL39.Contig1_AS1A	CTCAGCAAAACATACTTCAACTGTAAGTTTGTCGATCTGAAACTTCCCAGTCATTGCAACCAAAATTTCTCACAAAGGAATATTGAAGAAAGAATAACTGATCTCTGCAAATTTCTATAAAGAATCAACATTATTCATTAATCGGCATGACATGTATGGAAAACTACCAATTTTCAAAGCTGAGTCTGCTACAAGTTTCGAATACGCTTCACCTTCACATTACCTCACTTTCAACTTTTGAGAGCTTAATTTAGCAATACTTTACCCGTATTCGATTCCCTTATCTATAGTGTGCCTTTATCAAGGTCAAATATAAATAAACCTCATAGTTCAAGTGGTAAACCAACGCAATTAATGTAGTCCAATTACAGTCCAATGAGAGAACACTTCGTACACTCA…	3651	histone acetyltransferase kat2b [Ascaris suum]	0	GSNIYVHTCAATPTELLKEMCIQVESGKLNDLHLNHILLAGAIPWTEQKFHGKIRSNCMFLDSGIRKLVQQGLADYTPMFLSDTSTLYSTFAMPVDVALITVSPIDEHGYCTLGVSADCSVSAVRAARNIIALVNETMPRTFGDTTIHCSHIDALVNATTAIHAKSDLRNTESDDEIGKLIAENLVDNGATLQLGIGAIPDSVLSAMRNHKDLGIHTEMFSDGVIDLIQRNVINNSKKNVDPGKVIATFAYGTEQFYKFINNNPLFAFRSCAYTNDPQLIRRHHKMTAINSAIEIDLTGQIASDSIGASFYSGFGGQTDFVYGTATAEDGQGKAIIALPSTTAKGQSKIVPFLKEGAGVVATRGHARYIVTEYGIANIWGKSVRQRAYELIRIAHPDHR…	409	HAG1501; histone acetyltransferase SAGA/ADA, catalytic subunit PCAF/GCN5; K06062 histone acetyltransferase [EC:2.3.1.48]	Energy production and conversion ;Chromatin structure and dynamics ; Transcription ;	GO:0009987 GO:0044699 GO:0016746
CL39.Contig2_AS1A	CTCAGCAAAACATACTTCAACTGTAAGTTTGTCGATCTGAAACTTCCCAGTCATTGCAACCAAAATTTCTCACAAAGGAATATTGAAGAAAGAATAACTGATCTCTGCAAATTTCTATAAAGAATCAACATTATTCATTAATCGGCATGACATGTATGGAAAACTACCAATTTTCAAAGCTGAGTCTGCTACAAGTTTCGAATACGCTTCACCTTCACATTACCTCACTTTCAACTTTTGAGAGCTTAATTTAGCAATACTTTACCCGTATTCGATTCCCTTATCTATAGTGTGCCTTTATCAAGGTCAAATATAAATAAACCTCATAGTTCAAGTGGTAAACCAACGCAATTAATGTAGTCCAATTACAGTCCAATGAGAGAACACTTCGTACACTCA…	3435	histone acetyltransferase kat2b [Ascaris suum]	0	ARTEASRREEVMGITSFHIISNRMELDPCQSQIKLSWLLQLQRLFSAQLPCMPKEYITRMVFDYRHKNLVIVKNHRIVIGGICFRQFPTQGFSEIVFCAVMANEQVKGYGTHMMNRLKDYHVGTCQIYHFLTYADEFAIGYFKKQGFSENITISREKYHGFIKDYESATLMGCELHPKIVYTDFSVQCKMLRNLFKSAMKERQIHDTNRKYGGIEHIFQQHRGVELSPCDVPGFEHIPGGPPPSEDFEVKIKSILNKLKSDKSAWPFLKPVDAAEVKEYYDYIPYPIDFKTITERFKHKYYVHERLFIADIRRMFSNCFKFNAVDTLYYK	330	HAG1501; histone acetyltransferase SAGA/ADA, catalytic subunit PCAF/GCN5; K06062 histone acetyltransferase [EC:2.3.1.48]	Chromatin structure and dynamics ; Transcription ;Energy production and conversion ;	GO:0009987 GO:0044699 GO:0016746
CL39.Contig3_AS1A	AATGCCACCAATGACGATACGATCTGAACATACTTCGACAATTGAAAAGAGGGTTTTTTGAACTACATCACTTCAAGAACGAGTTACAGTTTGATGGTCTTTGTTAAACGAATAATGTGATAACCAACGATTTTTGACAATGACGAGATTCTTATGTCGATAATCAAATACCATCCGTGTGATGTATTCTTTTGGCATACAAGGTAGTTGCGCACTAAACAAACGCTGTAGCTGAAGAAGCCATGAAAGTTTTATTTGACTTTGACATGGGTCCAATTCCATACGATTCGAAATTATGTGAAATGATGTTATACCCATCACCTCCTCGCGACGTGATGCTTCAGTTCTAGCAACATCAATTTCGAATAAATCATCTCCGGATGGCTGCGAAGGTGACTG…	546	histone acetyltransferase kat2b [Ascaris suum]	7e-50	AQQSPSQPSGDDLFEIDVARTEASRREEVMGITSFHIISNRMELDPCQSQIKLSWLLQLQRLFSAQLPCMPKEYITRMVFDYRHKNLVIVKN	92	HAG1501; histone acetyltransferase SAGA/ADA, catalytic subunit PCAF/GCN5; K06062 histone acetyltransferase [EC:2.3.1.48]	Chromatin structure and dynamics ; Transcription ;	GO:0044238 GO:0044260 GO:0044699 GO:0016746
CL39.Contig4_AS1A	AATGCCACCAATGACGATACGATCTGAACATACTTCGACAATTGAAAAGAGGGTTTTTTGAACTACATCACTTCAAGAACGAGTTACAGTTTGATGGTCTTTGTTAAACGAATAATGTGATAACCAACGATTTTTGACAATGACGAGATTCTTATGTCGATAATCAAATACCATCCGTGTGATGTATTCTTTTGGCATACAAGGTAGTTGCGCACTAAACAAACGCTGTAGCTGAAGAAGCCATGAAAGTTTTATTTGACTTTGACATGGGTCCAATTCCATACGATTCGAAATTATGTGAAATGATGTTATACCCATCACCTCCTCGCGACGTGATGCTTCAGTTCTAGCAACATCAATTTCGAATAAATCATCTCCGGATGGCTGCGAAGGTGACTG…	550	histone acetyltransferase kat2b [Ascaris suum]	3e-53	AQQSPSQPSGDDLFEIDVARTEASRREEVMGITSFHIISNRMELDPCQSQIKLSWLLQLQRLFSAQLPCMPKEYITRMVFDYRHKNLVIVKN	92	HAG1501; histone acetyltransferase SAGA/ADA, catalytic subunit PCAF/GCN5; K06062 histone acetyltransferase [EC:2.3.1.48]	Chromatin structure and dynamics ; Transcription ;	GO:0044238 GO:0044260 GO:0044699 GO:0016746
CL39.Contig5_AS1A	CAAAGAATTACGCTCAGCGAGTCCTGTCATTGCTGCTCTTATATCTGTATTCCTTATGGGGCGTTCAAGTTCTTTCGAATTCGTATTGTTAAAATTATTCGTGCCAAAACGTCTCTCATCGACAAGTCGATAAGTCCAAAATTTCCACAACTGTTCCTAAACATGCATCTTTGTAATCCGAATACAAAAAATGAACCAAAAGTGAGCAGTCAAATGAATTTGAGCGTTGGTTAATGAAACAATGCCGCGAACCTTCGGTGATACAACTATACATTGTTCGCATATTGATGCGTTAGTGAATGCAACAACAGCGATTCACGCAAAAAGCGATTTGAGAAACACTGAAAGTGATGATGAAATTGGTAAACTGATCGCAGAAAATCTGGTTGACAATGGTGC…	2716	histone acetyltransferase kat2b [Ascaris suum]	0	ARTEASRREEVMGITSFHIISNRMELDPCQSQIKLSWLLQLQRLFSAQLPCMPKEYITRMVFDYRHKNLVIVKNHRIVIGGICFRQFPTQGFSEIVFCAVMANEQVKGYGTHMMNRLKDYHVGTCQIYHFLTYADEFAIGYFKKQGFSENITISREKYHGFIKDYESATLMGCELHPKIVYTDFSVQCKMLRNLFKSAMKERQIHDTNRKYGGIEHIFQQHRGVELSPCDVPGFEHIPGGPPPSEDFEVKIKSILNKLKSDKSAWPFLKPVDAAEVKEYYDYIPYPIDFKTITERFKHKYYVHERLFIADIRRMFSNCFKFNAVDTLYYK	330	HAG1501; histone acetyltransferase SAGA/ADA, catalytic subunit PCAF/GCN5; K06062 histone acetyltransferase [EC:2.3.1.48]	Chromatin structure and dynamics ; Transcription ;Energy production and conversion ;	GO:0009987 GO:0044699 GO:0016746
CL39.Contig6_AS1A	CAAAGAATTACGCTCAGCGAGTCCTGTCATTGCTGCTCTTATATCTGTATTCCTTATGGGGCGTTCAAGTTCTTTCGAATTCGTATTGTTAAAATTATTCGTGCCAAAACGTCTCTCATCGACAAGTCGATAAGTCCAAAATTTCCACAACTGTTCCTAAACATGCATCTTTGTAATCCGAATACAAAAAATGAACCAAAAGTGAGCAGTCAAATGAATTTGAGCGTTGGTTAATGAAACAATGCCGCGAACCTTCGGTGATACAACTATACATTGTTCGCATATTGATGCGTTAGTGAATGCAACAACAGCGATTCACGCAAAAAGCGATTTGAGAAACACTGAAAGTGATGATGAAATTGGTAAACTGATCGCAGAAAATCTGGTTGACAATGGTGC…	2932	histone acetyltransferase kat2b [Ascaris suum]	0	ALVNETMPRTFGDTTIHCSHIDALVNATTAIHAKSDLRNTESDDEIGKLIAENLVDNGATLQLGIGAIPDSVLSAMRNHKDLGIHTEMFSDGVIDLIQRNVINNSKKNVDPGKVIATFAYGTEQFYKFINNNPLFAFRSCAYTNDPQLIRRHHKMTAINSAIEIDLTGQIASDSIGASFYSGFGGQTDFVYGTATAEDGQGKAIIALPSTTAKGQSKIVPFLKEGAGVVATRGHARYIVTEYGIANIWGKSVRQRAYELIRIAHPDHRKSLEKAAFERL	279	HAG1501; histone acetyltransferase SAGA/ADA, catalytic subunit PCAF/GCN5; K06062 histone acetyltransferase [EC:2.3.1.48]	Chromatin structure and dynamics ; Transcription ;Energy production and conversion ;	GO:0009987 GO:0044699 GO:0016746
CL39.Contig7_AS1A	GAAATTCATTGTTGTCTTTCCAGTCAGTAGAATGAATGCATACAAATCTCAGGGTGCTGGTGTCGTTGCTACAAGAGGTCATGCAAGATATATTGTCACCGAATATGGCATTGCAAATATATGGGGGAAATCGGTACGGCAACGTGCTTACGAATTGATCCGAATTGCACATCCTGACCATCGCAAATCGCTTGAAAAAGCCGCTTTCGAACGTCTCAAATGTATGCCAAGTAGAGGCTGAGCAGTCTTGAACCCTACGAATGCAAACAAATTTAGTGTCGCTTAATGTGAACATGCACTGCCGTCGGTCCTTCATTCGTTTGTTTGTTGTATACCTCTTCTTCATACGTTCAAATTCAATATTCATCATCATCAAAATTATAATAATGCAAGTGCTAA…	2089	histone acetyltransferase kat2b [Ascaris suum]	0	ARTEASRREEVMGITSFHIISNRMELDPCQSQIKLSWLLQLQRLFSAQLPCMPKEYITRMVFDYRHKNLVIVKNHRIVIGGICFRQFPTQGFSEIVFCAVMANEQVKGYGTHMMNRLKDYHVGTCQIYHFLTYADEFAIGYFKKQGFSENITISREKYHGFIKDYESATLMGCELHPKIVYTDFSVQCKMLRNLFKSAMKERQIHDTNRKYGGIEHIFQQHRGVELSPCDVPGFEHIPGGPPPSEDFEVKIKSILNKLKSDKSAWPFLKPVDAAEVKEYYDYIPYPIDFKTITERFKHKYYVHERLFIADIRRMFSNCFKFNAVDTLYYK	330	HAG1501; histone acetyltransferase SAGA/ADA, catalytic subunit PCAF/GCN5; K06062 histone acetyltransferase [EC:2.3.1.48]	Chromatin structure and dynamics ; Transcription ;Energy production and conversion ;	GO:0009987 GO:0044699 GO:0016746
CL39.Contig8_AS1A	CTCAGCAAAACATACTTCAACTGTAAGTTTGTCGATCTGAAACTTCCCAGTCATTGCAACCAAAATTTCTCACAAAGGAATATTGAAGAAAGAATAACTGATCTCTGCAAATTTCTATAAAGAATCAACATTATTCATTAATCGGCATGACATGTATGGAAAACTACCAATTTTCAAAGCTGAGTCTGCTACAAGTTTCGAATACGCTTCACCTTCACATTACCTCACTTTCAACTTTTGAGAGCTTAATTTAGCAATACTTTACCCGTATTCGATTCCCTTATCTATAGTGTGCCTTTATCAAGGTCAAATATAAATAAACCTCATAGTTCAAGTGGTAAACCAACGCAATTAATGTAGTCCAATTACAGTCCAATGAGAGAACACTTCGTACACTCA…	3569	histone acetyltransferase kat2b [Ascaris suum]	0	HAVSSKQPKTVSICEAISRVSSGSNIYVHTCAATPTELLKEMCIQVESGKLNDLHLNHILLAGAIPWTEQKFHGKIRSNCMFLDSGIRKLVQQGLADYTPMFLSDTSTLYSTFAMPVDVALITVSPIDEHGYCTLGVSADCSVSAVRAARNIIALVNETMPRTFGDTTIHCSHIDALVNATTAIHAKSDLRNTESDDEIGKLIAENLVDNGATLQLGIGAIPDSVLSAMRNHKDLGIHTEMFSDGVIDLIQRNVINNSKKNVDPGKVIATFAYGTEQFYKFINNNPLFAFRSCAYTNDPQLIRRHHKMTAINSAIEIDLTGQIASDSIGASFYSGFGGQTDFVYGTATAEDGQGKAIIALPSTTAKGQSKIVPFLKEGAGVVATRGHARYIVTEYGIAN…	431	HAG1501; histone acetyltransferase SAGA/ADA, catalytic subunit PCAF/GCN5; K06062 histone acetyltransferase [EC:2.3.1.48]	Energy production and conversion ;Chromatin structure and dynamics ; Transcription ;	GO:0009987 GO:0044699 GO:0016746
CL39.Contig9_AS1A	CTCAGCAAAACATACTTCAACTGTAAGTTTGTCGATCTGAAACTTCCCAGTCATTGCAACCAAAATTTCTCACAAAGGAATATTGAAGAAAGAATAACTGATCTCTGCAAATTTCTATAAAGAATCAACATTATTCATTAATCGGCATGACATGTATGGAAAACTACCAATTTTCAAAGCTGAGTCTGCTACAAGTTTCGAATACGCTTCACCTTCACATTACCTCACTTTCAACTTTTGAGAGCTTAATTTAGCAATACTTTACCCGTATTCGATTCCCTTATCTATAGTGTGCCTTTATCAAGGTCAAATATAAATAAACCTCATAGTTCAAGTGGTAAACCAACGCAATTAATGTAGTCCAATTACAGTCCAATGAGAGAACACTTCGTACACTCA…	3353	histone acetyltransferase kat2b [Ascaris suum]	0	ARTEASRREEVMGITSFHIISNRMELDPCQSQIKLSWLLQLQRLFSAQLPCMPKEYITRMVFDYRHKNLVIVKNHRIVIGGICFRQFPTQGFSEIVFCAVMANEQVKGYGTHMMNRLKDYHVGTCQIYHFLTYADEFAIGYFKKQGFSENITISREKYHGFIKDYESATLMGCELHPKIVYTDFSVQCKMLRNLFKSAMKERQIHDTNRKYGGIEHIFQQHRGVELSPCDVPGFEHIPGGPPPSEDFEVKIKSILNKLKSDKSAWPFLKPVDAAEVKEYYDYIPYPIDFKTITERFKHKYYVHERLFIADIRRMFSNCFKFNAVDTLYYK	330	HAG1501; histone acetyltransferase SAGA/ADA, catalytic subunit PCAF/GCN5; K06062 histone acetyltransferase [EC:2.3.1.48]	Chromatin structure and dynamics ; Transcription ;Energy production and conversion ;	GO:0009987 GO:0044699 GO:0016746
CL40.Contig1_AS1A	GGCAGGTAGCATTCCCCGGACTTATCTCATACCTTGTGTAGACGGAGACAAGGCCTGAGTCAAGCTTCACTTATCAATATCTTGACTTGACTTCAAACTTATTTTGAGTTGAGCGAAAACGATTGCAGCTCGCTTGATTCTGTTTCTTTCAGAATGTGTTCATGTTGTTTTGTTTCGGATTGTCCGTTCGGATTTATGCATTGAAATCCCGTGTTTATGTAAGTATTTGTTTGATTGTTCTGTTGGTGTTGCCGTTGTGTATACATACATGAGCATGAAATATATATGGGCATTGAATATACAGGCATGAAATATGTTAATTTGATGATGTTAATTGTTGTTTATGACAACTTGTTTGATTGTCCCGTTGCCATGATTATTTTGTGTTGTTGTTGATGT…	524	None	None	None	None	None	None	None
CL40.Contig2_AS1A	GATTGCTCTCATACCATGTATAGACGGAGGCAAGGCCTGAGTAAAGCTTCACTCCTTAATCGCTTGACTTGACTTCAAACTTATTTTGAGTTGAGCCATATTGATTGCAGCTCGCTTGATTCTGTTTCGTTTTTAAGATATTCTTTCAGAATGTGTTCATGTTATTTTGTTTTGGATTATCCGATTGGAGGTAGCCTTTGAAGTGCCGTATTTAAGTGAATATTCGTTTGATTGTTCTGTTGCTATTGTTGTTGTGCATACATAGACATGAAATATGTTAACATAATTGTGTTAATTGTTGTTTATGTTAATTTGATTGATTGTCCTGTTGTCATGATTATTTCGTGTTGTTGTTGATGTAATGATTATGTCGTGCTTTCGTGGCTTCATCACTTTCTT…	487	None	None	None	None	None	None	None
CL40.Contig3_AS1A	GATTGCTCTCATACCATGTATAGACGGAGGCAAGGCCTGAGTAAAGCTTCACTCCTTAATCGCTTGACTTGACTTCAAACTTATTTTGAGTTGAGCCATATTGATTGCAGCTCGCTTGATTCTGTTTCGTTTTTAAGATATTCTTTCAGAATGTGTTCATGTTATTTTGTTTTGGATTGTCAGATTGAATGTGGCCATTAAAATCCCGTGTATTTGTAAATATTTGTTCTGTTGATGTTGTTGTTGTGTATACATAGGTATGAAATATATATAGGCATTGGATATATAGGCATGAAATATGTTAATTTGATTATGTTAATTGTTGTTTGTGTTAATTTGTTTGATTGTCCTGTTGCCATGATTATTTTGTGTTGTTGTTGATGTGATTATTTCGTGTTT…	509	None	None	None	None	None	None	None
CL40.Contig4_AS1A	GCCTGGCGCGACAACATAAAAACACGGCAGTGAACAACGACAGGATGGACAAAGTGATGGAGGCACGAAAGCACAACATAATCATCACATCAACAACAACACGAAGTAATCATGGTAACAGGACAATCAAACAAATTAAAATAAACAACAATTAACACAATCAAATCAACAAATTTCATGCTTATATATACACAATAACAATAGCAACACAACAATCAAACAAATATTCACACA	234	None	None	None	None	None	None	None
CL41.Contig1_AS1A	ATATCTGCGCATAAGCACTACCACTTCCTTTCCAAAACACTCAGCTTTCGCTCACAACAAAAAATCACTCTTTTTTCAGCATGAATGCAACAACAAAATCCAAATAAAAATCCATATATTAGTTACATTAATAATGAAATAGTGACAGCTGAACTAATGAAAATATTTATTATAATTTGAGGTGTTCGTGAACGGTAATTTCGTCGGAGGATGCGACATTTTGGTACAGATGCACAAAGAAGGTGAACTGACAGACTTCTTCGATAAAGAGGGAATCAGATCTCGATTTTCGGATGCAAACGACAAAGAGGGGAGCGAGTCGAAAAAATGATGGTGACAAATGAAAAAAAAAAAGAACAAAGATATAAAATGAAATCAAATGAATACCAAATAGATTAA…	2374	putative protein phosphatase 2c [Ascaris suum]	0	MGAYLNKPITDKETEVGENGRVRFAATTMQGWRVNQEDAHNCILEFDENCSLFAVYDGHGGSEVARYTALHLPDFLKAKDSWKSGDYQKALDEAFLEFDALLRSNEVLKELKVMAGMPN	119	IDP2428; LOC100272962; K01090 protein phosphatase [EC:3.1.3.16]	Signal transduction mechanisms ;	GO:0016791 GO:0008152
CL41.Contig2_AS1A	GTTTGAGATGGCGTTGACAATGCAACAATTTTTCAAACGATCACTGTTGAACTCGGTACGTTTTTATGCGAGTTCAAGTGCTGAACTGAGCGCCGATCTGAGGAGTCGTCTGCAAAAGTACGTCAATAGTTCACCGGTGGTGGTGTTCATGAAGGGTACTCAACAAGAACCGATGTGTGGCTTTAGTAAAAACGTTAAAATGGTGCTAGATTTTCATGAGATTAAATTCAAAGATTACAACGTTTTGGATGATGAAGCCGTCCGTGAGGGCATCAAGAAATTCAGCGATTGGCCAACGATACCTCAAGTGTTCGTGAACGGTAATTTCGTCGGAGGATGCGACATTTTGGTACAGATGCACAAAGAAGGTGAACTGACAGACTTCTTCGATAAAGAGGG…	1086	glutaredoxin-related protein [Ascaris suum]	5e-66	LRSRLQKYVNSSPVVVFMKGTQQEPMCGFSKNVKMVLDFHEIKFKDYNVLDDEAVREGIKKFSDWPTIPQVFVNGNFVGGCDILVQMHKEGEL	93	glutaredoxin family protein (ISS); K07390 monothiol glutaredoxin	Posttranslational modification, protein turnover, chaperones ;	GO:0005488
CL41.Contig3_AS1A	ATATCTGCGCATAAGCACTACCACTTCCTTTCCAAAACACTCAGCTTTCGCTCACAACAAAAAATCACTCTTTTTTCAGCATGAATGCAACAACAAAATCCAAATAAAAATCCATATATTAGTTACATTAATAATGAAATAGTGACAGCTGAACTAATGAAAATATTTATTATAATTTGAGGTGTTCGTGAACGGTAATTTCGTCGGAGGATGCGACATTTTGGTACAGATGCACAAAGAAGGTGAACTGACAGACTTCTTCGATAAAGAGGGAATCAGATCTCGATTTTCGGATGCAAACGACAAAGAGGGGAGCGAGTCGAAAAAATGATGGTGACAAATGAAAAAAAAAAAGAACAAAGATATAAAATGAAATCAAATGAATACCAAATAGATTAA…	960	putative protein phosphatase 2c [Ascaris suum]	1e-24	MSSQEAIDFIRKRISDGVAIKDICEQMCNECLSPNTAGDGTGCDNMTVIV	50	Serine/threonine protein phosphatase (ISS); K01090 protein phosphatase [EC:3.1.3.16]	Signal transduction mechanisms ;	GO:0016311 GO:0004721
CL41.Contig4_AS1A	ATATCTGCGCATAAGCACTACCACTTCCTTTCCAAAACACTCAGCTTTCGCTCACAACAAAAAATCACTCTTTTTTCAGCATGAATGCAACAACAAAATCCAAATAAAAATCCATATATTAGTTACATTAATAATGAAATAGTGACAGCTGAACTAATGAAAATATTTATTATAATTTGAGGTGTTCGTGAACGGTAATTTCGTCGGAGGATGCGACATTTTGGTACAGATGCACAAAGAAGGTGAACTGACAGACTTCTTCGATAAAGAGGGAATCAGATCTCGATTTTCGGATGCAAACGACAAAGAGGGGAGCGAGTCGAAAAAATGATGGTGACAAATGAAAAAAAAAAAGAACAAAGATATAAAATGAAATCAAATGAATACCAAATAGATTAA…	810	glutaredoxin-related protein [Ascaris suum]	5e-14	None	None	None	None	None
CL42.Contig1_AS1A	CTAGTGTGCAGAGCTGAATGCCAGCTAGCGCGTCCCCAGGTTGCGGATAGGGGAGTGGCCGCTTGCAAGCGGTCAGCTGCGAATACGTTGAATAAGCAGTCGCGGACAATCAGCGTCAGGCCAGTCGGGTCGTAATGGATAACATCACGTAATCGTCAAATCCCATGGCAGGGAACTTTCGACAGGACAATTTTCGTTTCATATCGTGTCAGGCTGTTGTCGTCTTCTCATTATAGGCGACTCAGAGAGTATGAGGTATTATTAATTAGCGGTTTTCTCGTTTTTTCTATTGTTGAAGTGATATTGTTGCTCCTGGTTTCAACTGGCCTCTGTCTTCTCAAATATTTTTCCGTGGTTTGATATGTGTTCTTATCAGGTCGCTCAGCAATCCGTTGGAGT…	1278	None	None	None	None	None	None	None
CL42.Contig2_AS1A	CTAGTGTGCAGAGCTGAATGCCAGCTAGCGCGTCCCCAGGTTGCGGATAGGGGAGTGGCCGCTTGCAAGCGGTCAGCTGCGAATACGTTGAATAAGCAGTCGCGGACAATCAGCGTCAGGCCAGTCGGGTCGTAATGGATAACATCACGTAATCGTCAAATCCCATGGCAGGGAACTTTCGACAGGACAATTTTCGTTTCATATCGTGTCAGGCTGTTGTCGTCTTCTCATTATAGGCGACTCAGAGAGTATGAGGTATTATTAATTAGCGGTTTTCTCGTTTTTTCTATTGTTGAAGTGATATTGTTGCTCCTGGTTTCAACTGGCCTCTGTCTTCTCAAATATTTTTCCGTGGTTTGATATGTGTTCTTATCAGGTCGCTCAGCAATCCGTTGGAGT…	1070	None	None	None	None	None	None	None
CL43.Contig1_AS1A	CAAGTTTGAGATACTGTTATGCGTTAATGTGGAAGGTTTTACGGCCTTGTCGTCAGATTTTCACACATATTGGCTGGGCTCAACAATCGAAATATAGTTTCGCCAATTCACACTTGCGGTTTCCTGCTTACTGTCACAGTCGAATCACTCCACTGACGATGAAACTGGATTCTGACGAGTTTCATTCGCTCTTCACTCCGCAGCTCACTAAACTTAACGATCTTTTCATCGCTAATAAATTCCAACTCAGGATAGCTGGTGGGCCGGTTCGTGATCTTCTGATGGGTATAAAGCCAGTCGATATTGATCTGGCGACGAACGCAACGCCGTCACAAATGAAGGATTTATTTACACGTGAAGGAATTCGTATGTTGAATAAAAATGGTGAAGAACACGGCA…	1730	cca trna nucleotidyltransferase [Ascaris suum]	0	FQLRIAGGPVRDLLMGIKPVDIDLATNATPSQMKDLFTREGIRMLNKNGEEHGTITCRIDDVENYEITTLRIDVVCDGRRAKVEFTTDWQLDANRRDLTINSLFLELDGTVIDYFGGIKDLNARRVAFVGDATQRIQEDYLRILRYFRFFGRIAKSGSAHERSTLDAIIANKQGLENISGERIWSELKKICVGRFG	196	tRNA nucleotidyltransferase; K00974 tRNA nucleotidyltransferase (CCA-adding enzyme) [EC:2.7.7.72 3.1.3.- 3.1.4.-]	Translation, ribosomal structure and biogenesis ;	None
CL43.Contig2_AS1A	CAAGTTTGAGATACTGTTATGCGTTAATGTGGAAGGTTTTACGGCCTTGTCGTCAGATTTTCACACATATTGGCTGGGCTCAACAATCGAAATATAGTTTCGCCAATTCACACTTGCGGTTTCCTGCTTACTGTCACAGTCGAATCACTCCACTGACGATGAAACTGGATTCTGACGAGTTTCATTCGCTCTTCACTCCGCAGCTCACTAAACTTAACGATCTTTTCATCGCTAATAAATTCCAACTCAGGATAGCTGGTGGGCCGGTTCGTGATCTTCTGATGGGTATAAAGCCAGTCGATATTGATCTGGCGACGAACGCAACGCCGTCACAAATGAAGGATTTATTTACACGTGAAGGAATTCGTATGTTGAATAAAAATGGTGAAGAACACGGCA…	1886	cca trna nucleotidyltransferase [Ascaris suum]	0	FQLRIAGGPVRDLLMGIKPVDIDLATNATPSQMKDLFTREGIRMLNKNGEEHGTITCRIDDVENYEITTLRIDVVCDGRRAKVEFTTDWQLDANRRDLTINSLFLELDGTVIDYFGGIKDLNARRVAFVGDATQRIQEDYLRILRYFRFFGRIAKSGSAHERSTLDAIIANKQGLENISGERIWSELKKICVGRFG	196	tRNA nucleotidyltransferase; K00974 tRNA nucleotidyltransferase (CCA-adding enzyme) [EC:2.7.7.72 3.1.3.- 3.1.4.-]	Translation, ribosomal structure and biogenesis ;	None
CL43.Contig3_AS1A	ATCTATTTGAAATTTGGAAAAATATAATAGAGAAAGAATATATTCCAGGACGAATACAAAATCGGTCGTGACGAACTCTTGAAGCACATCAATGCGGAACTTTTAGAGAGTTTTGCTAAGGATTTGCCAAAGAAGATGTCAAAAAAACGTAAAAGTGGTGGTACTTCACCCACGAAAGAGCTGGAAGTGAAACGCGAAAAAAAGTAATCTGGAAAGAGGGCAAATGCTGGAGATAATAGCGGTGGATGAATAATTTTTGTGTATATATGTGCTCATTCTAGTGACATTTGTATGTATATCAGAAGTGGGAATAGTTTATTTCGATGTGTTGTATTGATTTGTATTCCTTTATTGTTCATCGTTACTATTTTTATTAATGTTGTGCTCCGTTGTTAAATT…	432	None	None	None	None	None	None	None
CL43.Contig4_AS1A	ATCTATTTGAAATTTGGAAAAATATAATAGAGAAAGAATATATTCCAGGACGAATACAAAATCGGTCGTGACGAACTCTTGAAGCACATCAATGCGGAACTTTTAGAGAGTTTTGCTAAGGATTTGCCAAAGAAGATGTCAAAAAAACGTAAAAGTGGTGGTACTTCACCCACGAAAGAGCTGGAAGGTGAAGTGTTTATGCGATGAATTTTTAAAATAATCGAACCATTGACGCAATCAGTTGAATGCATTTGCATTGATCGAATGAATATTACCGTAGTGCATGAGTGTTTCTTTGTTTGTTTCGTTTTTAAACGATGAATTATTCATTTCATTTGTTTAGTGAAACGCGAAAAAAAGTAATCTGGAAAGAGGGCAAATGCTGGAGATAATAGCGGT…	588	None	None	None	None	None	None	None
CL44.Contig1_AS1A	GTGAAATTAGAATATTATAAAGATATTTGCTCCCTTCACTAACGATGTTCAATTAAAACCCACCATATAGTAACAAATAATATTTACACAACCAAAATGCCTCTCATTTCGAACTTTCTTCGATTCATATGTCGATTTCCAGAAGAAGTTTAAATCGCATTCTAAATGTCCTTTCGGGTTTCTCGTTGCATGTACAAAAAACTGATGCGAAATACACTTGGACAGGAATTAAACAAATGATTGATTCGGGAGATGAACGAAAACACTGAAGGTGTAGCGAAGTTCGGACGCAATAAAAGTAATATCCACGAAATGAAAATATCAATTAAGATCATAAGTCGGTGATAACGCGACTCTGTGTTGATGGAAGACCAGTTTGAATAATTGGTATATAGGTTG…	3584	hypothetical protein LOAG_07711 [Loa loa]	0	KVLLLDGSDLNIVISKNATGQDVYDQVFYSLDLEERDYFGLLFMDHYQVQHWLDPLKKISKQVPIGPPYTFRFNVKFFSSEPNNLHEELTRYQFFLQLKQDIQTGKLECPKETAIELAALALQSEFGDYNPVEHNAAFVSEFRFHPEQDEDMEIAILEKYMTCRGQSPATAELNYLNKAKWIELYGVDMHTVEGKDGNIYRLGLTPTGTLVFDGNQKIGLFFWEKIQRLDFKNKKLTLVVEDDADQASSQVQLHTFVFNLSSHKACKHLWKCAIEHHTFFRLKFHPSKQQKGPQLFRLGSTFKYRGRTE	309	EMB2766; structural constituent of nuclear pore; K14306 nuclear pore complex protein Nup62	Carbohydrate transport and metabolism ;Cell wall/membrane/envelope biogenesis ; Intracellular trafficking, secretion, and vesicular transport ;	None
CL44.Contig2_AS1A	GAAATATGATGCATCAAAAAAATACTCGTAACGCTGAATGATTAATTATTATATTACACATCGAAAAGACTTGCTGCAGGTGCACAACAGGATGGCTTCGACGAACTCATAACACTCATAACATTAAAGGCATAACACTTCTGGAAATGAAAATAAAGGCACATTGCACTGATCCGATACCGTGAACGATTGCACGCACAAATCCAGATGGTCAGTAGTTGTGTTGATTGATATTAAGTTAAAAAGTTTAGATGAAGCCCTCAGAATGCGAAGAAAACGTGACTAGAAATTCTTTATGGATAAACGACTAGTGCGAGTGTGATGTGAGAATAAAAATTATAGCGAACTGCTGAAATATAAAATAAAGTGAAAACAAAATGAGGCCGAGTGAAAGCAACA…	2250	hypothetical protein LOAG_07711 [Loa loa]	0	KVLLLDGSDLNIVISKNATGQDVYDQVFYSLDLEERDYFGLLFMDHYQVQHWLDPLKKISKQVPIGPPYTFRFNVKFFSSEPNNLHEELTRYQFFLQLKQDIQTGKLECPKETAIELAALALQSEFGDYNPVEHNAAFVSEFRFHPEQDEDMEIAILEKYMTCRGQSPATAELNYLNKAKWIELYGVDMHTVEGKDGNIYRLGLTPTGTLVFDGNQKIGLFFWEKIQRLDFKNKKLTLVVEDDADQASSQVQLHTFVFNLSSHKACKHLWKCAIEHHTFFRLKFHPSKQQKGPQLFRLGSTFKYRGRTE	309	None	None	None
CL45.Contig1_AS1A	GCTGGATCAAAGTGTTGTGTTCAAGGTAATTTGTGCGGTTGGATTATTTTTCCTGATGCAGTTGATGTTCTTCTGGTCTAAACTTGAGAATCTTGACGAGAAAAAGTTGACTATTGAGGCTGAAATTGAAACAGTCATAAGGAAACGTGATAATTTGCAAATGAAATCATGGGAATTGCAAAAGGATATTCATCGAATGGAATTACGACTGCAACAAATCGAACAAAAGCCTACTCAAAAAGCTGATTTAACACGCTTAGCACAAACACTCGCAAACGTGCCGAATTTGTATTGGATCGTGGTCGAAGATGCTGAAACAAAATCAAATACAGTGGCAGCAATCTTGGAACGAACTCACCTCCCATGCACGCATTTAAATGCTCTAACGCCAGCGAGTAT…	993	coiled-coil domain-containing protein [Ascaris suum]	0	KPTQKADLTRLAQTLANVPNLYWIVVEDAETKSNTVAAILERTHLPCTHLNALTPASMKLNDTDPNWKLPRGVLQRNAALNWLRVNFGTLKRGVVYFGDDDNTYDWRLFDEMRFIDKLGVWPVGIVGGLLVETPILNEENQSVLSFNSIWKPERPFPIDMAAFAVNLSLLLEHHDAAFSYNVPRGYQESHFLTSLELTRSDLEPKANGCRNVLVWHTRTE	220	None	None	GO:0044763 GO:0071840 GO:0016757
CL45.Contig2_AS1A	GCTGGATCAAAGTGTTGTGTTCAAGGTAATTTGTGCGGTTGGATTATTTTTCCTGATGCAGTTGATGTTCTTCTGGTCTAAACTTGAGAATCTTGACGAGAAAAAGTTGACTATTGAGGCTGAAATTGAAACAGTCATAAGGAAACGTGATAATTTGCAAATGAAATCATGGGAATTGCAAAAGGATATTCATCGAATGGAATTACGACTGCAACAAATCGAACAAAAAGTACGTGATCGTTTACCGCTGGCTGAAAGCCGAAGAAATCTGCCAATGATATATTTCATAACTCCAACGTATTACAGGCCTACTCAAAAAGCTGATTTAACACGCTTAGCACAAACACTCGCAAACGTGCCGAATTTGTATTGGATCGTGGTCGAAGATGCTGAAACAAA…	1071	coiled-coil domain-containing protein [Ascaris suum]	0	RLPLAESRRNLPMIYFITPTYYRPTQKADLTRLAQTLANVPNLYWIVVEDAETKSNTVAAILERTHLPCTHLNALTPASMKLNDTDPNWKLPRGVLQRNAALNWLRVNFGTLKRGVVYFGDDDNTYDWRLFDEMRFIDKLGVWPVGIVGGLLVETPILNEENQSVLSFNSIWKPERPFPIDMAAFAVNLSLLLEHHDAAFSYNVPRGYQESHFLTSLELTRSDLEPKANGCRNVLVWHTRTE	242	None	None	GO:0044763 GO:0071840 GO:0016757
CL45.Contig3_AS1A	CAGCACTTTTTGTGCTACCCATGAGATCAGACTGAAACACAGAACTCATTTTAGAGTACGTGATCGTTTACCGCTGGCTGAAAGCCGAAGAAATCTGCCAATGATATATTTCATAACTCCAACGTATTACAGGCCTACTCAAAAAGCTGATTTAACACGCTTAGCACAAACACTCGCAAACGTGCCGAATTTGTATTGGATCGTGGTCGAAGATGCTGAAACAAAATCAAATACAGTGGCAGCAATCTTGGAACGAACTCACCTCCCATGCACGCATTTAAATGCTCTAACGCCAGCGAGTATGAAGCTAAATGACACTGACCCTAACTGGAAATTACCCAGAGGAGTGCTGCAAAGAAATGCCGCGCTTAACTGGCTCAGGGTAAACTTTGGTACTCT…	897	coiled-coil domain-containing protein [Ascaris suum]	5e-158	THFRVRDRLPLAESRRNLPMIYFITPTYYRPTQKADLTRLAQTLANVPNLYWIVVEDAETKSNTVAAILERTHLPCTHLNALTPASMKLNDTDPNWKLPRGVLQRNAALNWLRVNFGTLKRGVVYFGDDDNTYDWRLFDEMRFIDKLGVWPVGIVGGLLVETPILNEENQSVLSFNSIWKPERPFPIDMAAFAVNLSLLLEHHDAAFSYNVPRGYQESHFLTSLELTRSDLEPKANGCRNVLVWHTRTE	249	None	None	GO:0044763 GO:0071840 GO:0016757
CL46.Contig1_AS1A	GGAGTGTGAACGCACGATCGTTTATGAATGAATGATAAAGAACGAAACAAAACAAATAACAACTTGCTTCATCAACTCATCACTAATAATCAACTAAACCCTCATCAAAATAGCAGTTGGAAAGAGCAAAAGTAGAGCCATTAGAAATGCCGATTGTCGGTCTTCTGAAGAAATTTATCCGGGGTGAAGAAAAGAAATCGATGGTGAAGAATGTCCCATCGATAGTCAGATTGGAGACGGACGTGGGTGAATATTGGACATTGAAAGAAGTGATCGGGGATGGCGCATTCGGTAATGTTTATAAGGCTGTCAGTAAAACCGATCCTACGCGAGTTGCTGCAGCAAAGGCGATGGAATTAGATGATGATGAAGGTGCAGCAGTGATGGTCGAAGTGGAGA…	3346	STE/STE20/SLK protein kinase [Loa loa]	2e-164	KVEPLEMPIVGLLKKFIRGEEKKSMVKNVPSIVRLETDVGEYWTLKEVIGDGAFGNVYKAVSKTDPTRVAAAKAMELDDDEGAAVMVEVEILVNCVHPNIVQLYDAFIMGNRITLLLEFCGGGAIDSIMVELSRGLSEPQIHCVMKEVLKALQFLHQKNVIHRDLKAGNVLLTNDAKVKLADFGVSAFCKDAREERSTFIGTPYWMAPEVMLCETFPEKKYNKLADIWSFGITLIEMAEERPPYSEMNPAKVVFKVIKADPPSLQRPNQWSSSFRDIVSRCLVKDPQNRPTASDLIAHSFFAKESDFGCVKRLICEMNAEQVTTEVMQSDIDDDDDTSSSIDIR	344	Ste20/SPS1-like serine/threonine kinase; K08282 non-specific serine/threonine protein kinase [EC:2.7.11.1]	General function prediction only ; Signal transduction mechanisms ; Transcription ; Replication, recombination and repair ;	GO:0009987 GO:0004672 GO:0005622
CL46.Contig2_AS1A	GGAGTGTGAACGCACGATCGTTTATGAATGAATGATAAAGAACGAAACAAAACAAATAACAACTTGCTTCATCAACTCATCACTAATAATCAACTAAACCCTCATCAAAATAGCAGTTGGAAAGAGCAAAAGTAGAGCCATTAGAAATGCCGATTGTCGGTCTTCTGAAGAAATTTATCCGGGGTGAAGAAAAGAAATCGATGGTGAAGAATGTCCCATCGATAGTCAGATTGGAGACGGACGTGGGTGAATATTGGACATTGAAAGAAGTGATCGGGGATGGCGCATTCGGTAATGTTTATAAGGCTGTCAGTAAAACCGATCCTACGCGAGTTGCTGCAGCAAAGGCGATGGAATTAGATGATGATGAAGGTGCAGCAGTGATGGTCGAAGTGGAGA…	5139	ste20-like serine threonine-protein kinase [Ascaris suum]	0	KVEPLEMPIVGLLKKFIRGEEKKSMVKNVPSIVRLETDVGEYWTLKEVIGDGAFGNVYKAVSKTDPTRVAAAKAMELDDDEGAAVMVEVEILVNCVHPNIVQLYDAFIMGNRITLLLEFCGGGAIDSIMVELSRGLSEPQIHCVMKEVLKALQFLHQKNVIHRDLKAGNVLLTNDAKVKLADFGVSAFCKDAREERSTFIGTPYWMAPEVMLCETFPEKKYNKLADIWSFGITLIEMAEERPPYSEMNPAKVVFKVIKADPPSLQRPNQWSSSFRDIVSRCLVKDPQNRPTASDLIAHSFFAKESDFGCVKRLICEMNAEQVTTEVMQSDIDDDDDTSSSIDIR	344	Ste20/SPS1-like serine/threonine kinase; K08282 non-specific serine/threonine protein kinase [EC:2.7.11.1]	General function prediction only ; Signal transduction mechanisms ; Transcription ; Replication, recombination and repair ;	GO:0009987 GO:0004672 GO:0005622
CL46.Contig3_AS1A	GGAGTGTGAACGCACGATCGTTTATGAATGAATGATAAAGAACGAAACAAAACAAATAACAACTTGCTTCATCAACTCATCACTAATAATCAACTAAACCCTCATCAAAATAGCAGTTGGAAAGAGCAAAAGTAGAGCCATTAGAAATGCCGATTGTCGGTCTTCTGAAGAAATTTATCCGGGGTGAAGAAAAGAAATCGATGGTGAAGAATGTCCCATCGATAGTCAGATTGGAGACGGACGTGGGTGAATATTGGACATTGAAAGAAGTGATCGGGGATGGCGCATTCGGTAATGTTTATAAGGCTGTCAGTAAAACCGATCCTACGCGAGTTGCTGCAGCAAAGGCGATGGAATTAGATGATGATGAAGGTGCAGCAGTGATGGTCGAAGTGGAGA…	2403	STE/STE20/SLK protein kinase [Loa loa]	3e-168	KVEPLEMPIVGLLKKFIRGEEKKSMVKNVPSIVRLETDVGEYWTLKEVIGDGAFGNVYKAVSKTDPTRVAAAKAMELDDDEGAAVMVEVEILVNCVHPNIVQLYDAFIMGNRITLLLEFCGGGAIDSIMVELSRGLSEPQIHCVMKEVLKALQFLHQKNVIHRDLKAGNVLLTNDAKVKLADFGVSAFCKDAREERSTFIGTPYWMAPEVMLCETFPEKKYNKLADIWSFGITLIEMAEERPPYSEMNPAKVVFKVIKADPPSLQRPNQWSSSFRDIVSRCLVKDPQNRPTASDLIAHSFFAKESDFGCVKRLICEMNAEQVTTEVMQSDIDDDDDTSSSIDIR	344	Ste20/SPS1-like serine/threonine kinase; K08282 non-specific serine/threonine protein kinase [EC:2.7.11.1]	General function prediction only ; Signal transduction mechanisms ; Transcription ; Replication, recombination and repair ;	GO:0009987 GO:0004672 GO:0005622
CL46.Contig4_AS1A	GGAGTGTGAACGCACGATCGTTTATGAATGAATGATAAAGAACGAAACAAAACAAATAACAACTTGCTTCATCAACTCATCACTAATAATCAACTAAACCCTCATCAAAATAGCAGTTGGAAAGAGCAAAAGTAGAGCCATTAGAAATGCCGATTGTCGGTCTTCTGAAGAAATTTATCCGGGGTGAAGAAAAGAAATCGATGGTGAAGAATGTCCCATCGATAGTCAGATTGGAGACGGACGTGGGTGAATATTGGACATTGAAAGAAGTGATCGGGGATGGCGCATTCGGTAATGTTTATAAGGCTGTCAGTAAAACCGATCCTACGCGAGTTGCTGCAGCAAAGGCGATGGAATTAGATGATGATGAAGGTGCAGCAGTGATGGTCGAAGTGGAGA…	5229	ste20-like serine threonine-protein kinase [Ascaris suum]	0	KVEPLEMPIVGLLKKFIRGEEKKSMVKNVPSIVRLETDVGEYWTLKEVIGDGAFGNVYKAVSKTDPTRVAAAKAMELDDDEGAAVMVEVEILVNCVHPNIVQLYDAFIMGNRITLLLEFCGGGAIDSIMVELSRGLSEPQIHCVMKEVLKALQFLHQKNVIHRDLKAGNVLLTNDAKVKLADFGVSAFCKDAREERSTFIGTPYWMAPEVMLCETFPEKKYNKLADIWSFGITLIEMAEERPPYSEMNPAKVVFKVIKADPPSLQRPNQWSSSFRDIVSRCLVKDPQNRPTASDLIAHSFFAKESDFGCVKRLICEMNAEQVTTEVMQSDIDDDDDTSSSIDIR	344	Ste20/SPS1-like serine/threonine kinase; K08282 non-specific serine/threonine protein kinase [EC:2.7.11.1]	General function prediction only ; Signal transduction mechanisms ; Transcription ; Replication, recombination and repair ;	GO:0009987 GO:0004672 GO:0005622
CL46.Contig5_AS1A	GGAGTGTGAACGCACGATCGTTTATGAATGAATGATAAAGAACGAAACAAAACAAATAACAACTTGCTTCATCAACTCATCACTAATAATCAACTAAACCCTCATCAAAATAGCAGTTGGAAAGAGCAAAAGTAGAGCCATTAGAAATGCCGATTGTCGGTCTTCTGAAGAAATTTATCCGGGGTGAAGAAAAGAAATCGATGGTGAAGAATGTCCCATCGATAGTCAGATTGGAGACGGACGTGGGTGAATATTGGACATTGAAAGAAGTGATCGGGGATGGCGCATTCGGTAATGTTTATAAGGCTGTCAGTAAAACCGATCCTACGCGAGTTGCTGCAGCAAAGGCGATGGAATTAGATGATGATGAAGGTGCAGCAGTGATGGTCGAAGTGGAGA…	3604	STE/STE20/SLK protein kinase [Loa loa]	3e-163	KVEPLEMPIVGLLKKFIRGEEKKSMVKNVPSIVRLETDVGEYWTLKEVIGDGAFGNVYKAVSKTDPTRVAAAKAMELDDDEGAAVMVEVEILVNCVHPNIVQLYDAFIMGNRITLLLEFCGGGAIDSIMVELSRGLSEPQIHCVMKEVLKALQFLHQKNVIHRDLKAGNVLLTNDAKVKLADFGVSAFCKDAREERSTFIGTPYWMAPEVMLCETFPEKKYNKLADIWSFGITLIEMAEERPPYSEMNPAKVVFKVIKADPPSLQRPNQWSSSFRDIVSRCLVKDPQNRPTASDLIAHSFFAKESDFGCVKRLICEMNAEQVTTEVMQSDIDDDDDTSSSIDIR	344	Ste20/SPS1-like serine/threonine kinase; K08282 non-specific serine/threonine protein kinase [EC:2.7.11.1]	General function prediction only ; Signal transduction mechanisms ; Transcription ; Replication, recombination and repair ;	GO:0009987 GO:0004672 GO:0005622
CL46.Contig6_AS1A	GGAGTGTGAACGCACGATCGTTTATGAATGAATGATAAAGAACGAAACAAAACAAATAACAACTTGCTTCATCAACTCATCACTAATAATCAACTAAACCCTCATCAAAATAGCAGTTGGAAAGAGCAAAAGTAGAGCCATTAGAAATGCCGATTGTCGGTCTTCTGAAGAAATTTATCCGGGGTGAAGAAAAGAAATCGATGGTGAAGAATGTCCCATCGATAGTCAGATTGGAGACGGACGTGGGTGAATATTGGACATTGAAAGAAGTGATCGGGGATGGCGCATTCGGTAATGTTTATAAGGCTGTCAGTAAAACCGATCCTACGCGAGTTGCTGCAGCAAAGGCGATGGAATTAGATGATGATGAAGGTGCAGCAGTGATGGTCGAAGTGGAGA…	3779	STE/STE20/SLK protein kinase [Loa loa]	1e-162	KVEPLEMPIVGLLKKFIRGEEKKSMVKNVPSIVRLETDVGEYWTLKEVIGDGAFGNVYKAVSKTDPTRVAAAKAMELDDDEGAAVMVEVEILVNCVHPNIVQLYDAFIMGNRITLLLEFCGGGAIDSIMVELSRGLSEPQIHCVMKEVLKALQFLHQKNVIHRDLKAGNVLLTNDAKVKLADFGVSAFCKDAREERSTFIGTPYWMAPEVMLCETFPEKKYNKLADIWSFGITLIEMAEERPPYSEMNPAKVVFKVIKADPPSLQRPNQWSSSFRDIVSRCLVKDPQNRPTASDLIAHSFFAKESDFGCVKRLICEMNAEQVTTEVMQSDIDDDDDTSSSIDIR	344	Ste20/SPS1-like serine/threonine kinase; K08282 non-specific serine/threonine protein kinase [EC:2.7.11.1]	General function prediction only ; Signal transduction mechanisms ; Transcription ; Replication, recombination and repair ;	GO:0009987 GO:0004672 GO:0005622
CL46.Contig7_AS1A	GGAGTGTGAACGCACGATCGTTTATGAATGAATGATAAAGAACGAAACAAAACAAATAACAACTTGCTTCATCAACTCATCACTAATAATCAACTAAACCCTCATCAAAATAGCAGTTGGAAAGAGCAAAAGTAGAGCCATTAGAAATGCCGATTGTCGGTCTTCTGAAGAAATTTATCCGGGGTGAAGAAAAGAAATCGATGGTGAAGAATGTCCCATCGATAGTCAGATTGGAGACGGACGTGGGTGAATATTGGACATTGAAAGAAGTGATCGGGGATGGCGCATTCGGTAATGTTTATAAGGCTGTCAGTAAAACCGATCCTACGCGAGTTGCTGCAGCAAAGGCGATGGAATTAGATGATGATGAAGGTGCAGCAGTGATGGTCGAAGTGGAGA…	3379	STE/STE20/SLK protein kinase [Loa loa]	6e-164	KVEPLEMPIVGLLKKFIRGEEKKSMVKNVPSIVRLETDVGEYWTLKEVIGDGAFGNVYKAVSKTDPTRVAAAKAMELDDDEGAAVMVEVEILVNCVHPNIVQLYDAFIMGNRITLLLEFCGGGAIDSIMVELSRGLSEPQIHCVMKEVLKALQFLHQKNVIHRDLKAGNVLLTNDAKVKLADFGVSAFCKDAREERSTFIGTPYWMAPEVMLCETFPEKKYNKLADIWSFGITLIEMAEERPPYSEMNPAKVVFKVIKADPPSLQRPNQWSSSFRDIVSRCLVKDPQNRPTASDLIAHSFFAKESDFGCVKRLICEMNAEQVTTEVMQSDIDDDDDTSSSIDIR	344	Ste20/SPS1-like serine/threonine kinase; K08282 non-specific serine/threonine protein kinase [EC:2.7.11.1]	General function prediction only ; Signal transduction mechanisms ; Transcription ; Replication, recombination and repair ;	GO:0009987 GO:0004672 GO:0005622
CL46.Contig8_AS1A	GGAGTGTGAACGCACGATCGTTTATGAATGAATGATAAAGAACGAAACAAAACAAATAACAACTTGCTTCATCAACTCATCACTAATAATCAACTAAACCCTCATCAAAATAGCAGTTGGAAAGAGCAAAAGTAGAGCCATTAGAAATGCCGATTGTCGGTCTTCTGAAGAAATTTATCCGGGGTGAAGAAAAGAAATCGATGGTGAAGAATGTCCCATCGATAGTCAGATTGGAGACGGACGTGGGTGAATATTGGACATTGAAAGAAGTGATCGGGGATGGCGCATTCGGTAATGTTTATAAGGCTGTCAGTAAAACCGATCCTACGCGAGTTGCTGCAGCAAAGGCGATGGAATTAGATGATGATGAAGGTGCAGCAGTGATGGTCGAAGTGGAGA…	5235	ste20-like serine threonine-protein kinase [Ascaris suum]	0	KVEPLEMPIVGLLKKFIRGEEKKSMVKNVPSIVRLETDVGEYWTLKEVIGDGAFGNVYKAVSKTDPTRVAAAKAMELDDDEGAAVMVEVEILVNCVHPNIVQLYDAFIMGNRITLLLEFCGGGAIDSIMVELSRGLSEPQIHCVMKEVLKALQFLHQKNVIHRDLKAGNVLLTNDAKVKLADFGVSAFCKDAREERSTFIGTPYWMAPEVMLCETFPEKKYNKLADIWSFGITLIEMAEERPPYSEMNPAKVVFKVIKADPPSLQRPNQWSSSFRDIVSRCLVKDPQNRPTASDLIAHSFFAKESDFGCVKRLICEMNAEQVTTEVMQSDIDDDDDTSSSIDIR	344	Ste20/SPS1-like serine/threonine kinase; K08282 non-specific serine/threonine protein kinase [EC:2.7.11.1]	General function prediction only ; Signal transduction mechanisms ; Transcription ; Replication, recombination and repair ;	GO:0009987 GO:0004672 GO:0005622
CL46.Contig9_AS1A	GGAGTGTGAACGCACGATCGTTTATGAATGAATGATAAAGAACGAAACAAAACAAATAACAACTTGCTTCATCAACTCATCACTAATAATCAACTAAACCCTCATCAAAATAGCAGTTGGAAAGAGCAAAAGTAGAGCCATTAGAAATGCCGATTGTCGGTCTTCTGAAGAAATTTATCCGGGGTGAAGAAAAGAAATCGATGGTGAAGAATGTCCCATCGATAGTCAGATTGGAGACGGACGTGGGTGAATATTGGACATTGAAAGAAGTGATCGGGGATGGCGCATTCGGTAATGTTTATAAGGCTGTCAGTAAAACCGATCCTACGCGAGTTGCTGCAGCAAAGGCGATGGAATTAGATGATGATGAAGGTGCAGCAGTGATGGTCGAAGTGGAGA…	3920	STE/STE20/SLK protein kinase [Loa loa]	1e-162	KVEPLEMPIVGLLKKFIRGEEKKSMVKNVPSIVRLETDVGEYWTLKEVIGDGAFGNVYKAVSKTDPTRVAAAKAMELDDDEGAAVMVEVEILVNCVHPNIVQLYDAFIMGNRITLLLEFCGGGAIDSIMVELSRGLSEPQIHCVMKEVLKALQFLHQKNVIHRDLKAGNVLLTNDAKVKLADFGVSAFCKDAREERSTFIGTPYWMAPEVMLCETFPEKKYNKLADIWSFGITLIEMAEERPPYSEMNPAKVVFKVIKADPPSLQRPNQWSSSFRDIVSRCLVKDPQNRPTASDLIAHSFFAKESDFGCVKRLICEMNAEQVTTEVMQSDIDDDDDTSSSIDIR	344	Ste20/SPS1-like serine/threonine kinase; K08282 non-specific serine/threonine protein kinase [EC:2.7.11.1]	General function prediction only ; Signal transduction mechanisms ; Transcription ; Replication, recombination and repair ;	GO:0009987 GO:0004672 GO:0005622
CL46.Contig10_AS1A	GGAGTGTGAACGCACGATCGTTTATGAATGAATGATAAAGAACGAAACAAAACAAATAACAACTTGCTTCATCAACTCATCACTAATAATCAACTAAACCCTCATCAAAATAGCAGTTGGAAAGAGCAAAAGTAGAGCCATTAGAAATGCCGATTGTCGGTCTTCTGAAGAAATTTATCCGGGGTGAAGAAAAGAAATCGATGGTGAAGAATGTCCCATCGATAGTCAGATTGGAGACGGACGTGGGTGAATATTGGACATTGAAAGAAGTGATCGGGGATGGCGCATTCGGTAATGTTTATAAGGCTGTCAGTAAAACCGATCCTACGCGAGTTGCTGCAGCAAAGGCGATGGAATTAGATGATGATGAAGGTGCAGCAGTGATGGTCGAAGTGGAGA…	3469	STE/STE20/SLK protein kinase [Loa loa]	1e-163	KVEPLEMPIVGLLKKFIRGEEKKSMVKNVPSIVRLETDVGEYWTLKEVIGDGAFGNVYKAVSKTDPTRVAAAKAMELDDDEGAAVMVEVEILVNCVHPNIVQLYDAFIMGNRITLLLEFCGGGAIDSIMVELSRGLSEPQIHCVMKEVLKALQFLHQKNVIHRDLKAGNVLLTNDAKVKLADFGVSAFCKDAREERSTFIGTPYWMAPEVMLCETFPEKKYNKLADIWSFGITLIEMAEERPPYSEMNPAKVVFKVIKADPPSLQRPNQWSSSFRDIVSRCLVKDPQNRPTASDLIAHSFFAKESDFGCVKRLICEMNAEQVTTEVMQSDIDDDDDTSSSIDIR	344	Ste20/SPS1-like serine/threonine kinase; K08282 non-specific serine/threonine protein kinase [EC:2.7.11.1]	General function prediction only ; Signal transduction mechanisms ; Transcription ; Replication, recombination and repair ;	GO:0009987 GO:0004672 GO:0005622
CL46.Contig11_AS1A	GGAGTGTGAACGCACGATCGTTTATGAATGAATGATAAAGAACGAAACAAAACAAATAACAACTTGCTTCATCAACTCATCACTAATAATCAACTAAACCCTCATCAAAATAGCAGTTGGAAAGAGCAAAAGTAGAGCCATTAGAAATGCCGATTGTCGGTCTTCTGAAGAAATTTATCCGGGGTGAAGAAAAGAAATCGATGGTGAAGAATGTCCCATCGATAGTCAGATTGGAGACGGACGTGGGTGAATATTGGACATTGAAAGAAGTGATCGGGGATGGCGCATTCGGTAATGTTTATAAGGCTGTCAGTAAAACCGATCCTACGCGAGTTGCTGCAGCAAAGGCGATGGAATTAGATGATGATGAAGGTGCAGCAGTGATGGTCGAAGTGGAGA…	3229	STE/STE20/SLK protein kinase [Loa loa]	7e-165	KVEPLEMPIVGLLKKFIRGEEKKSMVKNVPSIVRLETDVGEYWTLKEVIGDGAFGNVYKAVSKTDPTRVAAAKAMELDDDEGAAVMVEVEILVNCVHPNIVQLYDAFIMGNRITLLLEFCGGGAIDSIMVELSRGLSEPQIHCVMKEVLKALQFLHQKNVIHRDLKAGNVLLTNDAKVKLADFGVSAFCKDAREERSTFIGTPYWMAPEVMLCETFPEKKYNKLADIWSFGITLIEMAEERPPYSEMNPAKVVFKVIKADPPSLQRPNQWSSSFRDIVSRCLVKDPQNRPTASDLIAHSFFAKESDFGCVKRLICEMNAEQVTTEVMQSDIDDDDDTSSSIDIR	344	Ste20/SPS1-like serine/threonine kinase; K08282 non-specific serine/threonine protein kinase [EC:2.7.11.1]	General function prediction only ; Signal transduction mechanisms ; Transcription ; Replication, recombination and repair ;	GO:0009987 GO:0004672 GO:0005622
CL46.Contig12_AS1A	GGAGTGTGAACGCACGATCGTTTATGAATGAATGATAAAGAACGAAACAAAACAAATAACAACTTGCTTCATCAACTCATCACTAATAATCAACTAAACCCTCATCAAAATAGCAGTTGGAAAGAGCAAAAGTAGAGCCATTAGAAATGCCGATTGTCGGTCTTCTGAAGAAATTTATCCGGGGTGAAGAAAAGAAATCGATGGTGAAGAATGTCCCATCGATAGTCAGATTGGAGACGGACGTGGGTGAATATTGGACATTGAAAGAAGTGATCGGGGATGGCGCATTCGGTAATGTTTATAAGGCTGTCAGTAAAACCGATCCTACGCGAGTTGCTGCAGCAAAGGCGATGGAATTAGATGATGATGAAGGTGCAGCAGTGATGGTCGAAGTGGAGA…	5616	ste20-like serine threonine-protein kinase [Ascaris suum]	0	KVEPLEMPIVGLLKKFIRGEEKKSMVKNVPSIVRLETDVGEYWTLKEVIGDGAFGNVYKAVSKTDPTRVAAAKAMELDDDEGAAVMVEVEILVNCVHPNIVQLYDAFIMGNRITLLLEFCGGGAIDSIMVELSRGLSEPQIHCVMKEVLKALQFLHQKNVIHRDLKAGNVLLTNDAKVKLADFGVSAFCKDAREERSTFIGTPYWMAPEVMLCETFPEKKYNKLADIWSFGITLIEMAEERPPYSEMNPAKVVFKVIKADPPSLQRPNQWSSSFRDIVSRCLVKDPQNRPTASDLIAHSFFAKESDFGCVKRLICEMNAEQVTTEVMQSDIDDDDDTSSSIDIR	344	Ste20/SPS1-like serine/threonine kinase; K08282 non-specific serine/threonine protein kinase [EC:2.7.11.1]	General function prediction only ; Signal transduction mechanisms ; Transcription ; Replication, recombination and repair ;	GO:0009987 GO:0004672 GO:0005622
CL46.Contig13_AS1A	GGAGTGTGAACGCACGATCGTTTATGAATGAATGATAAAGAACGAAACAAAACAAATAACAACTTGCTTCATCAACTCATCACTAATAATCAACTAAACCCTCATCAAAATAGCAGTTGGAAAGAGCAAAAGTAGAGCCATTAGAAATGCCGATTGTCGGTCTTCTGAAGAAATTTATCCGGGGTGAAGAAAAGAAATCGATGGTGAAGAATGTCCCATCGATAGTCAGATTGGAGACGGACGTGGGTGAATATTGGACATTGAAAGAAGTGATCGGGGATGGCGCATTCGGTAATGTTTATAAGGCTGTCAGTAAAACCGATCCTACGCGAGTTGCTGCAGCAAAGGCGATGGAATTAGATGATGATGAAGGTGCAGCAGTGATGGTCGAAGTGGAGA…	3733	STE/STE20/SLK protein kinase [Loa loa]	9e-163	KVEPLEMPIVGLLKKFIRGEEKKSMVKNVPSIVRLETDVGEYWTLKEVIGDGAFGNVYKAVSKTDPTRVAAAKAMELDDDEGAAVMVEVEILVNCVHPNIVQLYDAFIMGNRITLLLEFCGGGAIDSIMVELSRGLSEPQIHCVMKEVLKALQFLHQKNVIHRDLKAGNVLLTNDAKVKLADFGVSAFCKDAREERSTFIGTPYWMAPEVMLCETFPEKKYNKLADIWSFGITLIEMAEERPPYSEMNPAKVVFKVIKADPPSLQRPNQWSSSFRDIVSRCLVKDPQNRPTASDLIAHSFFAKESDFGCVKRLICEMNAEQVTTEVMQSDIDDDDDTSSSIDIR	344	Ste20/SPS1-like serine/threonine kinase; K08282 non-specific serine/threonine protein kinase [EC:2.7.11.1]	General function prediction only ; Signal transduction mechanisms ; Transcription ; Replication, recombination and repair ;	GO:0009987 GO:0004672 GO:0005622
CL46.Contig14_AS1A	GGAGTGTGAACGCACGATCGTTTATGAATGAATGATAAAGAACGAAACAAAACAAATAACAACTTGCTTCATCAACTCATCACTAATAATCAACTAAACCCTCATCAAAATAGCAGTTGGAAAGAGCAAAAGTAGAGCCATTAGAAATGCCGATTGTCGGTCTTCTGAAGAAATTTATCCGGGGTGAAGAAAAGAAATCGATGGTGAAGAATGTCCCATCGATAGTCAGATTGGAGACGGACGTGGGTGAATATTGGACATTGAAAGAAGTGATCGGGGATGGCGCATTCGGTAATGTTTATAAGGCTGTCAGTAAAACCGATCCTACGCGAGTTGCTGCAGCAAAGGCGATGGAATTAGATGATGATGAAGGTGCAGCAGTGATGGTCGAAGTGGAGA…	3250	STE/STE20/SLK protein kinase [Loa loa]	2e-164	KVEPLEMPIVGLLKKFIRGEEKKSMVKNVPSIVRLETDVGEYWTLKEVIGDGAFGNVYKAVSKTDPTRVAAAKAMELDDDEGAAVMVEVEILVNCVHPNIVQLYDAFIMGNRITLLLEFCGGGAIDSIMVELSRGLSEPQIHCVMKEVLKALQFLHQKNVIHRDLKAGNVLLTNDAKVKLADFGVSAFCKDAREERSTFIGTPYWMAPEVMLCETFPEKKYNKLADIWSFGITLIEMAEERPPYSEMNPAKVVFKVIKADPPSLQRPNQWSSSFRDIVSRCLVKDPQNRPTASDLIAHSFFAKESDFGCVKRLICEMNAEQVTTEVMQSDIDDDDDTSSSIDIR	344	Ste20/SPS1-like serine/threonine kinase; K08282 non-specific serine/threonine protein kinase [EC:2.7.11.1]	General function prediction only ; Signal transduction mechanisms ; Transcription ; Replication, recombination and repair ;	GO:0009987 GO:0004672 GO:0005622
CL46.Contig15_AS1A	GGAGTGTGAACGCACGATCGTTTATGAATGAATGATAAAGAACGAAACAAAACAAATAACAACTTGCTTCATCAACTCATCACTAATAATCAACTAAACCCTCATCAAAATAGCAGTTGGAAAGAGCAAAAGTAGAGCCATTAGAAATGCCGATTGTCGGTCTTCTGAAGAAATTTATCCGGGGTGAAGAAAAGAAATCGATGGTGAAGAATGTCCCATCGATAGTCAGATTGGAGACGGACGTGGGTGAATATTGGACATTGAAAGAAGTGATCGGGGATGGCGCATTCGGTAATGTTTATAAGGCTGTCAGTAAAACCGATCCTACGCGAGTTGCTGCAGCAAAGGCGATGGAATTAGATGATGATGAAGGTGCAGCAGTGATGGTCGAAGTGGAGA…	3217	STE/STE20/SLK protein kinase [Loa loa]	6e-165	KVEPLEMPIVGLLKKFIRGEEKKSMVKNVPSIVRLETDVGEYWTLKEVIGDGAFGNVYKAVSKTDPTRVAAAKAMELDDDEGAAVMVEVEILVNCVHPNIVQLYDAFIMGNRITLLLEFCGGGAIDSIMVELSRGLSEPQIHCVMKEVLKALQFLHQKNVIHRDLKAGNVLLTNDAKVKLADFGVSAFCKDAREERSTFIGTPYWMAPEVMLCETFPEKKYNKLADIWSFGITLIEMAEERPPYSEMNPAKVVFKVIKADPPSLQRPNQWSSSFRDIVSRCLVKDPQNRPTASDLIAHSFFAKESDFGCVKRLICEMNAEQVTTEVMQSDIDDDDDTSSSIDIR	344	Ste20/SPS1-like serine/threonine kinase; K08282 non-specific serine/threonine protein kinase [EC:2.7.11.1]	General function prediction only ; Signal transduction mechanisms ; Transcription ; Replication, recombination and repair ;	GO:0009987 GO:0004672 GO:0005622
CL46.Contig16_AS1A	GGAGTGTGAACGCACGATCGTTTATGAATGAATGATAAAGAACGAAACAAAACAAATAACAACTTGCTTCATCAACTCATCACTAATAATCAACTAAACCCTCATCAAAATAGCAGTTGGAAAGAGCAAAAGTAGAGCCATTAGAAATGCCGATTGTCGGTCTTCTGAAGAAATTTATCCGGGGTGAAGAAAAGAAATCGATGGTGAAGAATGTCCCATCGATAGTCAGATTGGAGACGGACGTGGGTGAATATTGGACATTGAAAGAAGTGATCGGGGATGGCGCATTCGGTAATGTTTATAAGGCTGTCAGTAAAACCGATCCTACGCGAGTTGCTGCAGCAAAGGCGATGGAATTAGATGATGATGAAGGTGCAGCAGTGATGGTCGAAGTGGAGA…	2493	STE/STE20/SLK protein kinase [Loa loa]	8e-168	KVEPLEMPIVGLLKKFIRGEEKKSMVKNVPSIVRLETDVGEYWTLKEVIGDGAFGNVYKAVSKTDPTRVAAAKAMELDDDEGAAVMVEVEILVNCVHPNIVQLYDAFIMGNRITLLLEFCGGGAIDSIMVELSRGLSEPQIHCVMKEVLKALQFLHQKNVIHRDLKAGNVLLTNDAKVKLADFGVSAFCKDAREERSTFIGTPYWMAPEVMLCETFPEKKYNKLADIWSFGITLIEMAEERPPYSEMNPAKVVFKVIKADPPSLQRPNQWSSSFRDIVSRCLVKDPQNRPTASDLIAHSFFAKESDFGCVKRLICEMNAEQVTTEVMQSDIDDDDDTSSSIDIR	344	Ste20/SPS1-like serine/threonine kinase; K08282 non-specific serine/threonine protein kinase [EC:2.7.11.1]	General function prediction only ; Signal transduction mechanisms ; Transcription ; Replication, recombination and repair ;	GO:0009987 GO:0004672 GO:0005622
CL46.Contig17_AS1A	GGAGTGTGAACGCACGATCGTTTATGAATGAATGATAAAGAACGAAACAAAACAAATAACAACTTGCTTCATCAACTCATCACTAATAATCAACTAAACCCTCATCAAAATAGCAGTTGGAAAGAGCAAAAGTAGAGCCATTAGAAATGCCGATTGTCGGTCTTCTGAAGAAATTTATCCGGGGTGAAGAAAAGAAATCGATGGTGAAGAATGTCCCATCGATAGTCAGATTGGAGACGGACGTGGGTGAATATTGGACATTGAAAGAAGTGATCGGGGATGGCGCATTCGGTAATGTTTATAAGGCTGTCAGTAAAACCGATCCTACGCGAGTTGCTGCAGCAAAGGCGATGGAATTAGATGATGATGAAGGTGCAGCAGTGATGGTCGAAGTGGAGA…	3694	STE/STE20/SLK protein kinase [Loa loa]	6e-163	KVEPLEMPIVGLLKKFIRGEEKKSMVKNVPSIVRLETDVGEYWTLKEVIGDGAFGNVYKAVSKTDPTRVAAAKAMELDDDEGAAVMVEVEILVNCVHPNIVQLYDAFIMGNRITLLLEFCGGGAIDSIMVELSRGLSEPQIHCVMKEVLKALQFLHQKNVIHRDLKAGNVLLTNDAKVKLADFGVSAFCKDAREERSTFIGTPYWMAPEVMLCETFPEKKYNKLADIWSFGITLIEMAEERPPYSEMNPAKVVFKVIKADPPSLQRPNQWSSSFRDIVSRCLVKDPQNRPTASDLIAHSFFAKESDFGCVKRLICEMNAEQVTTEVMQSDIDDDDDTSSSIDIR	344	Ste20/SPS1-like serine/threonine kinase; K08282 non-specific serine/threonine protein kinase [EC:2.7.11.1]	General function prediction only ; Signal transduction mechanisms ; Transcription ; Replication, recombination and repair ;	GO:0009987 GO:0004672 GO:0005622
CL46.Contig18_AS1A	GGAGTGTGAACGCACGATCGTTTATGAATGAATGATAAAGAACGAAACAAAACAAATAACAACTTGCTTCATCAACTCATCACTAATAATCAACTAAACCCTCATCAAAATAGCAGTTGGAAAGAGCAAAAGTAGAGCCATTAGAAATGCCGATTGTCGGTCTTCTGAAGAAATTTATCCGGGGTGAAGAAAAGAAATCGATGGTGAAGAATGTCCCATCGATAGTCAGATTGGAGACGGACGTGGGTGAATATTGGACATTGAAAGAAGTGATCGGGGATGGCGCATTCGGTAATGTTTATAAGGCTGTCAGTAAAACCGATCCTACGCGAGTTGCTGCAGCAAAGGCGATGGAATTAGATGATGATGAAGGTGCAGCAGTGATGGTCGAAGTGGAGA…	5493	ste20-like serine threonine-protein kinase [Ascaris suum]	0	KVEPLEMPIVGLLKKFIRGEEKKSMVKNVPSIVRLETDVGEYWTLKEVIGDGAFGNVYKAVSKTDPTRVAAAKAMELDDDEGAAVMVEVEILVNCVHPNIVQLYDAFIMGNRITLLLEFCGGGAIDSIMVELSRGLSEPQIHCVMKEVLKALQFLHQKNVIHRDLKAGNVLLTNDAKVKLADFGVSAFCKDAREERSTFIGTPYWMAPEVMLCETFPEKKYNKLADIWSFGITLIEMAEERPPYSEMNPAKVVFKVIKADPPSLQRPNQWSSSFRDIVSRCLVKDPQNRPTASDLIAHSFFAKESDFGCVKRLICEMNAEQVTTEVMQSDIDDDDDTSSSIDIR	344	Ste20/SPS1-like serine/threonine kinase; K08282 non-specific serine/threonine protein kinase [EC:2.7.11.1]	General function prediction only ; Signal transduction mechanisms ; Transcription ; Replication, recombination and repair ;	GO:0009987 GO:0004672 GO:0005622
CL46.Contig19_AS1A	GGAGTGTGAACGCACGATCGTTTATGAATGAATGATAAAGAACGAAACAAAACAAATAACAACTTGCTTCATCAACTCATCACTAATAATCAACTAAACCCTCATCAAAATAGCAGTTGGAAAGAGCAAAAGTAGAGCCATTAGAAATGCCGATTGTCGGTCTTCTGAAGAAATTTATCCGGGGTGAAGAAAAGAAATCGATGGTGAAGAATGTCCCATCGATAGTCAGATTGGAGACGGACGTGGGTGAATATTGGACATTGAAAGAAGTGATCGGGGATGGCGCATTCGGTAATGTTTATAAGGCTGTCAGTAAAACCGATCCTACGCGAGTTGCTGCAGCAAAGGCGATGGAATTAGATGATGATGAAGGTGCAGCAGTGATGGTCGAAGTGGAGA…	2880	STE/STE20/SLK protein kinase [Loa loa]	8e-166	KVEPLEMPIVGLLKKFIRGEEKKSMVKNVPSIVRLETDVGEYWTLKEVIGDGAFGNVYKAVSKTDPTRVAAAKAMELDDDEGAAVMVEVEILVNCVHPNIVQLYDAFIMGNRITLLLEFCGGGAIDSIMVELSRGLSEPQIHCVMKEVLKALQFLHQKNVIHRDLKAGNVLLTNDAKVKLADFGVSAFCKDAREERSTFIGTPYWMAPEVMLCETFPEKKYNKLADIWSFGITLIEMAEERPPYSEMNPAKVVFKVIKADPPSLQRPNQWSSSFRDIVSRCLVKDPQNRPTASDLIAHSFFAKESDFGCVKRLICEMNAEQVTTEVMQSDIDDDDDTSSSIDIR	344	Ste20/SPS1-like serine/threonine kinase; K08282 non-specific serine/threonine protein kinase [EC:2.7.11.1]	General function prediction only ; Signal transduction mechanisms ; Transcription ; Replication, recombination and repair ;	GO:0009987 GO:0004672 GO:0005622
CL46.Contig20_AS1A	GGAGTGTGAACGCACGATCGTTTATGAATGAATGATAAAGAACGAAACAAAACAAATAACAACTTGCTTCATCAACTCATCACTAATAATCAACTAAACCCTCATCAAAATAGCAGTTGGAAAGAGCAAAAGTAGAGCCATTAGAAATGCCGATTGTCGGTCTTCTGAAGAAATTTATCCGGGGTGAAGAAAAGAAATCGATGGTGAAGAATGTCCCATCGATAGTCAGATTGGAGACGGACGTGGGTGAATATTGGACATTGAAAGAAGTGATCGGGGATGGCGCATTCGGTAATGTTTATAAGGCTGTCAGTAAAACCGATCCTACGCGAGTTGCTGCAGCAAAGGCGATGGAATTAGATGATGATGAAGGTGCAGCAGTGATGGTCGAAGTGGAGA…	3905	STE/STE20/SLK protein kinase [Loa loa]	3e-162	KVEPLEMPIVGLLKKFIRGEEKKSMVKNVPSIVRLETDVGEYWTLKEVIGDGAFGNVYKAVSKTDPTRVAAAKAMELDDDEGAAVMVEVEILVNCVHPNIVQLYDAFIMGNRITLLLEFCGGGAIDSIMVELSRGLSEPQIHCVMKEVLKALQFLHQKNVIHRDLKAGNVLLTNDAKVKLADFGVSAFCKDAREERSTFIGTPYWMAPEVMLCETFPEKKYNKLADIWSFGITLIEMAEERPPYSEMNPAKVVFKVIKADPPSLQRPNQWSSSFRDIVSRCLVKDPQNRPTASDLIAHSFFAKESDFGCVKRLICEMNAEQVTTEVMQSDIDDDDDTSSSIDIR	344	Ste20/SPS1-like serine/threonine kinase; K08282 non-specific serine/threonine protein kinase [EC:2.7.11.1]	General function prediction only ; Signal transduction mechanisms ; Transcription ; Replication, recombination and repair ;	GO:0009987 GO:0004672 GO:0005622
CL46.Contig21_AS1A	GGAGTGTGAACGCACGATCGTTTATGAATGAATGATAAAGAACGAAACAAAACAAATAACAACTTGCTTCATCAACTCATCACTAATAATCAACTAAACCCTCATCAAAATAGCAGTTGGAAAGAGCAAAAGTAGAGCCATTAGAAATGCCGATTGTCGGTCTTCTGAAGAAATTTATCCGGGGTGAAGAAAAGAAATCGATGGTGAAGAATGTCCCATCGATAGTCAGATTGGAGACGGACGTGGGTGAATATTGGACATTGAAAGAAGTGATCGGGGATGGCGCATTCGGTAATGTTTATAAGGCTGTCAGTAAAACCGATCCTACGCGAGTTGCTGCAGCAAAGGCGATGGAATTAGATGATGATGAAGGTGCAGCAGTGATGGTCGAAGTGGAGA…	5112	ste20-like serine threonine-protein kinase [Ascaris suum]	0	KVEPLEMPIVGLLKKFIRGEEKKSMVKNVPSIVRLETDVGEYWTLKEVIGDGAFGNVYKAVSKTDPTRVAAAKAMELDDDEGAAVMVEVEILVNCVHPNIVQLYDAFIMGNRITLLLEFCGGGAIDSIMVELSRGLSEPQIHCVMKEVLKALQFLHQKNVIHRDLKAGNVLLTNDAKVKLADFGVSAFCKDAREERSTFIGTPYWMAPEVMLCETFPEKKYNKLADIWSFGITLIEMAEERPPYSEMNPAKVVFKVIKADPPSLQRPNQWSSSFRDIVSRCLVKDPQNRPTASDLIAHSFFAKESDFGCVKRLICEMNAEQVTTEVMQSDIDDDDDTSSSIDIR	344	Ste20/SPS1-like serine/threonine kinase; K08282 non-specific serine/threonine protein kinase [EC:2.7.11.1]	General function prediction only ; Signal transduction mechanisms ; Transcription ; Replication, recombination and repair ;	GO:0009987 GO:0004672 GO:0005622
CL46.Contig22_AS1A	GGAGTGTGAACGCACGATCGTTTATGAATGAATGATAAAGAACGAAACAAAACAAATAACAACTTGCTTCATCAACTCATCACTAATAATCAACTAAACCCTCATCAAAATAGCAGTTGGAAAGAGCAAAAGTAGAGCCATTAGAAATGCCGATTGTCGGTCTTCTGAAGAAATTTATCCGGGGTGAAGAAAAGAAATCGATGGTGAAGAATGTCCCATCGATAGTCAGATTGGAGACGGACGTGGGTGAATATTGGACATTGAAAGAAGTGATCGGGGATGGCGCATTCGGTAATGTTTATAAGGCTGTCAGTAAAACCGATCCTACGCGAGTTGCTGCAGCAAAGGCGATGGAATTAGATGATGATGAAGGTGCAGCAGTGATGGTCGAAGTGGAGA…	4043	STE/STE20/SLK protein kinase [Loa loa]	8e-162	KVEPLEMPIVGLLKKFIRGEEKKSMVKNVPSIVRLETDVGEYWTLKEVIGDGAFGNVYKAVSKTDPTRVAAAKAMELDDDEGAAVMVEVEILVNCVHPNIVQLYDAFIMGNRITLLLEFCGGGAIDSIMVELSRGLSEPQIHCVMKEVLKALQFLHQKNVIHRDLKAGNVLLTNDAKVKLADFGVSAFCKDAREERSTFIGTPYWMAPEVMLCETFPEKKYNKLADIWSFGITLIEMAEERPPYSEMNPAKVVFKVIKADPPSLQRPNQWSSSFRDIVSRCLVKDPQNRPTASDLIAHSFFAKESDFGCVKRLICEMNAEQVTTEVMQSDIDDDDDTSSSIDIR	344	Ste20/SPS1-like serine/threonine kinase; K08282 non-specific serine/threonine protein kinase [EC:2.7.11.1]	General function prediction only ; Signal transduction mechanisms ; Transcription ; Replication, recombination and repair ;	GO:0009987 GO:0004672 GO:0005622
CL46.Contig23_AS1A	GGAGTGTGAACGCACGATCGTTTATGAATGAATGATAAAGAACGAAACAAAACAAATAACAACTTGCTTCATCAACTCATCACTAATAATCAACTAAACCCTCATCAAAATAGCAGTTGGAAAGAGCAAAAGTAGAGCCATTAGAAATGCCGATTGTCGGTCTTCTGAAGAAATTTATCCGGGGTGAAGAAAAGAAATCGATGGTGAAGAATGTCCCATCGATAGTCAGATTGGAGACGGACGTGGGTGAATATTGGACATTGAAAGAAGTGATCGGGGATGGCGCATTCGGTAATGTTTATAAGGCTGTCAGTAAAACCGATCCTACGCGAGTTGCTGCAGCAAAGGCGATGGAATTAGATGATGATGAAGGTGCAGCAGTGATGGTCGAAGTGGAGA…	3539	STE/STE20/SLK protein kinase [Loa loa]	8e-164	KVEPLEMPIVGLLKKFIRGEEKKSMVKNVPSIVRLETDVGEYWTLKEVIGDGAFGNVYKAVSKTDPTRVAAAKAMELDDDEGAAVMVEVEILVNCVHPNIVQLYDAFIMGNRITLLLEFCGGGAIDSIMVELSRGLSEPQIHCVMKEVLKALQFLHQKNVIHRDLKAGNVLLTNDAKVKLADFGVSAFCKDAREERSTFIGTPYWMAPEVMLCETFPEKKYNKLADIWSFGITLIEMAEERPPYSEMNPAKVVFKVIKADPPSLQRPNQWSSSFRDIVSRCLVKDPQNRPTASDLIAHSFFAKESDFGCVKRLICEMNAEQVTTEVMQSDIDDDDDTSSSIDIR	344	Ste20/SPS1-like serine/threonine kinase; K08282 non-specific serine/threonine protein kinase [EC:2.7.11.1]	General function prediction only ; Signal transduction mechanisms ; Transcription ; Replication, recombination and repair ;	GO:0009987 GO:0004672 GO:0005622
CL46.Contig24_AS1A	GGAGTGTGAACGCACGATCGTTTATGAATGAATGATAAAGAACGAAACAAAACAAATAACAACTTGCTTCATCAACTCATCACTAATAATCAACTAAACCCTCATCAAAATAGCAGTTGGAAAGAGCAAAAGTAGAGCCATTAGAAATGCCGATTGTCGGTCTTCTGAAGAAATTTATCCGGGGTGAAGAAAAGAAATCGATGGTGAAGAATGTCCCATCGATAGTCAGATTGGAGACGGACGTGGGTGAATATTGGACATTGAAAGAAGTGATCGGGGATGGCGCATTCGGTAATGTTTATAAGGCTGTCAGTAAAACCGATCCTACGCGAGTTGCTGCAGCAAAGGCGATGGAATTAGATGATGATGAAGGTGCAGCAGTGATGGTCGAAGTGGAGA…	5583	ste20-like serine threonine-protein kinase [Ascaris suum]	0	KVEPLEMPIVGLLKKFIRGEEKKSMVKNVPSIVRLETDVGEYWTLKEVIGDGAFGNVYKAVSKTDPTRVAAAKAMELDDDEGAAVMVEVEILVNCVHPNIVQLYDAFIMGNRITLLLEFCGGGAIDSIMVELSRGLSEPQIHCVMKEVLKALQFLHQKNVIHRDLKAGNVLLTNDAKVKLADFGVSAFCKDAREERSTFIGTPYWMAPEVMLCETFPEKKYNKLADIWSFGITLIEMAEERPPYSEMNPAKVVFKVIKADPPSLQRPNQWSSSFRDIVSRCLVKDPQNRPTASDLIAHSFFAKESDFGCVKRLICEMNAEQVTTEVMQSDIDDDDDTSSSIDIR	344	Ste20/SPS1-like serine/threonine kinase; K08282 non-specific serine/threonine protein kinase [EC:2.7.11.1]	General function prediction only ; Signal transduction mechanisms ; Transcription ; Replication, recombination and repair ;	GO:0009987 GO:0004672 GO:0005622
CL46.Contig25_AS1A	GGAGTGTGAACGCACGATCGTTTATGAATGAATGATAAAGAACGAAACAAAACAAATAACAACTTGCTTCATCAACTCATCACTAATAATCAACTAAACCCTCATCAAAATAGCAGTTGGAAAGAGCAAAAGTAGAGCCATTAGAAATGCCGATTGTCGGTCTTCTGAAGAAATTTATCCGGGGTGAAGAAAAGAAATCGATGGTGAAGAATGTCCCATCGATAGTCAGATTGGAGACGGACGTGGGTGAATATTGGACATTGAAAGAAGTGATCGGGGATGGCGCATTCGGTAATGTTTATAAGGCTGTCAGTAAAACCGATCCTACGCGAGTTGCTGCAGCAAAGGCGATGGAATTAGATGATGATGAAGGTGCAGCAGTGATGGTCGAAGTGGAGA…	3610	STE/STE20/SLK protein kinase [Loa loa]	1e-163	KVEPLEMPIVGLLKKFIRGEEKKSMVKNVPSIVRLETDVGEYWTLKEVIGDGAFGNVYKAVSKTDPTRVAAAKAMELDDDEGAAVMVEVEILVNCVHPNIVQLYDAFIMGNRITLLLEFCGGGAIDSIMVELSRGLSEPQIHCVMKEVLKALQFLHQKNVIHRDLKAGNVLLTNDAKVKLADFGVSAFCKDAREERSTFIGTPYWMAPEVMLCETFPEKKYNKLADIWSFGITLIEMAEERPPYSEMNPAKVVFKVIKADPPSLQRPNQWSSSFRDIVSRCLVKDPQNRPTASDLIAHSFFAKESDFGCVKRLICEMNAEQVTTEVMQSDIDDDDDTSSSIDIR	344	Ste20/SPS1-like serine/threonine kinase; K08282 non-specific serine/threonine protein kinase [EC:2.7.11.1]	General function prediction only ; Signal transduction mechanisms ; Transcription ; Replication, recombination and repair ;	GO:0009987 GO:0004672 GO:0005622
CL46.Contig26_AS1A	GGAGTGTGAACGCACGATCGTTTATGAATGAATGATAAAGAACGAAACAAAACAAATAACAACTTGCTTCATCAACTCATCACTAATAATCAACTAAACCCTCATCAAAATAGCAGTTGGAAAGAGCAAAAGTAGAGCCATTAGAAATGCCGATTGTCGGTCTTCTGAAGAAATTTATCCGGGGTGAAGAAAAGAAATCGATGGTGAAGAATGTCCCATCGATAGTCAGATTGGAGACGGACGTGGGTGAATATTGGACATTGAAAGAAGTGATCGGGGATGGCGCATTCGGTAATGTTTATAAGGCTGTCAGTAAAACCGATCCTACGCGAGTTGCTGCAGCAAAGGCGATGGAATTAGATGATGATGAAGGTGCAGCAGTGATGGTCGAAGTGGAGA…	3127	STE/STE20/SLK protein kinase [Loa loa]	3e-165	KVEPLEMPIVGLLKKFIRGEEKKSMVKNVPSIVRLETDVGEYWTLKEVIGDGAFGNVYKAVSKTDPTRVAAAKAMELDDDEGAAVMVEVEILVNCVHPNIVQLYDAFIMGNRITLLLEFCGGGAIDSIMVELSRGLSEPQIHCVMKEVLKALQFLHQKNVIHRDLKAGNVLLTNDAKVKLADFGVSAFCKDAREERSTFIGTPYWMAPEVMLCETFPEKKYNKLADIWSFGITLIEMAEERPPYSEMNPAKVVFKVIKADPPSLQRPNQWSSSFRDIVSRCLVKDPQNRPTASDLIAHSFFAKESDFGCVKRLICEMNAEQVTTEVMQSDIDDDDDTSSSIDIR	344	Ste20/SPS1-like serine/threonine kinase; K08282 non-specific serine/threonine protein kinase [EC:2.7.11.1]	General function prediction only ; Signal transduction mechanisms ; Transcription ; Replication, recombination and repair ;	GO:0009987 GO:0004672 GO:0005622
CL46.Contig27_AS1A	GGAGTGTGAACGCACGATCGTTTATGAATGAATGATAAAGAACGAAACAAAACAAATAACAACTTGCTTCATCAACTCATCACTAATAATCAACTAAACCCTCATCAAAATAGCAGTTGGAAAGAGCAAAAGTAGAGCCATTAGAAATGCCGATTGTCGGTCTTCTGAAGAAATTTATCCGGGGTGAAGAAAAGAAATCGATGGTGAAGAATGTCCCATCGATAGTCAGATTGGAGACGGACGTGGGTGAATATTGGACATTGAAAGAAGTGATCGGGGATGGCGCATTCGGTAATGTTTATAAGGCTGTCAGTAAAACCGATCCTACGCGAGTTGCTGCAGCAAAGGCGATGGAATTAGATGATGATGAAGGTGCAGCAGTGATGGTCGAAGTGGAGA…	3352	STE/STE20/SLK protein kinase [Loa loa]	4e-164	KVEPLEMPIVGLLKKFIRGEEKKSMVKNVPSIVRLETDVGEYWTLKEVIGDGAFGNVYKAVSKTDPTRVAAAKAMELDDDEGAAVMVEVEILVNCVHPNIVQLYDAFIMGNRITLLLEFCGGGAIDSIMVELSRGLSEPQIHCVMKEVLKALQFLHQKNVIHRDLKAGNVLLTNDAKVKLADFGVSAFCKDAREERSTFIGTPYWMAPEVMLCETFPEKKYNKLADIWSFGITLIEMAEERPPYSEMNPAKVVFKVIKADPPSLQRPNQWSSSFRDIVSRCLVKDPQNRPTASDLIAHSFFAKESDFGCVKRLICEMNAEQVTTEVMQSDIDDDDDTSSSIDIR	344	Ste20/SPS1-like serine/threonine kinase; K08282 non-specific serine/threonine protein kinase [EC:2.7.11.1]	General function prediction only ; Signal transduction mechanisms ; Transcription ; Replication, recombination and repair ;	GO:0009987 GO:0004672 GO:0005622
CL46.Contig28_AS1A	GGAGTGTGAACGCACGATCGTTTATGAATGAATGATAAAGAACGAAACAAAACAAATAACAACTTGCTTCATCAACTCATCACTAATAATCAACTAAACCCTCATCAAAATAGCAGTTGGAAAGAGCAAAAGTAGAGCCATTAGAAATGCCGATTGTCGGTCTTCTGAAGAAATTTATCCGGGGTGAAGAAAAGAAATCGATGGTGAAGAATGTCCCATCGATAGTCAGATTGGAGACGGACGTGGGTGAATATTGGACATTGAAAGAAGTGATCGGGGATGGCGCATTCGGTAATGTTTATAAGGCTGTCAGTAAAACCGATCCTACGCGAGTTGCTGCAGCAAAGGCGATGGAATTAGATGATGATGAAGGTGCAGCAGTGATGGTCGAAGTGGAGA…	4010	STE/STE20/SLK protein kinase [Loa loa]	3e-162	KVEPLEMPIVGLLKKFIRGEEKKSMVKNVPSIVRLETDVGEYWTLKEVIGDGAFGNVYKAVSKTDPTRVAAAKAMELDDDEGAAVMVEVEILVNCVHPNIVQLYDAFIMGNRITLLLEFCGGGAIDSIMVELSRGLSEPQIHCVMKEVLKALQFLHQKNVIHRDLKAGNVLLTNDAKVKLADFGVSAFCKDAREERSTFIGTPYWMAPEVMLCETFPEKKYNKLADIWSFGITLIEMAEERPPYSEMNPAKVVFKVIKADPPSLQRPNQWSSSFRDIVSRCLVKDPQNRPTASDLIAHSFFAKESDFGCVKRLICEMNAEQVTTEVMQSDIDDDDDTSSSIDIR	344	Ste20/SPS1-like serine/threonine kinase; K08282 non-specific serine/threonine protein kinase [EC:2.7.11.1]	General function prediction only ; Signal transduction mechanisms ; Transcription ; Replication, recombination and repair ;	GO:0009987 GO:0004672 GO:0005622
CL46.Contig29_AS1A	GGAGTGTGAACGCACGATCGTTTATGAATGAATGATAAAGAACGAAACAAAACAAATAACAACTTGCTTCATCAACTCATCACTAATAATCAACTAAACCCTCATCAAAATAGCAGTTGGAAAGAGCAAAAGTAGAGCCATTAGAAATGCCGATTGTCGGTCTTCTGAAGAAATTTATCCGGGGTGAAGAAAAGAAATCGATGGTGAAGAATGTCCCATCGATAGTCAGATTGGAGACGGACGTGGGTGAATATTGGACATTGAAAGAAGTGATCGGGGATGGCGCATTCGGTAATGTTTATAAGGCTGTCAGTAAAACCGATCCTACGCGAGTTGCTGCAGCAAAGGCGATGGAATTAGATGATGATGAAGGTGCAGCAGTGATGGTCGAAGTGGAGA…	4133	STE/STE20/SLK protein kinase [Loa loa]	1e-161	KVEPLEMPIVGLLKKFIRGEEKKSMVKNVPSIVRLETDVGEYWTLKEVIGDGAFGNVYKAVSKTDPTRVAAAKAMELDDDEGAAVMVEVEILVNCVHPNIVQLYDAFIMGNRITLLLEFCGGGAIDSIMVELSRGLSEPQIHCVMKEVLKALQFLHQKNVIHRDLKAGNVLLTNDAKVKLADFGVSAFCKDAREERSTFIGTPYWMAPEVMLCETFPEKKYNKLADIWSFGITLIEMAEERPPYSEMNPAKVVFKVIKADPPSLQRPNQWSSSFRDIVSRCLVKDPQNRPTASDLIAHSFFAKESDFGCVKRLICEMNAEQVTTEVMQSDIDDDDDTSSSIDIR	344	Ste20/SPS1-like serine/threonine kinase; K08282 non-specific serine/threonine protein kinase [EC:2.7.11.1]	General function prediction only ; Signal transduction mechanisms ; Transcription ; Replication, recombination and repair ;	GO:0009987 GO:0004672 GO:0005622
CL46.Contig30_AS1A	GGAGTGTGAACGCACGATCGTTTATGAATGAATGATAAAGAACGAAACAAAACAAATAACAACTTGCTTCATCAACTCATCACTAATAATCAACTAAACCCTCATCAAAATAGCAGTTGGAAAGAGCAAAAGTAGAGCCATTAGAAATGCCGATTGTCGGTCTTCTGAAGAAATTTATCCGGGGTGAAGAAAAGAAATCGATGGTGAAGAATGTCCCATCGATAGTCAGATTGGAGACGGACGTGGGTGAATATTGGACATTGAAAGAAGTGATCGGGGATGGCGCATTCGGTAATGTTTATAAGGCTGTCAGTAAAACCGATCCTACGCGAGTTGCTGCAGCAAAGGCGATGGAATTAGATGATGATGAAGGTGCAGCAGTGATGGTCGAAGTGGAGA…	5352	ste20-like serine threonine-protein kinase [Ascaris suum]	0	KVEPLEMPIVGLLKKFIRGEEKKSMVKNVPSIVRLETDVGEYWTLKEVIGDGAFGNVYKAVSKTDPTRVAAAKAMELDDDEGAAVMVEVEILVNCVHPNIVQLYDAFIMGNRITLLLEFCGGGAIDSIMVELSRGLSEPQIHCVMKEVLKALQFLHQKNVIHRDLKAGNVLLTNDAKVKLADFGVSAFCKDAREERSTFIGTPYWMAPEVMLCETFPEKKYNKLADIWSFGITLIEMAEERPPYSEMNPAKVVFKVIKADPPSLQRPNQWSSSFRDIVSRCLVKDPQNRPTASDLIAHSFFAKESDFGCVKRLICEMNAEQVTTEVMQSDIDDDDDTSSSIDIR	344	Ste20/SPS1-like serine/threonine kinase; K08282 non-specific serine/threonine protein kinase [EC:2.7.11.1]	General function prediction only ; Signal transduction mechanisms ; Transcription ; Replication, recombination and repair ;	GO:0009987 GO:0004672 GO:0005622
CL46.Contig31_AS1A	GGAGTGTGAACGCACGATCGTTTATGAATGAATGATAAAGAACGAAACAAAACAAATAACAACTTGCTTCATCAACTCATCACTAATAATCAACTAAACCCTCATCAAAATAGCAGTTGGAAAGAGCAAAAGTAGAGCCATTAGAAATGCCGATTGTCGGTCTTCTGAAGAAATTTATCCGGGGTGAAGAAAAGAAATCGATGGTGAAGAATGTCCCATCGATAGTCAGATTGGAGACGGACGTGGGTGAATATTGGACATTGAAAGAAGTGATCGGGGATGGCGCATTCGGTAATGTTTATAAGGCTGTCAGTAAAACCGATCCTACGCGAGTTGCTGCAGCAAAGGCGATGGAATTAGATGATGATGAAGGTGCAGCAGTGATGGTCGAAGTGGAGA…	3367	STE/STE20/SLK protein kinase [Loa loa]	2e-164	KVEPLEMPIVGLLKKFIRGEEKKSMVKNVPSIVRLETDVGEYWTLKEVIGDGAFGNVYKAVSKTDPTRVAAAKAMELDDDEGAAVMVEVEILVNCVHPNIVQLYDAFIMGNRITLLLEFCGGGAIDSIMVELSRGLSEPQIHCVMKEVLKALQFLHQKNVIHRDLKAGNVLLTNDAKVKLADFGVSAFCKDAREERSTFIGTPYWMAPEVMLCETFPEKKYNKLADIWSFGITLIEMAEERPPYSEMNPAKVVFKVIKADPPSLQRPNQWSSSFRDIVSRCLVKDPQNRPTASDLIAHSFFAKESDFGCVKRLICEMNAEQVTTEVMQSDIDDDDDTSSSIDIR	344	Ste20/SPS1-like serine/threonine kinase; K08282 non-specific serine/threonine protein kinase [EC:2.7.11.1]	General function prediction only ; Signal transduction mechanisms ; Transcription ; Replication, recombination and repair ;	GO:0009987 GO:0004672 GO:0005622
CL46.Contig32_AS1A	GGAGTGTGAACGCACGATCGTTTATGAATGAATGATAAAGAACGAAACAAAACAAATAACAACTTGCTTCATCAACTCATCACTAATAATCAACTAAACCCTCATCAAAATAGCAGTTGGAAAGAGCAAAAGTAGAGCCATTAGAAATGCCGATTGTCGGTCTTCTGAAGAAATTTATCCGGGGTGAAGAAAAGAAATCGATGGTGAAGAATGTCCCATCGATAGTCAGATTGGAGACGGACGTGGGTGAATATTGGACATTGAAAGAAGTGATCGGGGATGGCGCATTCGGTAATGTTTATAAGGCTGTCAGTAAAACCGATCCTACGCGAGTTGCTGCAGCAAAGGCGATGGAATTAGATGATGATGAAGGTGCAGCAGTGATGGTCGAAGTGGAGA…	3689	STE/STE20/SLK protein kinase [Loa loa]	6e-163	KVEPLEMPIVGLLKKFIRGEEKKSMVKNVPSIVRLETDVGEYWTLKEVIGDGAFGNVYKAVSKTDPTRVAAAKAMELDDDEGAAVMVEVEILVNCVHPNIVQLYDAFIMGNRITLLLEFCGGGAIDSIMVELSRGLSEPQIHCVMKEVLKALQFLHQKNVIHRDLKAGNVLLTNDAKVKLADFGVSAFCKDAREERSTFIGTPYWMAPEVMLCETFPEKKYNKLADIWSFGITLIEMAEERPPYSEMNPAKVVFKVIKADPPSLQRPNQWSSSFRDIVSRCLVKDPQNRPTASDLIAHSFFAKESDFGCVKRLICEMNAEQVTTEVMQSDIDDDDDTSSSIDIR	344	Ste20/SPS1-like serine/threonine kinase; K08282 non-specific serine/threonine protein kinase [EC:2.7.11.1]	General function prediction only ; Signal transduction mechanisms ; Transcription ; Replication, recombination and repair ;	GO:0009987 GO:0004672 GO:0005622
CL46.Contig33_AS1A	GGAGTGTGAACGCACGATCGTTTATGAATGAATGATAAAGAACGAAACAAAACAAATAACAACTTGCTTCATCAACTCATCACTAATAATCAACTAAACCCTCATCAAAATAGCAGTTGGAAAGAGCAAAAGTAGAGCCATTAGAAATGCCGATTGTCGGTCTTCTGAAGAAATTTATCCGGGGTGAAGAAAAGAAATCGATGGTGAAGAATGTCCCATCGATAGTCAGATTGGAGACGGACGTGGGTGAATATTGGACATTGAAAGAAGTGATCGGGGATGGCGCATTCGGTAATGTTTATAAGGCTGTCAGTAAAACCGATCCTACGCGAGTTGCTGCAGCAAAGGCGATGGAATTAGATGATGATGAAGGTGCAGCAGTGATGGTCGAAGTGGAGA…	3566	STE/STE20/SLK protein kinase [Loa loa]	1e-163	KVEPLEMPIVGLLKKFIRGEEKKSMVKNVPSIVRLETDVGEYWTLKEVIGDGAFGNVYKAVSKTDPTRVAAAKAMELDDDEGAAVMVEVEILVNCVHPNIVQLYDAFIMGNRITLLLEFCGGGAIDSIMVELSRGLSEPQIHCVMKEVLKALQFLHQKNVIHRDLKAGNVLLTNDAKVKLADFGVSAFCKDAREERSTFIGTPYWMAPEVMLCETFPEKKYNKLADIWSFGITLIEMAEERPPYSEMNPAKVVFKVIKADPPSLQRPNQWSSSFRDIVSRCLVKDPQNRPTASDLIAHSFFAKESDFGCVKRLICEMNAEQVTTEVMQSDIDDDDDTSSSIDIR	344	Ste20/SPS1-like serine/threonine kinase; K08282 non-specific serine/threonine protein kinase [EC:2.7.11.1]	General function prediction only ; Signal transduction mechanisms ; Transcription ; Replication, recombination and repair ;	GO:0009987 GO:0004672 GO:0005622
CL46.Contig34_AS1A	GGAGTGTGAACGCACGATCGTTTATGAATGAATGATAAAGAACGAAACAAAACAAATAACAACTTGCTTCATCAACTCATCACTAATAATCAACTAAACCCTCATCAAAATAGCAGTTGGAAAGAGCAAAAGTAGAGCCATTAGAAATGCCGATTGTCGGTCTTCTGAAGAAATTTATCCGGGGTGAAGAAAAGAAATCGATGGTGAAGAATGTCCCATCGATAGTCAGATTGGAGACGGACGTGGGTGAATATTGGACATTGAAAGAAGTGATCGGGGATGGCGCATTCGGTAATGTTTATAAGGCTGTCAGTAAAACCGATCCTACGCGAGTTGCTGCAGCAAAGGCGATGGAATTAGATGATGATGAAGGTGCAGCAGTGATGGTCGAAGTGGAGA…	2970	STE/STE20/SLK protein kinase [Loa loa]	2e-165	KVEPLEMPIVGLLKKFIRGEEKKSMVKNVPSIVRLETDVGEYWTLKEVIGDGAFGNVYKAVSKTDPTRVAAAKAMELDDDEGAAVMVEVEILVNCVHPNIVQLYDAFIMGNRITLLLEFCGGGAIDSIMVELSRGLSEPQIHCVMKEVLKALQFLHQKNVIHRDLKAGNVLLTNDAKVKLADFGVSAFCKDAREERSTFIGTPYWMAPEVMLCETFPEKKYNKLADIWSFGITLIEMAEERPPYSEMNPAKVVFKVIKADPPSLQRPNQWSSSFRDIVSRCLVKDPQNRPTASDLIAHSFFAKESDFGCVKRLICEMNAEQVTTEVMQSDIDDDDDTSSSIDIR	344	Ste20/SPS1-like serine/threonine kinase; K08282 non-specific serine/threonine protein kinase [EC:2.7.11.1]	General function prediction only ; Signal transduction mechanisms ; Transcription ; Replication, recombination and repair ;	GO:0009987 GO:0004672 GO:0005622
CL46.Contig35_AS1A	GGAGTGTGAACGCACGATCGTTTATGAATGAATGATAAAGAACGAAACAAAACAAATAACAACTTGCTTCATCAACTCATCACTAATAATCAACTAAACCCTCATCAAAATAGCAGTTGGAAAGAGCAAAAGTAGAGCCATTAGAAATGCCGATTGTCGGTCTTCTGAAGAAATTTATCCGGGGTGAAGAAAAGAAATCGATGGTGAAGAATGTCCCATCGATAGTCAGATTGGAGACGGACGTGGGTGAATATTGGACATTGAAAGAAGTGATCGGGGATGGCGCATTCGGTAATGTTTATAAGGCTGTCAGTAAAACCGATCCTACGCGAGTTGCTGCAGCAAAGGCGATGGAATTAGATGATGATGAAGGTGCAGCAGTGATGGTCGAAGTGGAGA…	3256	STE/STE20/SLK protein kinase [Loa loa]	8e-165	KVEPLEMPIVGLLKKFIRGEEKKSMVKNVPSIVRLETDVGEYWTLKEVIGDGAFGNVYKAVSKTDPTRVAAAKAMELDDDEGAAVMVEVEILVNCVHPNIVQLYDAFIMGNRITLLLEFCGGGAIDSIMVELSRGLSEPQIHCVMKEVLKALQFLHQKNVIHRDLKAGNVLLTNDAKVKLADFGVSAFCKDAREERSTFIGTPYWMAPEVMLCETFPEKKYNKLADIWSFGITLIEMAEERPPYSEMNPAKVVFKVIKADPPSLQRPNQWSSSFRDIVSRCLVKDPQNRPTASDLIAHSFFAKESDFGCVKRLICEMNAEQVTTEVMQSDIDDDDDTSSSIDIR	344	Ste20/SPS1-like serine/threonine kinase; K08282 non-specific serine/threonine protein kinase [EC:2.7.11.1]	General function prediction only ; Signal transduction mechanisms ; Transcription ; Replication, recombination and repair ;	GO:0009987 GO:0004672 GO:0005622
CL46.Contig36_AS1A	GGAGTGTGAACGCACGATCGTTTATGAATGAATGATAAAGAACGAAACAAAACAAATAACAACTTGCTTCATCAACTCATCACTAATAATCAACTAAACCCTCATCAAAATAGCAGTTGGAAAGAGCAAAAGTAGAGCCATTAGAAATGCCGATTGTCGGTCTTCTGAAGAAATTTATCCGGGGTGAAGAAAAGAAATCGATGGTGAAGAATGTCCCATCGATAGTCAGATTGGAGACGGACGTGGGTGAATATTGGACATTGAAAGAAGTGATCGGGGATGGCGCATTCGGTAATGTTTATAAGGCTGTCAGTAAAACCGATCCTACGCGAGTTGCTGCAGCAAAGGCGATGGAATTAGATGATGATGAAGGTGCAGCAGTGATGGTCGAAGTGGAGA…	5262	ste20-like serine threonine-protein kinase [Ascaris suum]	0	KVEPLEMPIVGLLKKFIRGEEKKSMVKNVPSIVRLETDVGEYWTLKEVIGDGAFGNVYKAVSKTDPTRVAAAKAMELDDDEGAAVMVEVEILVNCVHPNIVQLYDAFIMGNRITLLLEFCGGGAIDSIMVELSRGLSEPQIHCVMKEVLKALQFLHQKNVIHRDLKAGNVLLTNDAKVKLADFGVSAFCKDAREERSTFIGTPYWMAPEVMLCETFPEKKYNKLADIWSFGITLIEMAEERPPYSEMNPAKVVFKVIKADPPSLQRPNQWSSSFRDIVSRCLVKDPQNRPTASDLIAHSFFAKESDFGCVKRLICEMNAEQVTTEVMQSDIDDDDDTSSSIDIR	344	Ste20/SPS1-like serine/threonine kinase; K08282 non-specific serine/threonine protein kinase [EC:2.7.11.1]	General function prediction only ; Signal transduction mechanisms ; Transcription ; Replication, recombination and repair ;	GO:0009987 GO:0004672 GO:0005622
CL46.Contig37_AS1A	GGAGTGTGAACGCACGATCGTTTATGAATGAATGATAAAGAACGAAACAAAACAAATAACAACTTGCTTCATCAACTCATCACTAATAATCAACTAAACCCTCATCAAAATAGCAGTTGGAAAGAGCAAAAGTAGAGCCATTAGAAATGCCGATTGTCGGTCTTCTGAAGAAATTTATCCGGGGTGAAGAAAAGAAATCGATGGTGAAGAATGTCCCATCGATAGTCAGATTGGAGACGGACGTGGGTGAATATTGGACATTGAAAGAAGTGATCGGGGATGGCGCATTCGGTAATGTTTATAAGGCTGTCAGTAAAACCGATCCTACGCGAGTTGCTGCAGCAAAGGCGATGGAATTAGATGATGATGAAGGTGCAGCAGTGATGGTCGAAGTGGAGA…	2616	STE/STE20/SLK protein kinase [Loa loa]	6e-167	KVEPLEMPIVGLLKKFIRGEEKKSMVKNVPSIVRLETDVGEYWTLKEVIGDGAFGNVYKAVSKTDPTRVAAAKAMELDDDEGAAVMVEVEILVNCVHPNIVQLYDAFIMGNRITLLLEFCGGGAIDSIMVELSRGLSEPQIHCVMKEVLKALQFLHQKNVIHRDLKAGNVLLTNDAKVKLADFGVSAFCKDAREERSTFIGTPYWMAPEVMLCETFPEKKYNKLADIWSFGITLIEMAEERPPYSEMNPAKVVFKVIKADPPSLQRPNQWSSSFRDIVSRCLVKDPQNRPTASDLIAHSFFAKESDFGCVKRLICEMNAEQVTTEVMQSDIDDDDDTSSSIDIR	344	Ste20/SPS1-like serine/threonine kinase; K08282 non-specific serine/threonine protein kinase [EC:2.7.11.1]	General function prediction only ; Signal transduction mechanisms ; Transcription ; Replication, recombination and repair ;	GO:0009987 GO:0004672 GO:0005622
CL46.Contig38_AS1A	GGAGTGTGAACGCACGATCGTTTATGAATGAATGATAAAGAACGAAACAAAACAAATAACAACTTGCTTCATCAACTCATCACTAATAATCAACTAAACCCTCATCAAAATAGCAGTTGGAAAGAGCAAAAGTAGAGCCATTAGAAATGCCGATTGTCGGTCTTCTGAAGAAATTTATCCGGGGTGAAGAAAAGAAATCGATGGTGAAGAATGTCCCATCGATAGTCAGATTGGAGACGGACGTGGGTGAATATTGGACATTGAAAGAAGTGATCGGGGATGGCGCATTCGGTAATGTTTATAAGGCTGTCAGTAAAACCGATCCTACGCGAGTTGCTGCAGCAAAGGCGATGGAATTAGATGATGATGAAGGTGCAGCAGTGATGGTCGAAGTGGAGA…	3700	STE/STE20/SLK protein kinase [Loa loa]	3e-163	KVEPLEMPIVGLLKKFIRGEEKKSMVKNVPSIVRLETDVGEYWTLKEVIGDGAFGNVYKAVSKTDPTRVAAAKAMELDDDEGAAVMVEVEILVNCVHPNIVQLYDAFIMGNRITLLLEFCGGGAIDSIMVELSRGLSEPQIHCVMKEVLKALQFLHQKNVIHRDLKAGNVLLTNDAKVKLADFGVSAFCKDAREERSTFIGTPYWMAPEVMLCETFPEKKYNKLADIWSFGITLIEMAEERPPYSEMNPAKVVFKVIKADPPSLQRPNQWSSSFRDIVSRCLVKDPQNRPTASDLIAHSFFAKESDFGCVKRLICEMNAEQVTTEVMQSDIDDDDDTSSSIDIR	344	Ste20/SPS1-like serine/threonine kinase; K08282 non-specific serine/threonine protein kinase [EC:2.7.11.1]	General function prediction only ; Signal transduction mechanisms ; Transcription ; Replication, recombination and repair ;	GO:0009987 GO:0004672 GO:0005622
CL46.Contig39_AS1A	GGAGTGTGAACGCACGATCGTTTATGAATGAATGATAAAGAACGAAACAAAACAAATAACAACTTGCTTCATCAACTCATCACTAATAATCAACTAAACCCTCATCAAAATAGCAGTTGGAAAGAGCAAAAGTAGAGCCATTAGAAATGCCGATTGTCGGTCTTCTGAAGAAATTTATCCGGGGTGAAGAAAAGAAATCGATGGTGAAGAATGTCCCATCGATAGTCAGATTGGAGACGGACGTGGGTGAATATTGGACATTGAAAGAAGTGATCGGGGATGGCGCATTCGGTAATGTTTATAAGGCTGTCAGTAAAACCGATCCTACGCGAGTTGCTGCAGCAAAGGCGATGGAATTAGATGATGATGAAGGTGCAGCAGTGATGGTCGAAGTGGAGA…	3656	STE/STE20/SLK protein kinase [Loa loa]	2e-163	KVEPLEMPIVGLLKKFIRGEEKKSMVKNVPSIVRLETDVGEYWTLKEVIGDGAFGNVYKAVSKTDPTRVAAAKAMELDDDEGAAVMVEVEILVNCVHPNIVQLYDAFIMGNRITLLLEFCGGGAIDSIMVELSRGLSEPQIHCVMKEVLKALQFLHQKNVIHRDLKAGNVLLTNDAKVKLADFGVSAFCKDAREERSTFIGTPYWMAPEVMLCETFPEKKYNKLADIWSFGITLIEMAEERPPYSEMNPAKVVFKVIKADPPSLQRPNQWSSSFRDIVSRCLVKDPQNRPTASDLIAHSFFAKESDFGCVKRLICEMNAEQVTTEVMQSDIDDDDDTSSSIDIR	344	Ste20/SPS1-like serine/threonine kinase; K08282 non-specific serine/threonine protein kinase [EC:2.7.11.1]	General function prediction only ; Signal transduction mechanisms ; Transcription ; Replication, recombination and repair ;	GO:0009987 GO:0004672 GO:0005622
CL46.Contig40_AS1A	GGAGTGTGAACGCACGATCGTTTATGAATGAATGATAAAGAACGAAACAAAACAAATAACAACTTGCTTCATCAACTCATCACTAATAATCAACTAAACCCTCATCAAAATAGCAGTTGGAAAGAGCAAAAGTAGAGCCATTAGAAATGCCGATTGTCGGTCTTCTGAAGAAATTTATCCGGGGTGAAGAAAAGAAATCGATGGTGAAGAATGTCCCATCGATAGTCAGATTGGAGACGGACGTGGGTGAATATTGGACATTGAAAGAAGTGATCGGGGATGGCGCATTCGGTAATGTTTATAAGGCTGTCAGTAAAACCGATCCTACGCGAGTTGCTGCAGCAAAGGCGATGGAATTAGATGATGATGAAGGTGCAGCAGTGATGGTCGAAGTGGAGA…	5706	ste20-like serine threonine-protein kinase [Ascaris suum]	0	KVEPLEMPIVGLLKKFIRGEEKKSMVKNVPSIVRLETDVGEYWTLKEVIGDGAFGNVYKAVSKTDPTRVAAAKAMELDDDEGAAVMVEVEILVNCVHPNIVQLYDAFIMGNRITLLLEFCGGGAIDSIMVELSRGLSEPQIHCVMKEVLKALQFLHQKNVIHRDLKAGNVLLTNDAKVKLADFGVSAFCKDAREERSTFIGTPYWMAPEVMLCETFPEKKYNKLADIWSFGITLIEMAEERPPYSEMNPAKVVFKVIKADPPSLQRPNQWSSSFRDIVSRCLVKDPQNRPTASDLIAHSFFAKESDFGCVKRLICEMNAEQVTTEVMQSDIDDDDDTSSSIDIR	344	Ste20/SPS1-like serine/threonine kinase; K08282 non-specific serine/threonine protein kinase [EC:2.7.11.1]	General function prediction only ; Signal transduction mechanisms ; Transcription ; Replication, recombination and repair ;	GO:0009987 GO:0004672 GO:0005622
CL46.Contig41_AS1A	GGAGTGTGAACGCACGATCGTTTATGAATGAATGATAAAGAACGAAACAAAACAAATAACAACTTGCTTCATCAACTCATCACTAATAATCAACTAAACCCTCATCAAAATAGCAGTTGGAAAGAGCAAAAGTAGAGCCATTAGAAATGCCGATTGTCGGTCTTCTGAAGAAATTTATCCGGGGTGAAGAAAAGAAATCGATGGTGAAGAATGTCCCATCGATAGTCAGATTGGAGACGGACGTGGGTGAATATTGGACATTGAAAGAAGTGATCGGGGATGGCGCATTCGGTAATGTTTATAAGGCTGTCAGTAAAACCGATCCTACGCGAGTTGCTGCAGCAAAGGCGATGGAATTAGATGATGATGAAGGTGCAGCAGTGATGGTCGAAGTGGAGA…	2847	STE/STE20/SLK protein kinase [Loa loa]	2e-166	KVEPLEMPIVGLLKKFIRGEEKKSMVKNVPSIVRLETDVGEYWTLKEVIGDGAFGNVYKAVSKTDPTRVAAAKAMELDDDEGAAVMVEVEILVNCVHPNIVQLYDAFIMGNRITLLLEFCGGGAIDSIMVELSRGLSEPQIHCVMKEVLKALQFLHQKNVIHRDLKAGNVLLTNDAKVKLADFGVSAFCKDAREERSTFIGTPYWMAPEVMLCETFPEKKYNKLADIWSFGITLIEMAEERPPYSEMNPAKVVFKVIKADPPSLQRPNQWSSSFRDIVSRCLVKDPQNRPTASDLIAHSFFAKESDFGCVKRLICEMNAEQVTTEVMQSDIDDDDDTSSSIDIR	344	Ste20/SPS1-like serine/threonine kinase; K08282 non-specific serine/threonine protein kinase [EC:2.7.11.1]	General function prediction only ; Signal transduction mechanisms ; Transcription ; Replication, recombination and repair ;	GO:0009987 GO:0004672 GO:0005622
CL46.Contig42_AS1A	GGAGTGTGAACGCACGATCGTTTATGAATGAATGATAAAGAACGAAACAAAACAAATAACAACTTGCTTCATCAACTCATCACTAATAATCAACTAAACCCTCATCAAAATAGCAGTTGGAAAGAGCAAAAGTAGAGCCATTAGAAATGCCGATTGTCGGTCTTCTGAAGAAATTTATCCGGGGTGAAGAAAAGAAATCGATGGTGAAGAATGTCCCATCGATAGTCAGATTGGAGACGGACGTGGGTGAATATTGGACATTGAAAGAAGTGATCGGGGATGGCGCATTCGGTAATGTTTATAAGGCTGTCAGTAAAACCGATCCTACGCGAGTTGCTGCAGCAAAGGCGATGGAATTAGATGATGATGAAGGTGCAGCAGTGATGGTCGAAGTGGAGA…	3662	STE/STE20/SLK protein kinase [Loa loa]	5e-163	KVEPLEMPIVGLLKKFIRGEEKKSMVKNVPSIVRLETDVGEYWTLKEVIGDGAFGNVYKAVSKTDPTRVAAAKAMELDDDEGAAVMVEVEILVNCVHPNIVQLYDAFIMGNRITLLLEFCGGGAIDSIMVELSRGLSEPQIHCVMKEVLKALQFLHQKNVIHRDLKAGNVLLTNDAKVKLADFGVSAFCKDAREERSTFIGTPYWMAPEVMLCETFPEKKYNKLADIWSFGITLIEMAEERPPYSEMNPAKVVFKVIKADPPSLQRPNQWSSSFRDIVSRCLVKDPQNRPTASDLIAHSFFAKESDFGCVKRLICEMNAEQVTTEVMQSDIDDDDDTSSSIDIR	344	Ste20/SPS1-like serine/threonine kinase; K08282 non-specific serine/threonine protein kinase [EC:2.7.11.1]	General function prediction only ; Signal transduction mechanisms ; Transcription ; Replication, recombination and repair ;	GO:0009987 GO:0004672 GO:0005622
CL46.Contig43_AS1A	GGAGTGTGAACGCACGATCGTTTATGAATGAATGATAAAGAACGAAACAAAACAAATAACAACTTGCTTCATCAACTCATCACTAATAATCAACTAAACCCTCATCAAAATAGCAGTTGGAAAGAGCAAAAGTAGAGCCATTAGAAATGCCGATTGTCGGTCTTCTGAAGAAATTTATCCGGGGTGAAGAAAAGAAATCGATGGTGAAGAATGTCCCATCGATAGTCAGATTGGAGACGGACGTGGGTGAATATTGGACATTGAAAGAAGTGATCGGGGATGGCGCATTCGGTAATGTTTATAAGGCTGTCAGTAAAACCGATCCTACGCGAGTTGCTGCAGCAAAGGCGATGGAATTAGATGATGATGAAGGTGCAGCAGTGATGGTCGAAGTGGAGA…	2526	STE/STE20/SLK protein kinase [Loa loa]	3e-167	KVEPLEMPIVGLLKKFIRGEEKKSMVKNVPSIVRLETDVGEYWTLKEVIGDGAFGNVYKAVSKTDPTRVAAAKAMELDDDEGAAVMVEVEILVNCVHPNIVQLYDAFIMGNRITLLLEFCGGGAIDSIMVELSRGLSEPQIHCVMKEVLKALQFLHQKNVIHRDLKAGNVLLTNDAKVKLADFGVSAFCKDAREERSTFIGTPYWMAPEVMLCETFPEKKYNKLADIWSFGITLIEMAEERPPYSEMNPAKVVFKVIKADPPSLQRPNQWSSSFRDIVSRCLVKDPQNRPTASDLIAHSFFAKESDFGCVKRLICEMNAEQVTTEVMQSDIDDDDDTSSSIDIR	344	Ste20/SPS1-like serine/threonine kinase; K08282 non-specific serine/threonine protein kinase [EC:2.7.11.1]	General function prediction only ; Signal transduction mechanisms ; Transcription ; Replication, recombination and repair ;	GO:0009987 GO:0004672 GO:0005622
CL46.Contig44_AS1A	GGAGTGTGAACGCACGATCGTTTATGAATGAATGATAAAGAACGAAACAAAACAAATAACAACTTGCTTCATCAACTCATCACTAATAATCAACTAAACCCTCATCAAAATAGCAGTTGGAAAGAGCAAAAGTAGAGCCATTAGAAATGCCGATTGTCGGTCTTCTGAAGAAATTTATCCGGGGTGAAGAAAAGAAATCGATGGTGAAGAATGTCCCATCGATAGTCAGATTGGAGACGGACGTGGGTGAATATTGGACATTGAAAGAAGTGATCGGGGATGGCGCATTCGGTAATGTTTATAAGGCTGTCAGTAAAACCGATCCTACGCGAGTTGCTGCAGCAAAGGCGATGGAATTAGATGATGATGAAGGTGCAGCAGTGATGGTCGAAGTGGAGA…	3571	STE/STE20/SLK protein kinase [Loa loa]	1e-163	KVEPLEMPIVGLLKKFIRGEEKKSMVKNVPSIVRLETDVGEYWTLKEVIGDGAFGNVYKAVSKTDPTRVAAAKAMELDDDEGAAVMVEVEILVNCVHPNIVQLYDAFIMGNRITLLLEFCGGGAIDSIMVELSRGLSEPQIHCVMKEVLKALQFLHQKNVIHRDLKAGNVLLTNDAKVKLADFGVSAFCKDAREERSTFIGTPYWMAPEVMLCETFPEKKYNKLADIWSFGITLIEMAEERPPYSEMNPAKVVFKVIKADPPSLQRPNQWSSSFRDIVSRCLVKDPQNRPTASDLIAHSFFAKESDFGCVKRLICEMNAEQVTTEVMQSDIDDDDDTSSSIDIR	344	Ste20/SPS1-like serine/threonine kinase; K08282 non-specific serine/threonine protein kinase [EC:2.7.11.1]	General function prediction only ; Signal transduction mechanisms ; Transcription ; Replication, recombination and repair ;	GO:0009987 GO:0004672 GO:0005622
CL46.Contig45_AS1A	GGAGTGTGAACGCACGATCGTTTATGAATGAATGATAAAGAACGAAACAAAACAAATAACAACTTGCTTCATCAACTCATCACTAATAATCAACTAAACCCTCATCAAAATAGCAGTTGGAAAGAGCAAAAGTAGAGCCATTAGAAATGCCGATTGTCGGTCTTCTGAAGAAATTTATCCGGGGTGAAGAAAAGAAATCGATGGTGAAGAATGTCCCATCGATAGTCAGATTGGAGACGGACGTGGGTGAATATTGGACATTGAAAGAAGTGATCGGGGATGGCGCATTCGGTAATGTTTATAAGGCTGTCAGTAAAACCGATCCTACGCGAGTTGCTGCAGCAAAGGCGATGGAATTAGATGATGATGAAGGTGCAGCAGTGATGGTCGAAGTGGAGA…	3340	STE/STE20/SLK protein kinase [Loa loa]	4e-164	KVEPLEMPIVGLLKKFIRGEEKKSMVKNVPSIVRLETDVGEYWTLKEVIGDGAFGNVYKAVSKTDPTRVAAAKAMELDDDEGAAVMVEVEILVNCVHPNIVQLYDAFIMGNRITLLLEFCGGGAIDSIMVELSRGLSEPQIHCVMKEVLKALQFLHQKNVIHRDLKAGNVLLTNDAKVKLADFGVSAFCKDAREERSTFIGTPYWMAPEVMLCETFPEKKYNKLADIWSFGITLIEMAEERPPYSEMNPAKVVFKVIKADPPSLQRPNQWSSSFRDIVSRCLVKDPQNRPTASDLIAHSFFAKESDFGCVKRLICEMNAEQVTTEVMQSDIDDDDDTSSSIDIR	344	Ste20/SPS1-like serine/threonine kinase; K08282 non-specific serine/threonine protein kinase [EC:2.7.11.1]	General function prediction only ; Signal transduction mechanisms ; Transcription ; Replication, recombination and repair ;	GO:0009987 GO:0004672 GO:0005622
CL46.Contig46_AS1A	GGAGTGTGAACGCACGATCGTTTATGAATGAATGATAAAGAACGAAACAAAACAAATAACAACTTGCTTCATCAACTCATCACTAATAATCAACTAAACCCTCATCAAAATAGCAGTTGGAAAGAGCAAAAGTAGAGCCATTAGAAATGCCGATTGTCGGTCTTCTGAAGAAATTTATCCGGGGTGAAGAAAAGAAATCGATGGTGAAGAATGTCCCATCGATAGTCAGATTGGAGACGGACGTGGGTGAATATTGGACATTGAAAGAAGTGATCGGGGATGGCGCATTCGGTAATGTTTATAAGGCTGTCAGTAAAACCGATCCTACGCGAGTTGCTGCAGCAAAGGCGATGGAATTAGATGATGATGAAGGTGCAGCAGTGATGGTCGAAGTGGAGA…	2757	STE/STE20/SLK protein kinase [Loa loa]	1e-166	KVEPLEMPIVGLLKKFIRGEEKKSMVKNVPSIVRLETDVGEYWTLKEVIGDGAFGNVYKAVSKTDPTRVAAAKAMELDDDEGAAVMVEVEILVNCVHPNIVQLYDAFIMGNRITLLLEFCGGGAIDSIMVELSRGLSEPQIHCVMKEVLKALQFLHQKNVIHRDLKAGNVLLTNDAKVKLADFGVSAFCKDAREERSTFIGTPYWMAPEVMLCETFPEKKYNKLADIWSFGITLIEMAEERPPYSEMNPAKVVFKVIKADPPSLQRPNQWSSSFRDIVSRCLVKDPQNRPTASDLIAHSFFAKESDFGCVKRLICEMNAEQVTTEVMQSDIDDDDDTSSSIDIR	344	Ste20/SPS1-like serine/threonine kinase; K08282 non-specific serine/threonine protein kinase [EC:2.7.11.1]	General function prediction only ; Signal transduction mechanisms ; Transcription ; Replication, recombination and repair ;	GO:0009987 GO:0004672 GO:0005622
CL46.Contig47_AS1A	GGAGTGTGAACGCACGATCGTTTATGAATGAATGATAAAGAACGAAACAAAACAAATAACAACTTGCTTCATCAACTCATCACTAATAATCAACTAAACCCTCATCAAAATAGCAGTTGGAAAGAGCAAAAGTAGAGCCATTAGAAATGCCGATTGTCGGTCTTCTGAAGAAATTTATCCGGGGTGAAGAAAAGAAATCGATGGTGAAGAATGTCCCATCGATAGTCAGATTGGAGACGGACGTGGGTGAATATTGGACATTGAAAGAAGTGATCGGGGATGGCGCATTCGGTAATGTTTATAAGGCTGTCAGTAAAACCGATCCTACGCGAGTTGCTGCAGCAAAGGCGATGGAATTAGATGATGATGAAGGTGCAGCAGTGATGGTCGAAGTGGAGA…	5478	ste20-like serine threonine-protein kinase [Ascaris suum]	0	KVEPLEMPIVGLLKKFIRGEEKKSMVKNVPSIVRLETDVGEYWTLKEVIGDGAFGNVYKAVSKTDPTRVAAAKAMELDDDEGAAVMVEVEILVNCVHPNIVQLYDAFIMGNRITLLLEFCGGGAIDSIMVELSRGLSEPQIHCVMKEVLKALQFLHQKNVIHRDLKAGNVLLTNDAKVKLADFGVSAFCKDAREERSTFIGTPYWMAPEVMLCETFPEKKYNKLADIWSFGITLIEMAEERPPYSEMNPAKVVFKVIKADPPSLQRPNQWSSSFRDIVSRCLVKDPQNRPTASDLIAHSFFAKESDFGCVKRLICEMNAEQVTTEVMQSDIDDDDDTSSSIDIR	344	Ste20/SPS1-like serine/threonine kinase; K08282 non-specific serine/threonine protein kinase [EC:2.7.11.1]	General function prediction only ; Signal transduction mechanisms ; Transcription ; Replication, recombination and repair ;	GO:0009987 GO:0004672 GO:0005622
CL46.Contig48_AS1A	GGAGTGTGAACGCACGATCGTTTATGAATGAATGATAAAGAACGAAACAAAACAAATAACAACTTGCTTCATCAACTCATCACTAATAATCAACTAAACCCTCATCAAAATAGCAGTTGGAAAGAGCAAAAGTAGAGCCATTAGAAATGCCGATTGTCGGTCTTCTGAAGAAATTTATCCGGGGTGAAGAAAAGAAATCGATGGTGAAGAATGTCCCATCGATAGTCAGATTGGAGACGGACGTGGGTGAATATTGGACATTGAAAGAAGTGATCGGGGATGGCGCATTCGGTAATGTTTATAAGGCTGTCAGTAAAACCGATCCTACGCGAGTTGCTGCAGCAAAGGCGATGGAATTAGATGATGATGAAGGTGCAGCAGTGATGGTCGAAGTGGAGA…	3481	STE/STE20/SLK protein kinase [Loa loa]	5e-164	KVEPLEMPIVGLLKKFIRGEEKKSMVKNVPSIVRLETDVGEYWTLKEVIGDGAFGNVYKAVSKTDPTRVAAAKAMELDDDEGAAVMVEVEILVNCVHPNIVQLYDAFIMGNRITLLLEFCGGGAIDSIMVELSRGLSEPQIHCVMKEVLKALQFLHQKNVIHRDLKAGNVLLTNDAKVKLADFGVSAFCKDAREERSTFIGTPYWMAPEVMLCETFPEKKYNKLADIWSFGITLIEMAEERPPYSEMNPAKVVFKVIKADPPSLQRPNQWSSSFRDIVSRCLVKDPQNRPTASDLIAHSFFAKESDFGCVKRLICEMNAEQVTTEVMQSDIDDDDDTSSSIDIR	344	Ste20/SPS1-like serine/threonine kinase; K08282 non-specific serine/threonine protein kinase [EC:2.7.11.1]	General function prediction only ; Signal transduction mechanisms ; Transcription ; Replication, recombination and repair ;	GO:0009987 GO:0004672 GO:0005622
CL46.Contig49_AS1A	GGAGTGTGAACGCACGATCGTTTATGAATGAATGATAAAGAACGAAACAAAACAAATAACAACTTGCTTCATCAACTCATCACTAATAATCAACTAAACCCTCATCAAAATAGCAGTTGGAAAGAGCAAAAGTAGAGCCATTAGAAATGCCGATTGTCGGTCTTCTGAAGAAATTTATCCGGGGTGAAGAAAAGAAATCGATGGTGAAGAATGTCCCATCGATAGTCAGATTGGAGACGGACGTGGGTGAATATTGGACATTGAAAGAAGTGATCGGGGATGGCGCATTCGGTAATGTTTATAAGGCTGTCAGTAAAACCGATCCTACGCGAGTTGCTGCAGCAAAGGCGATGGAATTAGATGATGATGAAGGTGCAGCAGTGATGGTCGAAGTGGAGA…	3139	STE/STE20/SLK protein kinase [Loa loa]	3e-165	KVEPLEMPIVGLLKKFIRGEEKKSMVKNVPSIVRLETDVGEYWTLKEVIGDGAFGNVYKAVSKTDPTRVAAAKAMELDDDEGAAVMVEVEILVNCVHPNIVQLYDAFIMGNRITLLLEFCGGGAIDSIMVELSRGLSEPQIHCVMKEVLKALQFLHQKNVIHRDLKAGNVLLTNDAKVKLADFGVSAFCKDAREERSTFIGTPYWMAPEVMLCETFPEKKYNKLADIWSFGITLIEMAEERPPYSEMNPAKVVFKVIKADPPSLQRPNQWSSSFRDIVSRCLVKDPQNRPTASDLIAHSFFAKESDFGCVKRLICEMNAEQVTTEVMQSDIDDDDDTSSSIDIR	344	Ste20/SPS1-like serine/threonine kinase; K08282 non-specific serine/threonine protein kinase [EC:2.7.11.1]	General function prediction only ; Signal transduction mechanisms ; Transcription ; Replication, recombination and repair ;	GO:0009987 GO:0004672 GO:0005622
CL47.Contig1_AS1A	GTATGATGTGAACCACGGTGAAGGATTCAACTTACGACGTGACGTTTTCATGAGCCAGGAGCAATCTTCAGAGTGGCGAACACAGTGAGAATTTTACGCGAACGAGGTCACAACTACGTGCTCGTACTACCACCATGGGGTGGTCTATATCACTGGAGACGTCCGGCCAGTAAACTGCCCTGGTCGTTGTTTTTCGATGTCCGAAGCATTAATCGTTTCGTACCAGTGCTTGAGTTCGAGCAGTTTCTTCGTGATACTAACCACGACGCAATCGATGAGGTCGTCTATTTACAAGCGTATGCGGAAGGTTGGAGCGATGGCAAGTATGAGATTAAATTCGATAAACGAGAGTGCATCAATGGGGGTAGATTCTATGAACGAGCTGCGGATGGCAAATGG…	1358	gdp-fucose protein o-fucosyltransferase 2 [Ascaris suum]	0	IGGPFVCIHWRRRDFVHSHSAHIPSIEGTAELISGILQKQKLDTVFLSTDAPTEEVNELRNLLGTNVVVEQFLDNETLSDGEISIIDQWICAHARYFSGTHSSTFSFRIHEDREILGFDPESTFNCLCPDGKPD	134	GT68A1; protein-O-fucosyltransferase-like protein; K03691 peptide-O-fucosyltransferase [EC:2.4.1.221]	None	None
CL47.Contig2_AS1A	GTATGATGTGAACCACGGTGAAGGATTCAACTTACGACGTGACGTTTTCATGAGAGTGGCGAACACAGTGAGAATTTTACGCGAACGAGGTCACAACTACGTGCTCGTACTACCACCATGGGGTGGTCTATATCACTGGAGACGTCCGGCCAGTAAACTGCCCTGGTCGTTGTTTTTCGATGTCCGAAGCATTAATCGTTTCGTACCAGTGCTTGAGTTCGAGCAGTTTCTTCGTGATACTAACCACGACGCAATCGATGAGGTCGTCTATTTACAAGCGTATGCGGAAGGTTGGAGCGATGGCAAGTATGAGATTAAATTCGATAAACGAGAGTGCATCAATGGGGGTAGATTCTATGAACGAGCTGCGGATGGCAAATGGTCCGGTTGGTTCTTCAC…	1341	gdp-fucose protein o-fucosyltransferase 2 [Ascaris suum]	0	IGGPFVCIHWRRRDFVHSHSAHIPSIEGTAELISGILQKQKLDTVFLSTDAPTEEVNELRNLLGTNVVVEQFLDNETLSDGEISIIDQWICAHARYFSGTHSSTFSFRIHEDREILGFDPESTFNCLCPDGKPD	134	GT68A1; protein-O-fucosyltransferase-like protein; K03691 peptide-O-fucosyltransferase [EC:2.4.1.221]	None	None
CL48.Contig1_AS1A	ATTTCTTTATTTGTTCATTCATTCAGCAGTATTTCAAATTGCAATAATAATAATACGAGTATCATCGGAACAAAGCCTTTCTATTCGAAATCATCATCACAAACAACAACGGTGGTATTAATAATATCAGAAATCTGAATCAGTGCAATGTTCATTCCTCATTTGACATACTCGTTTTCATACAAATCAGTGCGATGTTCACTTTATACAAATTTATCAAACTCGCTTCATAAAGCGTTCTAATGTTATCACCACTGAAATACTACAGGTTTATGCTGTCATCGTGTTTCATTCAAGAACAACAGCAACACATATTCAACGAAATGTTTTGAGCATTCGCTTCATGAAGGACAAATCTGCGAGGATTCATGTCAGTGTGAGGCAAGATTGCATTGCTTT…	1648	hypothetical protein ASU_04080 [Ascaris suum]	8e-23	None	None	None	None	None
CL48.Contig2_AS1A	AATAATAATAATAATAATAATTCACGATGGCGTAAAGAGATTTCCTTACGTGTGAAATCAATAATGAAACGATTGAAAAAACTTGAAAATGGTTTTAAAGTAGCTTATTTGAATGGTACAACACTATCCAGAATCGAGAAAGCTGATAATAAGGGTATGATGAGATTCAAACCACAAAACGTCACCAGTACAAGACTGACTGCATCAACAACACGGCCGACTTCAGTCGTAACAACAGCAATAACCAATTTGAAGTTCAGAAGACTGCATTCATCAATAAATCAATCGAAAAGTGGTCAGCAGGGTGGGATTTGTTCGAGTCATAAGGACTGTAAACCAGGTTTATGCTGTCATCGTGTTTCATTCAAGAACAACAGCAACACATATTCAACGAAATGT…	1720	hypothetical protein ASU_04080 [Ascaris suum]	3e-57	NNNNNNNSRWRKEISLRVKSIMKRLKKLENGFKVAYLNGTTLSRIEKADNKGMMRFKPQNVTSTRLTASTTRPTSVVTTAITNLKFRRLHSSINQSKSGQQGGICSSHKDCKPGLCCHRVSFKNNSNTYSTKCFEHSLHEGQICEDSCQCEARLHCFKNRIDGAQQHSPSAVCKKASTADVINGVYLNVNDSIFNYEPPND	201	None	None	None
CL48.Contig3_AS1A	AATAATAATAATAATAATAATTCACGATGGCGTAAAGAGATTTCCTTACGTGTGAAATCAATAATGAAACGATTGAAAAAACTTGAAAATGGTTTTAAAGTAGCTTATTTGAATGGTACAACACTATCCAGAATCGAGAAAGCTGATAATAAGGGTATGATGAGATTCAAACCACAAAACGTCACCAGTACAAGACTGACTGCATCAACAACACGGCCGACTTCAGTCGTAACAACAGCAATAACCAATTTGAAGTTCAGAAGACTGCATTCATCAATAAATCAATCGAAAAGTGGTCAGCAGGGTGGGATTTGTTCGAGTCATAAGGACTGTAAACCAGGTTTATGCTGTCATCGTGTTTCATTCAAGAACAACAGCAACACATATTCAACGAAATGT…	1780	hypothetical protein ASU_04080 [Ascaris suum]	9e-55	NNNNNNNSRWRKEISLRVKSIMKRLKKLENGFKVAYLNGTTLSRIEKADNKGMMRFKPQNVTSTRLTASTTRPTSVVTTAITNLKFRRLHSSINQSKSGQQGGICSSHKDCKPGLCCHRVSFKNNSNTYSTKCFEHSLHEGQICEDSCQCEARLHCFKNRIDGAQQHSPV	170	None	None	None
CL48.Contig4_AS1A	ATTTCTTTATTTGTTCATTCATTCAGCAGTATTTCAAATTGCAATAATAATAATACGAGTATCATCGGAACAAAGCCTTTCTATTCGAAATCATCATCACAAACAACAACGGTGGTATTAATAATATCAGAAATCTGAATCAGTGCAATGTTCATTCCTCATTTGACATACTCGTTTTCATACAAATCAGTGCGATGTTCACTTTATACAAATTTATCAAACTCGCTTCATAAAGCGTTCTAATGTTATCACCACTGAAATACTACAGGTTTATGCTGTCATCGTGTTTCATTCAAGAACAACAGCAACACATATTCAACGAAATGTTTTGAGCATTCGCTTCATGAAGGACAAATCTGCGAGGATTCATGTCAGTGTGAGGCAAGATTGCATTGCTTT…	1708	hypothetical protein ASU_04080 [Ascaris suum]	1e-20	None	None	None	None	None
CL49.Contig1_AS1A	GTTGCAACTGTTTGACTTGGATGACAGAAGTTGCGAAATGATTTCAGGTCTTTATTCCCTGTCATCATCACCATCGTTTATTTGCCCGATTCTTGAATGTGAACTGATCCTGCAATCTATGGTTGATCTGAAACGTCACCTCAACATGCATAAATTTCATGCACATCGACAGTTTGTCGGTTTGAAAACTATTATGCAGCGACCCGATTGGTCACATTTAACGTCTTGCGGATTCGCGCCATCCACTCCAACACGTATTGTTTATGAGGGTGTTCCGATGCGATGTGAATGGGGTAATTGTGGTATGTTATTTGAAGACATATTGCAATATGCCGAGCATGTGAAGCTTCATGTAGATTTGCTTGGCACCGAAGATCGTGACCAACGTAATTTATTGAG…	1531	histone h4 transcription factor [Ascaris suum]	0	CILCQKRYECDRLLREHCRRHIMKHKCDFCSVVVDSPSALHRHIFSVHAKQRNYQCLHCPKRFAQKGDLQRHQAIHSDRLEFACEICDEKFRWRKQLVIHARKHDKDYKQHTHLCHLCNAKYANGYGLSRHLVKKHNCPIPDGFTRFQYKKCADGFARLQTK	162	transcription factor IIIA-like; K09191 general transcription factor IIIA	General function prediction only ;	None
CL49.Contig2_AS1A	TACATGCACGTAAGCATGATAAGATAAAGAATAACTGGAAATAATTCTTAAGGATTACAAGCAACATACACATTTATGTCATTTATGTAATGCAAAGTATGCGAACGGTTATGGTTTGAGCCGACATCTAGTGAAGAAACACAATTGTCCGATACCGGATGGCTTTACGCGGTTTCAGTATAAAAAGTGTGCTGATGGATTTGCACGCTTGCAAACGAAGCGTTGTCTGAGTAAGGCTCTAGCAACCAAACTCGGCCTTCCGCATGAAGATACCGCCTATGTGACCGTTGTTTAATACTGGCATCTAGTGATTACGAGATGGCATAATTGCAGCAGAATGTTATCTTCTTCTGACGTCGAAACCATATTCCATTCCCGAGTGCTTCGGTTTGATGATGT…	583	histone h4 transcription factor [Ascaris suum]	7e-44	None	None	None	None	None
CL49.Contig3_AS1A	GTTGCAACTGTTTGACTTGGATGACAGAAGTTGCGAAATGATTTCAGGTCTTTATTCCCTGTCATCATCACCATCGTTTATTTGCCCGATTCTTGAATGTGAACTGATCCTGCAATCTATGGTTGATCTGAAACGTCACCTCAACATGCATAAATTTCATGCACATCGACAGTTTGTCGGTTTGAAAACTATTATGCAGCGACCCGATTGGTCACATTTAACGTCTTGCGGATTCGCGCCATCCACTCCAACACGTATTGTTTATGAGGGTGTTCCGATGCGATGTGAATGGGGTAATTGTGGTATGTTATTTGAAGACATATTGCAATATGCCGAGCATGTGAAGCTTCATGTAGATTTGCTTGGCACCGAAGATCGTGACCAACGTAATTTATTGAG…	1405	histone h4 transcription factor [Ascaris suum]	3e-141	SETQVMPSTAEEHGAGRIAPTNGLVCILCQKRYECDRLLREHCRRHIMKHKCDFCSVVVDSPSALHRHIFSVHAKQRNYQCLHCPKRFAQKGDLQRHQAIHSDRLEFACEICDEKFRWRKQLVIHARKHDKYKKCADGFARLQT	144	Zinc finger protein; K09191 general transcription factor IIIA	General function prediction only ;	None
CL49.Contig4_AS1A	TTTGAGTTGTGAAAAGCTGGTTGGAATCAAAATGAGTATCGTAAATGTTGAACGACCACTGTCTTGGGTGTGGCGTGATGATGAAACGGTCAATTGTCGTTGCCTATGGAATGGTTGCAGTACTATATTTTGTTCGTTAGAAGAGTTGATCCCTCATTTCGATCAGCATATCATTGTGTTATCAGCAAGTCTTTATTCCCTGTCATCATCACCATCGTTTATTTGCCCGATTCTTGAATGTGAACTGATCCTGCAATCTATGGTTGATCTGAAACGTCACCTCAACATGCATAAATTTCATGCACATCGACAGTTTGTCGGTTTGAAAACTATTATGCAGCGACCCGATTGGTCACATTTAACGTCTTGCGGATTCGCGCCATCCACTCCAACACGTAT…	1546	histone h4 transcription factor [Ascaris suum]	3e-140	SETQVMPSTAEEHGAGRIAPTNGLVCILCQKRYECDRLLREHCRRHIMKHKCDFCSVVVDSPSALHRHIFSVHAKQRNYQCLHCPKRFAQKGDLQRHQAIHSDRLEFACEICDEKFRWRKQLVIHARKHDKYKKCADGFARLQT	144	Zinc finger protein; K09191 general transcription factor IIIA	General function prediction only ;	None
CL49.Contig5_AS1A	TTTGAGTTGTGAAAAGCTGGTTGGAATCAAAATGAGTATCGTAAATGTTGAACGACCACTGTCTTGGGTGTGGCGTGATGATGAAACGGTCAATTGTCGTTGCCTATGGAATGGTTGCAGTACTATATTTTGTTCGTTAGAAGAGTTGATCCCTCATTTCGATCAGCATATCATTGTGTTATCAGCAAGTCTTTATTCCCTGTCATCATCACCATCGTTTATTTGCCCGATTCTTGAATGTGAACTGATCCTGCAATCTATGGTTGATCTGAAACGTCACCTCAACATGCATAAATTTCATGCACATCGACAGTTTGTCGGTTTGAAAACTATTATGCAGCGACCCGATTGGTCACATTTAACGTCTTGCGGATTCGCGCCATCCACTCCAACACGTAT…	1672	histone h4 transcription factor [Ascaris suum]	0	CILCQKRYECDRLLREHCRRHIMKHKCDFCSVVVDSPSALHRHIFSVHAKQRNYQCLHCPKRFAQKGDLQRHQAIHSDRLEFACEICDEKFRWRKQLVIHARKHDKDYKQHTHLCHLCNAKYANGYGLSRHLVKKHNCPIPDGFTRFQYKKCADGFARLQTK	162	transcription factor IIIA-like; K09191 general transcription factor IIIA	General function prediction only ;	None
CL50.Contig1_AS1A	GAAAGAAAAGTAAAAAAAAAAACGACTAAATAAAGCACAACACCAAATAAAGCCATCACAATATCCACCGCTAAACAAATCCACTATTCAACCGGGTGCGTACACGCATATTCACTGCCATAAGCATTCGCATTGTGTTTCGGCATGAACAAGAAACCGTCTTTCACTTTACCGAGGAACATTTCCGATATTTTGATCCAATCTTGCGATAAATCACTTGCCAGTAACGTTTCCAAATCATTTCGACCTCGAAATGCAGGCGGTCTTTCGTTGATACGCTGCGGGATCACCTCAAGTAATGCAACCGGAATATAGCGATAAGCAAATGATAACCATTCTAATAAGAAATTTCTTGTCTTCTCAACACCTTCATCATCTGAACCCCAATGATCAAGACCG…	1926	trna-dihydrouridine synthase -like protein [Ascaris suum]	0	CPSLISNKECKFGDKCKSLHSLDEYLSVKPPDLGDSCYIFDQRGHCPFSYACRFADAHTAEDLSQKRKEAADGYSETLNVNSMQIQKALRKKEYDFTKSQNALQLDESEQLIGCVEREKPKLDMRTLSGKPYLSPLTTLGNLPFRRLCVDLGVEITCSEMCLCTSLLSGTASEWSLLKRHPSEKIFGVQLAGGFADTMCRASQIISENMEVDFIDINCGCPIDMINNKGAGCALASKASKLNGMVKSMRAVMSDLPISVKLRTGLRENVYTAHKTIAQLVSGSVPDLVTLHPRSKEQRYTKLADWEYTRDCSEAAGEVPFWVCGDVLSHHDYYNRLKNYPVNGVMIGRGALIKPWIFTEIKERRDWDISATERLEFIQRFVNYGLDHWGSDDEGVEKTR…	476	tRNA-dihydrouridine synthase (ISS); K05544 tRNA-dihydrouridine synthase 3 [EC:1.3.1.89]	Translation, ribosomal structure and biogenesis ;	GO:0016491 GO:0043167 GO:1901363 GO:0097159 GO:0008033
CL50.Contig2_AS1A	GAAAGAAAAGTAAAAAAAAAAACGACTAAATAAAGCACAACACCAAATAAAGCCATCACAATATCCACCGCTAAACAAATCCACTATTCAACCGGGTGCGTACACGCATATTCACTGCCATAAGCATTCGCATTGTGTTTCGGCATGAACAAGAAACCGTCTTTCACTTTACCGAGGAACATTTCCGATATTTTGATCCAATCTTGCGATAAATCACTTGCCAGTAACGTTTCCAAATCATTTCGACCTCGAAATGCAGGCGGTCTTTCGTTGATACGCTGCGGGATCACCTCAAGTAATGCAACCGGAATATAGCGATAAGCAAATGATAACCATTCTAATAAGAAATTTCTTGTCTTCTCAACACCTTCATCATCTGAACCCCAATGATCAAGACCG…	1725	trna-dihydrouridine synthase -like protein [Ascaris suum]	0	CPSLISNKECKFGDKCKSLHSLDEYLSVKPPDLGDSCYIFDQRGHCPFSYACRFADAHTAEDLSQKRKEAADGYSETLNVNSMQIQKALRKKEYDFTKSQNALQLDESEQLIGCVEREKPKLDMRTLSGKPYLSPLTTLGNLPFRRLCVDLGVEITCSEMCLCTSLLSGTASEWSLLKRHPSEKIFGVQLAGGFADTMCRASQIISENMEVDFIDINCGCPIDMINNKGAGCALASKASKLNGMVKSMRAVMSDLPISVKLRTGLRENVYTAHKTIAQLVSGSVPDLVTLHPRSKEQRYTKLADWEYTRDCSEAAGEVPFWVCGDVLSHHDYYNRLKNYPVNGVMIGRGALIKPWIFTEIKERRDWDISATERLEFIQRFVNYGLDHWGSDDEGVEKTR…	476	tRNA-dihydrouridine synthase (ISS); K05544 tRNA-dihydrouridine synthase 3 [EC:1.3.1.89]	Translation, ribosomal structure and biogenesis ;	GO:0016491 GO:0043167 GO:1901363 GO:0097159 GO:0008033
CL51.Contig1_AS1A	GTCGAATGCGGCGAACGTGTTCGTTACATTCTGGGAGTTTATTGATTACGATACGTTGATTCAACAATATTTCTCGTTTTATATGACGTGCACGGATTTGGCGTCGATGTTGGCCGTTTTGACGTGTATGCTGAGATTGCCCACTTATTTGGCGAATGGCACAAAGGAAATGTACGTTGGCAAAATGCCGAAAAGATGTTGTATTGGCAAACGGCCAAGAGACGAGACAAAGTGACCAACTGAATTGATTGGTGATGCGGTCGCGAGATACTATTGCTGGTCGAGTTGAGTACCACAAAAACTAGAGAGGGGGGAGCCGTACGAACCCATCTGGATCGGTGTTTATGCCGATAATGGGTTTGTCATGCGAGGCGACACGCGACGCGGCCAGCAGAAACG…	1237	nad kinase domain-containing protein 1 [Ascaris suum]	4e-53	KMYLHPKKILILNKMTRLEFERRTHATLTEQQLQRLLKKRGSDYKRLQERHDQHNAFLKVIEDELRSAGIETRVVQRFEYDHDSVEWADVIFSAGGDGTFLLAASRVASHDKPIIGINTDP	121	None	None	None
CL51.Contig2_AS1A	AACGATAATAATAATAACAATAATTTTTATTATATATTCCTATAAGGATATATATAAATGCAAATATAAAGTGATATCAATGAAAAGCGAAAGACATATTTAATAGAATTATGTCAAAATTAAAATATATCGCGAATTGGGCGGGTCATTTCGCATTCTGTATTGATGGTGAGCGGTCGGTTCGTCACCGAAATACAACCGTTTTGAGGGCGTCCTCTGGGTGAACCTCTAAAATGGCCTCAGCACCATCGTTAAATTTGTACGCGGCGCCTCCATCTATAACCAGATGCGCGTCGTAGCAACGCGACCGCACGCGAATACGCGACGCAAACCCGCGATGTGCGGACGGTAGGAATGTGGCATTGCTAACCGGGTCGCGCACCAGAAACGCCATTTTTT…	1897	nad kinase domain-containing protein 1 [Ascaris suum]	0	KMYLHPKKILILNKMTRLEFERRTHATLTEQQLQRLLKKRGSDYKRLQERHDQHNAFLKVIEDELRSAGIETRVVQRFEYDHDSVEWADVIFSAGGDGTFLLAASRVASHDKPIIGINTDPDGSEGHMCLLKKRPKEDFKAALRRLLDGDFRWMFRQRIRIRLIGDPGRIEHIELHDQQLNINSSNAWHGMLSERRSGEQSDGSAEQLNDIQREVVLPELALNEVFIGESLSSRVSYYELQIDDGQPTKQKSSGVNVCTGTGSTSWYYNIIKLDEESVKDIMRIASDELNQQIPYENKELVKRVCSAFNRKLIFAPDFEKMAFLVRDPVSNATFLPSAHRGFASRIRVRSRCYDAHLVIDGGAAYKFNDGAEAILEVHPEDALKTVVF	388	None	Carbohydrate transport and metabolism ;	None
CL51.Contig3_AS1A	GGGAACTCAAACCGCTAAACTCTCTCCAAAACCTTTACCGAACTCTTGCCTGCCGGGTAACTCCGTTTCCTTGGCTAATTTCCATCCTACCTCACCAGCAGCAGCAACAGCAGCAAAACTCCACCGGTGCTTCTGCTCTGTTCTACCAAACCCACCACTCATCACTTGCGTCCGGTCACTCCGAATGATGAGTTCGATGGCCGGAGCTGGAGCCGGAGCTCCGGTCGG	228	DNA excision repair protein (Rad5), putative [Talaromyces stipitatus ATCC 10500]	3.1	None	None	None	None	None
CL52.Contig1_AS1A	GATTATGATTATTAGTAATCTGCTCAACATTCCGTGAATAATCGCATCGTCCCTAAAAAATATTCAAAGGCAATATCAATACAGATATAAATAGTACAACTGTACGCATAAATGAGATAACGGACAATCATATAACACACAACTTGGAATGTTGCTTTAATCAATCATACTAACGATGAAAGAATATTCGAGAACTTTGTAATATGCTGACTTGTCAGCGTACTCCTCCACAGTTTACTAGCTAGAGTGTACCATCGTCTCTCTGTAACAGCTGATGGATCACCAAGTGCGAACGCATCTTTAGGTAACTTCTGAATATTGGTTCGAAGAGTGCGCAAAACAAATTCGTAATCAATAACTGGTGAATGAAGCATTTGAGAAGTATTATCGGTATGCTGC…	1765	protein smg-9 [Ascaris suum]	5e-157	SSGAAVLTRPSSTSSLANNRASALTILNSLRSDRSQQSPRAGVAGTSSVQDSTTVSPPAMKAAIRLIGDNMEFTDYVEEYLSETNTNFTVIGAIGPQGTGKSTLLSMLAGNDHQDMYRHYAFRPAAREAVESCRHQSLKISIYVTKSRLILIDCQALFSTAILDELIRNGRRGITAKVVASDCYDYRIENHVQIETIQLVSFMMQICHTIVLCVDWFIDVDMIRLIRTCEMLRAAPLWSPDNMKFKPNRSVNLVLVHQRAKANDFEPETLKYRCELLKKFFADSKLNIEGSLNLFGMKHDVHKDVCMDVNYIPLADMRPRTKPDIIPIVQSQHTDNTSQMLHSPVIDYEFVLRTLRTNIQKLPKDAFALGDPSAVTERRWYTLASKLWRSTLTSQHITK…	406	None	None	None
CL52.Contig2_AS1A	GATTATGATTATTAGTAATCTGCTCAACATTCCGTGAATAATCGCATCGTCCCTAAAAAATATTCAAAGGCAATATCAATACAGATATAAATAGTACAACTGTACGCATAAATGAGATAACGGACAATCATATAACACACAACTTGGAATGTTGCTTTAATCAATCATACTAACGATGAAAGAATATTCGAGAACTTTGTAATATGCTGACTTGTCAGCGTACTCCTCCACAGTTTACTAGCTAGAGTGTACCATCGTCTCTCTGTAACAGCTGATGGATCACCAAGTGCGAACGCATCTTTAGGTAACTTCTGAATATTGGTTCGAAGAGTGCGCAAAACAAATTCGTAATCAATAACTGGTGAATGAAGCATTTGAGAAGTATTATCGGTATGCTGC…	1911	protein smg9 [Ascaris suum]	2e-140	EYLSETNTNFTVIGAIGPQGTGKSTLLSMLAGNDHQDMYRHYAFRPAAREAVESCRHQSLKISIYVTKSRLILIDCQALFSTAILDELIRNGRRGITAKVVASDCYDYRIENHVQIETIQLVSFMMQICHTIVLCVDWFIDVDMIRLIRTCEMLRAAPLWSPDNMKFKPNRSVNLVLVHQRAKANDFEPETLKYRCELLKKFFADSKLNIEGSLNLFGMKHDVHKDVCMDVNYIPLADMRPRTKPDIIPIVQSQHTDNTSQMLHSPVIDYEFVLRTLRTNIQKLPKDAFALGDPSAVTERRWYTLASKLWRSTLTSQHITKFSNILSS	328	None	None	None
CL52.Contig3_AS1A	GATTATGATTATTAGTAATCTGCTCAACATTCCGTGAATAATCGCATCGTCCCTAAAAAATATTCAAAGGCAATATCAATACAGATATAAATAGTACAACTGTACGCATAAATGAGATAACGGACAATCATATAACACACAACTTGGAATGTTGCTTTAATCAATCATACTAACGATGAAAGAATATTCGAGAACTTTGTAATATGCTGACTTGTCAGCGTACTCCTCCACAGTTTACTAGCTAGAGTGTACCATCGTCTCTCTGTAACAGCTGATGGATCACCAAGTGCGAACGCATCTTTAGGTAACTTCTGAATATTGGTTCGAAGAGTGCGCAAAACAAATTCGTAATCAATAACTGGTGAATGAAGCATTTGAGAAGTATTATCGGTATGCTGC…	1697	protein smg-9 [Ascaris suum]	0	SSGAAVLTRPSSTSSLANNRASALTILNSLRSDRSQQSPRAGVAGTSSVQDSTTVSPPAMKAAIRLIGDNMEFTDYVEEYLSETNTNFTVIGAIGPQGTGKSTLLSMLAGNDHQDMYRHYAFRPAAREAVESCRHQSLKISIYVTKSRLILIDCQALFSTAILDELIRNGRRGITAKVVASDCYDYRIENHVQIETIQLVSFMMQICHTIVLCVDWFIDVDMIRLIRTCEMLRAAPLWSPDNMKFKPNRSVNLVLVHQRAKANDFEPETLKYRCELLKKFFADSKLNIEGSLNLFGMKHDVHKDVCMDVNYIPLADMRPRTKPDIIPIVQSQHTDNTSQMLHSPVIDYEFVLRTLRTNIQKLPKDAFALGDPSAVTERRWYTLASKLWRSTLTSQHITK…	406	None	None	None
CL52.Contig4_AS1A	GATTATGATTATTAGTAATCTGCTCAACATTCCGTGAATAATCGCATCGTCCCTAAAAAATATTCAAAGGCAATATCAATACAGATATAAATAGTACAACTGTACGCATAAATGAGATAACGGACAATCATATAACACACAACTTGGAATGTTGCTTTAATCAATCATACTAACGATGAAAGAATATTCGAGAACTTTGTAATATGCTGACTTGTCAGCGTACTCCTCCACAGTTTACTAGCTAGAGTGTACCATCGTCTCTCTGTAACAGCTGATGGATCACCAAGTGCGAACGCATCTTTAGGTAACTTCTGAATATTGGTTCGAAGAGTGCGCAAAACAAATTCGTAATCAATAACTGGTGAATGAAGCATTTGAGAAGTATTATCGGTATGCTGC…	1843	protein smg9 [Ascaris suum]	1e-140	EYLSETNTNFTVIGAIGPQGTGKSTLLSMLAGNDHQDMYRHYAFRPAAREAVESCRHQSLKISIYVTKSRLILIDCQALFSTAILDELIRNGRRGITAKVVASDCYDYRIENHVQIETIQLVSFMMQICHTIVLCVDWFIDVDMIRLIRTCEMLRAAPLWSPDNMKFKPNRSVNLVLVHQRAKANDFEPETLKYRCELLKKFFADSKLNIEGSLNLFGMKHDVHKDVCMDVNYIPLADMRPRTKPDIIPIVQSQHTDNTSQMLHSPVIDYEFVLRTLRTNIQKLPKDAFALGDPSAVTERRWYTLASKLWRSTLTSQHITKFSNILSS	328	None	None	None
CL52.Contig5_AS1A	GATTATGATTATTAGTAATCTGCTCAACATTCCGTGAATAATCGCATCGTCCCTAAAAAATATTCAAAGGCAATATCAATACAGATATAAATAGTACAACTGTACGCATAAATGAGATAACGGACAATCATATAACACACAACTTGGAATGTTGCTTTAATCAATCATACTAACGATGAAAGAATATTCGAGAACTTTGTAATATGCTGACTTGTCAGCGTACTCCTCCACAGTTTACTAGCTAGAGTGTACCATCGTCTCTCTGTAACAGCTGATGGATCACCAAGTGCGAACGCATCTTTAGGTAACTTCTGAATATTGGTTCGAAGAGTGCGCAAAACAAATTCGTAATCAATAACTGGTGAATGAAGCATTTGAGAAGTATTATCGGTATGCTGC…	2094	protein smg9 [Ascaris suum]	1e-112	RHQSLKISIYVTKSRLILIDCQALFSTAILDELIRNGRRGITAKVVASDCYDYRIENHVQIETIQLVSFMMQICHTIVLCVDWFIDVDMIRLIRTCEMLRAAPLWSPDNMKFKPNRSVNLVLVHQRAKANDFEPETLKYRCELLKKFFADSKLNIEGSLNLFGMKHDVHKDVCMDVNYIPLADMRPRTKPDIIPIVQSQHTDNTSQMLHSPVIDYEFVLRTLRTNIQKLPKDAFALGDPSAVTERRWYTLASKLWRSTLTSQHITKFSNILSS	273	None	None	None
CL52.Contig6_AS1A	GATTATGATTATTAGTAATCTGCTCAACATTCCGTGAATAATCGCATCGTCCCTAAAAAATATTCAAAGGCAATATCAATACAGATATAAATAGTACAACTGTACGCATAAATGAGATAACGGACAATCATATAACACACAACTTGGAATGTTGCTTTAATCAATCATACTAACGATGAAAGAATATTCGAGAACTTTGTAATATGCTGACTTGTCAGCGTACTCCTCCACAGTTTACTAGCTAGAGTGTACCATCGTCTCTCTGTAACAGCTGATGGATCACCAAGTGCGAACGCATCTTTAGGTAACTTCTGAATATTGGTTCGAAGAGTGCGCAAAACAAATTCGTAATCAATAACTGGTGAATGAAGCATTTGAGAAGTATTATCGGTATGCTGC…	1965	protein smg9 [Ascaris suum]	1e-112	RHQSLKISIYVTKSRLILIDCQALFSTAILDELIRNGRRGITAKVVASDCYDYRIENHVQIETIQLVSFMMQICHTIVLCVDWFIDVDMIRLIRTCEMLRAAPLWSPDNMKFKPNRSVNLVLVHQRAKANDFEPETLKYRCELLKKFFADSKLNIEGSLNLFGMKHDVHKDVCMDVNYIPLADMRPRTKPDIIPIVQSQHTDNTSQMLHSPVIDYEFVLRTLRTNIQKLPKDAFALGDPSAVTERRWYTLASKLWRSTLTSQHITKFSNILSS	273	None	None	None
CL52.Contig7_AS1A	GATTATGATTATTAGTAATCTGCTCAACATTCCGTGAATAATCGCATCGTCCCTAAAAAATATTCAAAGGCAATATCAATACAGATATAAATAGTACAACTGTACGCATAAATGAGATAACGGACAATCATATAACACACAACTTGGAATGTTGCTTTAATCAATCATACTAACGATGAAAGAATATTCGAGAACTTTGTAATATGCTGACTTGTCAGCGTACTCCTCCACAGTTTACTAGCTAGAGTGTACCATCGTCTCTCTGTAACAGCTGATGGATCACCAAGTGCGAACGCATCTTTAGGTAACTTCTGAATATTGGTTCGAAGAGTGCGCAAAACAAATTCGTAATCAATAACTGGTGAATGAAGCATTTGAGAAGTATTATCGGTATGCTGC…	1887	protein smg9 [Ascaris suum]	1e-124	RHQSLKISIYVTKSRLILIDCQALFSTAILDELIRNGRRGITAKVVASDCYDYRIENHVQIETIQLVSFMMQICHTIVLCVDWFIDVDMIRLIRTCEMLRAAPLWSPDNMKFKPNRSVNLVLVHQRAKANDFEPETLKYRCELLKKFFADSKLNIEGSLNLFGMKHDVHKDVCMDVNYIPLADMRPRTKPDIIPIVQSQHTDNTSQMLHSPVIDYEFVLRTLRTNIQKLPKDAFALGDPSAVTERRWYTLASKLWRSTLTSQHITKFSNILSS	273	None	None	None
CL52.Contig8_AS1A	GATTATGATTATTAGTAATCTGCTCAACATTCCGTGAATAATCGCATCGTCCCTAAAAAATATTCAAAGGCAATATCAATACAGATATAAATAGTACAACTGTACGCATAAATGAGATAACGGACAATCATATAACACACAACTTGGAATGTTGCTTTAATCAATCATACTAACGATGAAAGAATATTCGAGAACTTTGTAATATGCTGACTTGTCAGCGTACTCCTCCACAGTTTACTAGCTAGAGTGTACCATCGTCTCTCTGTAACAGCTGATGGATCACCAAGTGCGAACGCATCTTTAGGTAACTTCTGAATATTGGTTCGAAGAGTGCGCAAAACAAATTCGTAATCAATAACTGGTGAATGAAGCATTTGAGAAGTATTATCGGTATGCTGC…	1758	protein smg9 [Ascaris suum]	9e-155	SPRAGVAGTSSVQDSTTVSPPAMKAAIRLIGDNMEFTDYVEEYLSETNTNFTVIGAIGPQGTGKSTLLSMLAGNDHQDMYRHYAFRPAAREAVESCRHQSLKISIYVTKSRLILIDCQALFSTAILDELIRNGRRGITAKVVASDCYDYRIENHVQIETIQLVSFMMQICHTIVLCVDWFIDVDMIRLIRTCEMLRAAPLWSPDNMKFKPNRSVNLVLVHQRAKANDFEPETLKYRCELLKKFFADSKLNIEGSLNLFGMKHDVHKDVCMDVNYIPLADMRPRTKPDIIPIVQSQHTDNTSQMLHSPVIDYEFVLRTLRTNIQKLPKDAFALGDPSAVTERRWYTLASKLWRSTLTSQHITKFSNILSS	369	None	None	None
CL52.Contig9_AS1A	GATTATGATTATTAGTAATCTGCTCAACATTCCGTGAATAATCGCATCGTCCCTAAAAAATATTCAAAGGCAATATCAATACAGATATAAATAGTACAACTGTACGCATAAATGAGATAACGGACAATCATATAACACACAACTTGGAATGTTGCTTTAATCAATCATACTAACGATGAAAGAATATTCGAGAACTTTGTAATATGCTGACTTGTCAGCGTACTCCTCCACAGTTTACTAGCTAGAGTGTACCATCGTCTCTCTGTAACAGCTGATGGATCACCAAGTGCGAACGCATCTTTAGGTAACTTCTGAATATTGGTTCGAAGAGTGCGCAAAACAAATTCGTAATCAATAACTGGTGAATGAAGCATTTGAGAAGTATTATCGGTATGCTGC…	1972	protein smg9 [Ascaris suum]	5e-140	EYLSETNTNFTVIGAIGPQGTGKSTLLSMLAGNDHQDMYRHYAFRPAAREAVESCRHQSLKISIYVTKSRLILIDCQALFSTAILDELIRNGRRGITAKVVASDCYDYRIENHVQIETIQLVSFMMQICHTIVLCVDWFIDVDMIRLIRTCEMLRAAPLWSPDNMKFKPNRSVNLVLVHQRAKANDFEPETLKYRCELLKKFFADSKLNIEGSLNLFGMKHDVHKDVCMDVNYIPLADMRPRTKPDIIPIVQSQHTDNTSQMLHSPVIDYEFVLRTLRTNIQKLPKDAFALGDPSAVTERRWYTLASKLWRSTLTSQHITKFSNILSS	328	None	None	None
CL52.Contig10_AS1A	GATTATGATTATTAGTAATCTGCTCAACATTCCGTGAATAATCGCATCGTCCCTAAAAAATATTCAAAGGCAATATCAATACAGATATAAATAGTACAACTGTACGCATAAATGAGATAACGGACAATCATATAACACACAACTTGGAATGTTGCTTTAATCAATCATACTAACGATGAAAGAATATTCGAGAACTTTGTAATATGCTGACTTGTCAGCGTACTCCTCCACAGTTTACTAGCTAGAGTGTACCATCGTCTCTCTGTAACAGCTGATGGATCACCAAGTGCGAACGCATCTTTAGGTAACTTCTGAATATTGGTTCGAAGAGTGCGCAAAACAAATTCGTAATCAATAACTGGTGAATGAAGCATTTGAGAAGTATTATCGGTATGCTGC…	1826	protein smg9 [Ascaris suum]	2e-154	SPRAGVAGTSSVQDSTTVSPPAMKAAIRLIGDNMEFTDYVEEYLSETNTNFTVIGAIGPQGTGKSTLLSMLAGNDHQDMYRHYAFRPAAREAVESCRHQSLKISIYVTKSRLILIDCQALFSTAILDELIRNGRRGITAKVVASDCYDYRIENHVQIETIQLVSFMMQICHTIVLCVDWFIDVDMIRLIRTCEMLRAAPLWSPDNMKFKPNRSVNLVLVHQRAKANDFEPETLKYRCELLKKFFADSKLNIEGSLNLFGMKHDVHKDVCMDVNYIPLADMRPRTKPDIIPIVQSQHTDNTSQMLHSPVIDYEFVLRTLRTNIQKLPKDAFALGDPSAVTERRWYTLASKLWRSTLTSQHITKFSNILSS	369	None	None	None
CL52.Contig11_AS1A	GATTATGATTATTAGTAATCTGCTCAACATTCCGTGAATAATCGCATCGTCCCTAAAAAATATTCAAAGGCAATATCAATACAGATATAAATAGTACAACTGTACGCATAAATGAGATAACGGACAATCATATAACACACAACTTGGAATGTTGCTTTAATCAATCATACTAACGATGAAAGAATATTCGAGAACTTTGTAATATGCTGACTTGTCAGCGTACTCCTCCACAGTTTACTAGCTAGAGTGTACCATCGTCTCTCTGTAACAGCTGATGGATCACCAAGTGCGAACGCATCTTTAGGTAACTTCTGAATATTGGTTCGAAGAGTGCGCAAAACAAATTCGTAATCAATAACTGGTGAATGAAGCATTTGAGAAGTATTATCGGTATGCTGC…	2033	protein smg9 [Ascaris suum]	1e-112	RHQSLKISIYVTKSRLILIDCQALFSTAILDELIRNGRRGITAKVVASDCYDYRIENHVQIETIQLVSFMMQICHTIVLCVDWFIDVDMIRLIRTCEMLRAAPLWSPDNMKFKPNRSVNLVLVHQRAKANDFEPETLKYRCELLKKFFADSKLNIEGSLNLFGMKHDVHKDVCMDVNYIPLADMRPRTKPDIIPIVQSQHTDNTSQMLHSPVIDYEFVLRTLRTNIQKLPKDAFALGDPSAVTERRWYTLASKLWRSTLTSQHITKFSNILSS	273	None	None	None
CL52.Contig12_AS1A	GATTATGATTATTAGTAATCTGCTCAACATTCCGTGAATAATCGCATCGTCCCTAAAAAATATTCAAAGGCAATATCAATACAGATATAAATAGTACAACTGTACGCATAAATGAGATAACGGACAATCATATAACACACAACTTGGAATGTTGCTTTAATCAATCATACTAACGATGAAAGAATATTCGAGAACTTTGTAATATGCTGACTTGTCAGCGTACTCCTCCACAGTTTACTAGCTAGAGTGTACCATCGTCTCTCTGTAACAGCTGATGGATCACCAAGTGCGAACGCATCTTTAGGTAACTTCTGAATATTGGTTCGAAGAGTGCGCAAAACAAATTCGTAATCAATAACTGGTGAATGAAGCATTTGAGAAGTATTATCGGTATGCTGC…	1880	protein smg-9 [Ascaris suum]	1e-138	RHQSLKISIYVTKSRLILIDCQALFSTAILDELIRNGRRGITAKVVASDCYDYRIENHVQIETIQLVSFMMQICHTIVLCVDWFIDVDMIRLIRTCEMLRAAPLWSPDNMKFKPNRSVNLVLVHQRAKANDFEPETLKYRCELLKKFFADSKLNIEGSLNLFGMKHDVHKDVCMDVNYIPLADMRPRTKPDIIPIVQSQHTDNTSQMLHSPVIDYEFVLRTLRTNIQKLPKDAFALGDPSAVTERRWYTLASKLWRSTLTSQHITKFSNILSS	273	None	None	None
CL52.Contig13_AS1A	GATTATGATTATTAGTAATCTGCTCAACATTCCGTGAATAATCGCATCGTCCCTAAAAAATATTCAAAGGCAATATCAATACAGATATAAATAGTACAACTGTACGCATAAATGAGATAACGGACAATCATATAACACACAACTTGGAATGTTGCTTTAATCAATCATACTAACGATGAAAGAATATTCGAGAACTTTGTAATATGCTGACTTGTCAGCGTACTCCTCCACAGTTTACTAGCTAGAGTGTACCATCGTCTCTCTGTAACAGCTGATGGATCACCAAGTGCGAACGCATCTTTAGGTAACTTCTGAATATTGGTTCGAAGAGTGCGCAAAACAAATTCGTAATCAATAACTGGTGAATGAAGCATTTGAGAAGTATTATCGGTATGCTGC…	1948	protein smg9 [Ascaris suum]	4e-123	RHQSLKISIYVTKSRLILIDCQALFSTAILDELIRNGRRGITAKVVASDCYDYRIENHVQIETIQLVSFMMQICHTIVLCVDWFIDVDMIRLIRTCEMLRAAPLWSPDNMKFKPNRSVNLVLVHQRAKANDFEPETLKYRCELLKKFFADSKLNIEGSLNLFGMKHDVHKDVCMDVNYIPLADMRPRTKPDIIPIVQSQHTDNTSQMLHSPVIDYEFVLRTLRTNIQKLPKDAFALGDPSAVTERRWYTLASKLWRSTLTSQHITKFSNILSS	273	None	None	None
CL52.Contig14_AS1A	GATTATGATTATTAGTAATCTGCTCAACATTCCGTGAATAATCGCATCGTCCCTAAAAAATATTCAAAGGCAATATCAATACAGATATAAATAGTACAACTGTACGCATAAATGAGATAACGGACAATCATATAACACACAACTTGGAATGTTGCTTTAATCAATCATACTAACGATGAAAGAATATTCGAGAACTTTGTAATATGCTGACTTGTCAGCGTACTCCTCCACAGTTTACTAGCTAGAGTGTACCATCGTCTCTCTGTAACAGCTGATGGATCACCAAGTGCGAACGCATCTTTAGGTAACTTCTGAATATTGGTTCGAAGAGTGCGCAAAACAAATTCGTAATCAATAACTGGTGAATGAAGCATTTGAGAAGTATTATCGGTATGCTGC…	1904	protein smg9 [Ascaris suum]	2e-140	EYLSETNTNFTVIGAIGPQGTGKSTLLSMLAGNDHQDMYRHYAFRPAAREAVESCRHQSLKISIYVTKSRLILIDCQALFSTAILDELIRNGRRGITAKVVASDCYDYRIENHVQIETIQLVSFMMQICHTIVLCVDWFIDVDMIRLIRTCEMLRAAPLWSPDNMKFKPNRSVNLVLVHQRAKANDFEPETLKYRCELLKKFFADSKLNIEGSLNLFGMKHDVHKDVCMDVNYIPLADMRPRTKPDIIPIVQSQHTDNTSQMLHSPVIDYEFVLRTLRTNIQKLPKDAFALGDPSAVTERRWYTLASKLWRSTLTSQHITKFSNILSS	328	None	None	None
CL52.Contig15_AS1A	GATTATGATTATTAGTAATCTGCTCAACATTCCGTGAATAATCGCATCGTCCCTAAAAAATATTCAAAGGCAATATCAATACAGATATAAATAGTACAACTGTACGCATAAATGAGATAACGGACAATCATATAACACACAACTTGGAATGTTGCTTTAATCAATCATACTAACGATGAAAGAATATTCGAGAACTTTGTAATATGCTGACTTGTCAGCGTACTCCTCCACAGTTTACTAGCTAGAGTGTACCATCGTCTCTCTGTAACAGCTGATGGATCACCAAGTGCGAACGCATCTTTAGGTAACTTCTGAATATTGGTTCGAAGAGTGCGCAAAACAAATTCGTAATCAATAACTGGTGAATGAAGCATTTGAGAAGTATTATCGGTATGCTGC…	2026	protein smg9 [Ascaris suum]	1e-112	RHQSLKISIYVTKSRLILIDCQALFSTAILDELIRNGRRGITAKVVASDCYDYRIENHVQIETIQLVSFMMQICHTIVLCVDWFIDVDMIRLIRTCEMLRAAPLWSPDNMKFKPNRSVNLVLVHQRAKANDFEPETLKYRCELLKKFFADSKLNIEGSLNLFGMKHDVHKDVCMDVNYIPLADMRPRTKPDIIPIVQSQHTDNTSQMLHSPVIDYEFVLRTLRTNIQKLPKDAFALGDPSAVTERRWYTLASKLWRSTLTSQHITKFSNILSS	273	None	None	None
CL52.Contig16_AS1A	GATTATGATTATTAGTAATCTGCTCAACATTCCGTGAATAATCGCATCGTCCCTAAAAAATATTCAAAGGCAATATCAATACAGATATAAATAGTACAACTGTACGCATAAATGAGATAACGGACAATCATATAACACACAACTTGGAATGTTGCTTTAATCAATCATACTAACGATGAAAGAATATTCGAGAACTTTGTAATATGCTGACTTGTCAGCGTACTCCTCCACAGTTTACTAGCTAGAGTGTACCATCGTCTCTCTGTAACAGCTGATGGATCACCAAGTGCGAACGCATCTTTAGGTAACTTCTGAATATTGGTTCGAAGAGTGCGCAAAACAAATTCGTAATCAATAACTGGTGAATGAAGCATTTGAGAAGTATTATCGGTATGCTGC…	1819	protein smg-9 [Ascaris suum]	1e-143	RHQSLKISIYVTKSRLILIDCQALFSTAILDELIRNGRRGITAKVVASDCYDYRIENHVQIETIQLVSFMMQICHTIVLCVDWFIDVDMIRLIRTCEMLRAAPLWSPDNMKFKPNRSVNLVLVHQRAKANDFEPETLKYRCELLKKFFADSKLNIEGSLNLFGMKHDVHKDVCMDVNYIPLADMRPRTKPDIIPIVQSQHTDNTSQMLHSPVIDYEFVLRTLRTNIQKLPKDAFALGDPSAVTERRWYTLASKLWRSTLTSQHITKFSNILSS	273	None	None	None
CL53.Contig1_AS1A	GTTGACAAAAAATCAGCTGTAACGAAATTTCTTTTCGGATCAGTTCCAAATGATCAACAACAACGCATCACTCAAACTCTGTCTACTCGACTAGTGACCGTCTCTGAGCATTCATTCGCTTTAAGAACATGAACACGGTCAATATTTGTCCGATCAGATCAATGGCTAGAAGACCATATTGCTCAGAAACTCACCAAGAAACCAACAAACATCACGCTCTGATCCTTAGCAATCTCAATACCTTCTCAATATTCCTGGAGAGTCTAATGACAACAATGAGAAAATCCCCTTTTCCATCGGTTCGTAAACCGTTTTCACGATTACGACGATGAATTTCCAGTCATTATGGAGTAATCAATGAGCATCTATCGCTACAGGTAACGCTGAATAATAAAGAGC…	3989	cre-scd-1 protein [Ascaris suum]	7e-131	SSTHNVASTTSASISASSTNSESIAHSPLTTKINSPASTSVTARKASPARTSATSTDLSYHGSTKATKADRCSSKSPPRSRISPAACRSPANTSAISLASPPTLTAVNNSRPGSSDRRNSSSDSKHHTNSDVNNNNSSKNSNDNDHSHASNAPLHGTKTG	160	hypothetical protein; K11323 histone arginine demethylase JMJD6 [EC:1.14.11.-]	General function prediction only ;	None
CL53.Contig2_AS1A	GTTGACAAAAAATCAGCTGTAACGAAATTTCTTTTCGGATCAGTTCCAAATGATCAACAACAACGCATCACTCAAACTCTGTCTACTCGACTAGTGACCGTCTCTGAGCATTCATTCGCTTTAAGAACATGAACACGGTCAATATTTGTCCGATCAGATCAATGGCTAGAAGACCATATTGCTCAGAAACTCACCAAGAAACCAACAAACATCACGCTCTGATCCTTAGCAATCTCAATACCTTCTCAATATTCCTGGAGAGTCTAATGACAACAATGAGAAAATCCCCTTTTCCATCGGTTCGTAAACCGTTTTCACGATTACGACGATGAATTTCCAGTCATTATGGAGTAATCAATGAGCATCTATCGCTACAGGTAACGCTGAATAATAAAGAGC…	3856	cre-scd-1 protein [Ascaris suum]	8e-115	SSTHNVASTTSASISASSTNSESIAHSPLTTKINSPASTSVTARKASPARTSATSTDLSYHGSTKATKADRCSSKSPPRSRISPAACRSPANTSAISLASPPTLTAVNNSRPGSSDRRNSSSDSKHHTNSDVNNNNSSKNSNDNDHSHASNAPLHGTKTG	160	probable tRNA splicing endonuclease positive effector Sen1p; K10706 senataxin [EC:3.6.4.-]	None	None
CL53.Contig3_AS1A	GTTGACAAAAAATCAGCTGTAACGAAATTTCTTTTCGGATCAGTTCCAAATGATCAACAACAACGCATCACTCAAACTCTGTCTACTCGACTAGTGACCGTCTCTGAGCATTCATTCGCTTTAAGAACATGAACACGGTCAATATTTGTCCGATCAGATCAATGGCTAGAAGACCATATTGCTCAGAAACTCACCAAGAAACCAACAAACATCACGCTCTGATCCTTAGCAATCTCAATACCTTCTCAATATTCCTGGAGAGTCTAATGACAACAATGAGAAAATCCCCTTTTCCATCGGTTCGTAAACCGTTTTCACGATTACGACGATGAATTTCCAGTCATTATGGAGTAATCAATGAGCATCTATCGCTACAGGTAACGCTGAATAATAAAGAGC…	3820	cre-scd-1 protein [Ascaris suum]	9e-97	SSTHNVASTTSASISASSTNSESIAHSPLTTKINSPASTSVTARKASPARTSATSTDLSYHGSTKATKADRCSSKSPPRSRISPAACRSPANTSAISLASPPTLTAVNNSRPGSSDRRNSSSDSKHHTNSDVNNNNSSKNSNDNDHSHASNAPLHGTKTG	160	hypothetical protein; K11323 histone arginine demethylase JMJD6 [EC:1.14.11.-]	General function prediction only ;	None
CL53.Contig4_AS1A	GTTGACAAAAAATCAGCTGTAACGAAATTTCTTTTCGGATCAGTTCCAAATGATCAACAACAACGCATCACTCAAACTCTGTCTACTCGACTAGTGACCGTCTCTGAGCATTCATTCGCTTTAAGAACATGAACACGGTCAATATTTGTCCGATCAGATCAATGGCTAGAAGACCATATTGCTCAGAAACTCACCAAGAAACCAACAAACATCACGCTCTGATCCTTAGCAATCTCAATACCTTCTCAATATTCCTGGAGAGTCTAATGACAACAATGAGAAAATCCCCTTTTCCATCGGTTCGTAAACCGTTTTCACGATTACGACGATGAATTTCCAGTCATTATGGAGTAATCAATGAGCATCTATCGCTACAGGTAACGCTGAATAATAAAGAGC…	4025	cre-scd-1 protein [Ascaris suum]	7e-150	SSTHNVASTTSASISASSTNSESIAHSPLTTKINSPASTSVTARKASPARTSATSTDLSYHGSTKATKADRCSSKSPPRSRISPAACRSPANTSAISLASPPTLTAVNNSRPGSSDRRNSSSDSKHHTNSDVNNNNSSKNSNDNDHSHASNAPLHGTKTG	160	hypothetical protein; K14486 auxin response factor	None	None
CL54.Contig1_AS1A	CAACAGTAAAACAGAAATAGCGATAAGTATTCGATTCACCAAAATATAACGGTTCATTGTTCGAACGTAACAAATCCCTTCAAATTTCACATTATCCGAACCATTGATTCTCTATTACTTAATCGACGATAATTTACATCGATGCTCACAATCAGTCAAATGTTCAATCAGCTGGCAAACATATCATATGTGTATGTATAAAAAGTCAAATCTCATCAATTCATTTCATCACCACATAATATGCAAATGTATAAAGAAATGCTTTTCGGGCGAGGCAATGAACCAAATAAAGGCAGAATTTAGTTCGATTCACACAATAACAACACTGATAATGAACATAACAAAAATAACAATACTAATCATAACAATAAAAATCGCAATAATAATTATTCAAACAAT…	887	None	None	NEPNKGRIUFDSHNNNTDNEHNKNNNTNHNNKNRNNNYSNNELHSWKSSDUNDRRALNENGUPRUNNANERFSEDER	77	None	None	None
CL55.Contig1_AS1A	GGTTTTTTTTTGGCTCTTCTCATCCATTGCAAGTCAGAGAGTAGTGTGAATTTGTTCAGGTACTTTAAGCACAGTTCCTTTGCTCTATCTCATGCACTCAACTCAACTGTTCAACTCGACTCTAAATTATTGCTGCTCAAATTGATCAAGTAACGCCTGAATTGACTGACTTTCCTGAATGCTCATCTTAACGTATCTTTGTGATCCTCGTTAGAGTATGTTTTCCATGATGATTGTTTTGGTTTTGAAAAATCCCTCCGATCGAGCAAAAT	272	None	None	None	None	None	None	None
CL56.Contig1_AS1A	AGTCATATTGGAAGAATTTTATTGCAGGCCGAATATATTAGAGTACAGTTATTCGCTTAAATTAACAATTGACGTTGAATGTTGAATCGATGAATGATAACACCGTGCAGAGGGATGATTTCGTACGGGTGAAATCACCTGCAATACCCACTGATCAAATATGGTATCGATCCCGTATGCAAGGAATTGATAATTTGTTGAATGCGGGATATATTCGATCTGGTTCATCAGATAGTGTTCCGTCTAGCTTAAGTAGTGGTCGTAAATATGCTGCAGCTAATAATGCCGAACAGCCAATGCCCTGGTTCCACGGTAACATCACTCGTGAGCAAACTGAGAGGCTACTTGCCGATAAAGCTGACGGCACCTTTCTTGTGCGTGAATCAACGAATTTTCCTG…	1689	tyrosine-protein kinase csk [Ascaris suum]	0	TPIIEEKFKIGRDSVNIDDRIRVFRQASLVIKRADIKLGDTIGHGEFGDVLIGSYNGKGVAVKVLKRNAMVHSLLDEAKFMIGLDHPNLVALVGVVLDDTHDLLMLTEYMANGNLVDFLRSRGRHQVERTQLTQFAIDICEGMCYLESRNIVHRDLAARNVLLDDMLAAKISDFGLAKRANDCHFVENSTGKFPIKWTAPEALRYSKFSTKSDMWSFGVLLWEIFSFGRVPYPRIPIQDVVRHIERGYRMEPPEGCPTEISRLMIESWILEPNQRPSFGHMLQRLKALQAA	291	sterile alpha motif and leucine zipper containing kinase AZK; K04424 sterile alpha motif and leucine zipper containing kinase AZK [EC:2.7.11.25]	General function prediction only ; Signal transduction mechanisms ; Transcription ; Replication, recombination and repair ;	GO:0004672
CL56.Contig2_AS1A	AGTCATATTGGAAGAATTTTATTGCAGGCCGAATATATTAGAGTACAGTTATTCGCTTAAATTAACAATTGACGTTGAATGTTGAATCGATGAATGATAACACCGTGCAGAGGGATGATTTCGTACGGGTGAAATCACCTGCAATACCCACTGATCAAATATGGTATCGATCCCGTATGCAAGGAATTGATAATTTGTTGAATGCGGGATATATTCGATCTGGTTCATCAGATAGTGTTCCGTCTAGCTTAAGTAGTGGTCGTAAATATGCTGCAGCTAATAATGCCGAACAGCCAATGCCCTGGTTCCACGGTAACATCACTCGTGAGCAAACTGAGAGGCTACTTGCCGATAAAGCTGACGGCACCTTTCTTGTGCGTGAATCAACGAATTTTCCTG…	1529	tyrosine-protein kinase csk [Ascaris suum]	3e-116	SAKISDFGLAKRANDCHFVENSTGKFPIKWTAPEALRYSKFSTKSDMWSFGVLLWEIFSFGRVPYPRIPIQDVVRHIERGYRMEPPEGCPTEISRLMIESWILEPNQRPSFGHMLQRL	118	sterile alpha motif and leucine zipper containing kinase AZK; K04424 sterile alpha motif and leucine zipper containing kinase AZK [EC:2.7.11.25]	None	GO:0005488 GO:0004672 GO:0008152
CL57.Contig1_AS1A	CTGGTTATTACACAACGCGACCATTTTACAAGCGCAAGGAACGTGAATTACATGCGATGATTCGGAGTGCAGATTTGCTGAGTGCGAATGCAATGAAGCTAATGAGTGCATCTGAACGTATATGGATCCAGCAGAATCTGCAATCGGCCAGGAGGAATCTTTCACTATTTCAACATCACGATGCTATTACAGGAACGAGTAAAAAACATGTGATGTCAAACTATGCTCAGATTCTTTTCACTGCTATGCATACTGCATCAAAATGTCTTCAACATTCAATGCAAGCAATCTACAAAGAGCTATTCCAAATGAATGAAATACCTCTCCAATACAATGAAACTACCTCAAAACTTCCGATTCTTGTCGATCCGCACAAGAAAATTTCCGTGGCCATCTTTA…	1807	alpha-mannosidase 2x [Ascaris suum]	5e-158	GYYTTRPFYKRKERELHAMIRSADLLSANAMKLMSASERIWIQQNLQSARRNLSLFQHHDAITGTSKKHVMSNYAQILFTAMHTASKCLQHSMQAIYKELFQMNEIPLQYNETTSKLPILVDPHKKISVAIFNSIERKRVEIIELILSTPSVSVTLNGRAVEAQIEPHIDPVTNALSTYYKLVFRVLLPPLSTEIFVISYDHQSTQHTHIADILFVSNENANTSEFENFNITRIKPNEFLIETESVKTTHSADSGLITAVRTNSIGDMKFAQTVDHYENSGGGPYIMSSNGEAQSLPLIDLRRFIVKGPVQQSAYILSKYITQKIALHNIEGNEGEQLHISMRVDIRGFNNMELITRFSSDLHSNSTQFYTDSNGFQLLKREYNHNLPVNANYYPMPTA…	466	Os06g0245700; K01231 alpha-mannosidase II [EC:3.2.1.114]	None	GO:0016787
CL57.Contig2_AS1A	CTGGTTATTACACAACGCGACCATTTTACAAGCGCAAGGAACGTGAATTACATGCGATGATTCGGAGTGCAGATTTGCTGAGTGCGAATGCAATGAAGCTAATGAGTGCATCTGAACGTATATGGATCCAGCAGAATCTGCAATCGGCCAGGAGGAATCTTTCACTATTTCAACATCACGATGCTATTACAGGAACGAGTAAAAAACATGTGATGTCAAACTATGCTCAGATTCTTTTCACTGCTATGCATACTGCATCAAAATGTCTTCAACATTCAATGCAAGCAATCTACAAAGAGCTATTCCAAATGAATGAAATACCTCTCCAATACAATGAAACTACCTCAAAACTTCCGATTCTTGTCGATCCGCACAAGAAAATTTCCGTGGCCATCTTTA…	2081	alpha-mannosidase 2x [Ascaris suum]	1e-156	GYYTTRPFYKRKERELHAMIRSADLLSANAMKLMSASERIWIQQNLQSARRNLSLFQHHDAITGTSKKHVMSNYAQILFTAMHTASKCLQHSMQAIYKELFQMNEIPLQYNETTSKLPILVDPHKKISVAIFNSIERKRVEIIELILSTPSVSVTLNGRAVEAQIEPHIDPVTNALSTYYKLVFRVLLPPLSTEIFVISYDHQSTQHTHIADILFVSNENANTSEFENFNITRIKPNEFLIETESVKTTHSADSGLITAVRTNSIGDMKFAQTVDHYENSGGGPYIMSSNGEAQSLPLIDLRRFIVKGPVQQSAYILSKYITQKIALHNIEGNEGEQLHISMRVDIRGFNNMELITRFSSDLHSNSTQFYTDSNGFQLLKREYNHNLPVNANYYPMPTA…	533	Os06g0245700; K01231 alpha-mannosidase II [EC:3.2.1.114]	None	None
CL57.Contig3_AS1A	CTGGTTATTACACAACGCGACCATTTTACAAGCGCAAGGAACGTGAATTACATGCGATGATTCGGAGTGCAGATTTGCTGAGTGCGAATGCAATGAAGCTAATGAGTGCATCTGAACGTATATGGATCCAGCAGAATCTGCAATCGGCCAGGAGGAATCTTTCACTATTTCAACATCACGATGCTATTACAGGAACGAGTAAAAAACATGTGATGTCAAACTATGCTCAGATTCTTTTCACTGCTATGCATACTGCATCAAAATGTCTTCAACATTCAATGCAAGCAATCTACAAAGAGCTATTCCAAATGAATGAAATACCTCTCCAATACAATGAAACTACCTCAAAACTTCCGATTCTTGTCGATCCGCACAAGAAAATTTCCGTGGCCATCTTTA…	1436	alpha-mannosidase 2x [Ascaris suum]	2e-161	GYYTTRPFYKRKERELHAMIRSADLLSANAMKLMSASERIWIQQNLQSARRNLSLFQHHDAITGTSKKHVMSNYAQILFTAMHTASKCLQHSMQAIYKELFQMNEIPLQYNETTSKLPILVDPHKKISVAIFNSIERKRVEIIELILSTPSVSVTLNGRAVEAQIEPHIDPVTNALSTYYKLVFRVLLPPLSTEIFVISYDHQSTQHTHIADILFVSNENANTSEFENFNITRIKPNEFLIETESVKTTHSADSGLITAVRTNSIGDMKFAQTVDHYENSGGGPYIMSSNGEAQSLPLIDLRRFIVKGPVQQSAYILSKYITQKIALHNIEGNEGEQLHISMRVDIRGFNNMELITRFSSDLHSNSTQFYTDSNGFQLLKREYNHNLPVNANYYPMPTA…	431	Os06g0245700; K01231 alpha-mannosidase II [EC:3.2.1.114]	None	GO:0016787
CL58.Contig1_AS1A	ACACGCTTGGCATGGATGGCACACAGGTTAGTGTCCTCGAACAGACCCACCAGATACGCCTCGCTGGCCTCCTGCAGGGCTCCGATGGCGGCACTCTGGAAGCGCAGGTCGGTCTTGAAGTCCTGTGCGATCTCTCGAACCAGACGCTGGAAGGGAAGCTTGCGGATCAGCAGCTCAGTGGACTTCTGATACCGACGAATCTCACGCAAAGCCACAG	217	PREDICTED: histone H3.3-like, partial [Oryzias latipes]	6e-43	VALREIRRYQKSTELLIRKLPFQRLVREIAQDFKTDLRFQSAAIGALQEASEAYLVGLFEDTNLCAIHAKR	71	Histone H3; K11253 histone H3	Chromatin structure and dynamics ;	GO:0000786 GO:0008283 GO:0003677 GO:0006334 GO:0005634 GO:0046982 GO:0009536
CL58.Contig2_AS1A	CCAAGTTTGAGTTCGTTCTACATTCGACGTTCAAGTTCTCTGATCACTGATGGCTCGTACTAAGCAAACAGCGCGTAAATCTACTGGAGGTAAGGCGCCTCGTAAGCAGTTGGCGACAAAGGCAGCACGTAAGTCAGCGCCGTCGACGGGTGGTGTTAAAAAGCCACATCGCTATCGTCCGGGTACGGTAGCACTTCGTGAGATTCGTCGTTATCAAAAGTCGACTGAATTACTCATCCGCAAACTGCCCTTCCAACGTCTTGTCCGTGAAATCGCTCAAGACTTCAAAACCGATCTTCGTTTCCAATCTGCTGCTATCGGTGCACTTCAGGAGGCAAGTGAAGCGTATTTGGTTGGTCTGTTCGAAGATACGAACCTGTGCGCAATCCACGCCAAACG…	2138	Chain A, The Human Nucleosome Structure Containing The Histone Variant H3.3	2e-84	MARTKQTARKSTGGKAPRKQLATKAARKSAPSTGGVKKPHRYRPGTVALREIRRYQKSTELLIRKLPFQRLVREIAQDFKTDLRFQSAAIGALQEASEAYLVGLFEDTNLCAIHAKRVTIMPKDIQLARRIRGER	135	HTR1508; histone H3; K11253 histone H3	Chromatin structure and dynamics ;	GO:0000786 GO:0008283 GO:0003677 GO:0006334 GO:0005634 GO:0046982 GO:0009536
CL58.Contig3_AS1A	CCAAGTTTGAGTTCGTTCTACATTCGACGTTCAAGTTCTCTGATCACTGATGGCTCGTACTAAGCAAACAGCGCGTAAATCTACTGGAGGTAAGGCGCCTCGTAAGCAGTTGGCGACAAAGGCAGCACGTAAGTCAGCGCCGTCGACGGGTGGTGTTAAAAAGCCACATCGCTATCGTCCGGGTACGGTAGCACTTCGTGAGATTCGTCGTTATCAAAAGTCGACTGAATTACTCATCCGCAAACTGCCCTTCCAACGTCTTGTCCGTGAAATCGCTCAAGACTTCAAAACCGATCTTCGTTTCCAATCTGCTGCTATCGGTGCACTTCAGGAGGCAAGTGAAGCGTATTTGGTTGGTCTGTTCGAAGATACGAACCTGTGCGCAATCCACGCCAAACG…	949	PREDICTED: LOW QUALITY PROTEIN: histone H3.3 [Felis catus]	4e-89	MARTKQTARKSTGGKAPRKQLATKAARKSAPSTGGVKKPHRYRPGTVALREIRRYQKSTELLIRKLPFQRLVREIAQDFKTDLRFQSAAIGALQEASEAYLVGLFEDTNLCAIHAKRVTIMPKDIQLARRIRGER	135	HTR1508; histone H3; K11253 histone H3	Chromatin structure and dynamics ;	GO:0000786 GO:0008283 GO:0003677 GO:0006334 GO:0005634 GO:0046982 GO:0009536
CL58.Contig4_AS1A	GCCAAGAAAACAGCTGGCAACTAAAGCCGCCAGGAAAAGCGCGCCCTCTACTGGAGGAGTGAAGAAGCCTCACAGATACAGGCCCGGAACTGTTGCTCTGAGAGAAATTCGTCGTTATCAGAAGTCAACAGAGTTGCTCATCCGCAAGTTGCCGTTTCAGCGTCTGGTCAGAGAAATCGCACAGGATTTCAAAACTGACCTGAGGTTCCAGAGTGCTGCTATTGGCGCTCTTCAGGAAGCAAGTGAGGCCTACCTTGTCGGTCTATTTGAGGACACCAACTTGTGCGCCATTCATGCCAAGAGAGTAACAATCATGCCCAAGGATATCCAGCTTGCAAGGCGAATCAGAGGAGAGAGG	358	PREDICTED: histone H3.3 [Oryctolagus cuniculus]	1e-79	PRKQLATKAARKSAPSTGGVKKPHRYRPGTVALREIRRYQKSTELLIRKLPFQRLVREIAQDFKTDLRFQSAAIGALQEASEAYLVGLFEDTNLCAIHAKRVTIMPKDIQLARRIRGER	119	HTR1508; histone H3; K11253 histone H3	Chromatin structure and dynamics ;	GO:0000786 GO:0008283 GO:0003677 GO:0006334 GO:0005634 GO:0046982 GO:0009536
CL59.Contig1_AS1A	GAGGTTTTCTCAACAAATCTGCAACGCTTCCTCTACCGCATTAATCTGTTCCAAGCATTGAACAAAACAACAAACAGCTCCGATCAGAATATTATCCATTCGACAAACAATTAAAGAAAATAGAGCCAATAGTGCCACATCAATGATAATGGGTGTTGGAAAGGTTCTGTACGCATCGATATGCGTGATCCTTTTCGTGCAGCCCTAGAGGCAGCTGCAGTAGCCTCATCGCAACATCGACCACGCGCCTCCAGATCCATTAAGCATACCAAAATTTTCGAAATGGTTATGCAAATTCTTTCATCTACCCTATCACCTCAAACCTCGAATACAACGTTGTCAATAGCTGATTTCATTGACGATTCAGCTGAGTTCTCGTCTCTAACGACCATGTCGTCA…	1284	muscarinic acetylcholine receptor gar-3 [Ascaris suum]	2e-159	EVFSTNLQRFLYRINLFQALNKTTNSSDQNIIIRQTIKENRANSATSMIMGVGKVLYAIDMRDPFRAALEAAAVASSQHRPRASRSIKHTKIFEMVMQILSSTLSPQTSNTTLSIADFIDDSAEFSSLTTMSSTSIRLFTNQSVYNETDQTAKSQWHQTKFMCIVAIGSIFAILTTVGNLMVMVSFKIDKQLQTISNYFLFSLAVADIAIGIVSIPLMTYYMAVDTHWGIGYTMCQFWLCLDYFMSNASVLNLLLISFDRYFSVTRPLTYRPRRTAKKALTMIASTYIISLILWPPWIISWPHIEGRFTNEEKCVVQFIETNQFASVGTAIAAFYLPLSIMIVLYSRVYYETKKRQKEMTRLQAGQLRQSLSKREIHSTTSSTSLTAKNSFNRNNLLPA…	428	None	None	None
CL59.Contig2_AS1A	ACACGCCTGCAGGCTGGACAACGAATCGCCTCTCTTATTGCGAGTACATCAAGAATTGCGGGCGCACCAAATGTGAACTTGAGGCAGTCATTGAGCAAACGTGAAATTCATTCAACAACCTCATCAACATCACTAACTGCGAAAAATTCCTTCAATCGTAATAACTTATTACCTGCGATTCGATATCCGGATGGAATCAGAGAAGAATCGAAAACGCGGAAACGATCCTGCCTGAGATCATGTTTGGGTAGAAGCGGAATCTCT	264	muscarinic acetylcholine receptor gar-3 [Ascaris suum]	8e-10	TRLQAGQRIASLIASTSRIAGAPNVNLRQSLSKREIHSTTSSTSLTAKNSFNRNNLLPAIRYPDGIREESKTRKRSCLRSCLGRSGIS	88	None	None	None
CL60.Contig1_AS1A	ATTTAAAACAATCCCGCACAAATACAAAACAACCAAACATTACAATATGTACATTAATCAATCCGTAAATCAATCATGCCAACTTCATCGCATCAACACTTTACTCAAAAATTCTTCTTCCAACCTGCGTAATTTTGAACGAGTCATCGAAACGCTGAATGTCGAATACCACCGTTCCTCGATCTTAACCTTTAAAAAATTCCTTTCAGCACGGTATCCTTTGAAATTAGTTGAAATCATTACACACTATCATCTCATCGGTGTGACAGCCAGTGAAATAACGTGGATTTTTGCGAATGAAATGAAATGCTCAACTTCTGATTCTGGTCGGTTTCATTTGTTGAAAGCACCGATCGATTTTTAGAACCGATAAAACATCTTTTGCGCTGACATAAATCG…	1192	cyclin-related protein fam58a [Ascaris suum]	1e-59	FIIKTGIKLEAKNVTICTTSVLTYRTMRKEVCKELCPYTIACACFLLAAKIEEDQRVRIRDVINVSYSVLHGDKPMLQVDEEMWAIREGIARMEYVVLRLLRFRLNVENPHKVIFSYA	118	cyclin-T1-5-like; K15188 cyclin T	Cell cycle control, cell division, chromosome partitioning ; Transcription ; Replication, recombination and repair ;	GO:0009987 GO:0044699
CL60.Contig2_AS1A	ATTTAAAACAATCCCGCACAAATACAAAACAACCAAACATTACAATATGTACATTAATCAATCCGTAAATCAATCATGCCAACTTCATCGCATCAACACTTTACTCAAAAATTCTTCTTCCAACCTGCGTAATTTTGAACGAGTCATCGAAACGCTGAATGTCGAATACCACCGTTCCTCGATCTTAACCTTTAAAAAATTCCTTTCAGCACGGTATCCTTTGAAATTAGTTGAAATCATTACACACTATCATCTCATCGGTGTGACAGCCAGTGAAATAACGTGGATTTTTGCGAATGAAATGAAATGCTCAACTTCTGATTCTGGTCGGTTTCATTTGTTGAAAGCACCGATCGATTTTTAGAACCGATAAAACATCTTTTGCGCTGACATAAATCG…	1289	cyclin-related protein fam58a [Ascaris suum]	2e-55	LGIKLEAKNVTICTTSVLTYRTMRKEVCKELCPYTIACACFLLAAKIEEDQRVRIRDVINVSYSVLHGDKPMLQVDEEMWAIREGIARMEYVVLRLLRFRLNVENPHK	108	cyclin-T1-5-like; K15188 cyclin T	Cell cycle control, cell division, chromosome partitioning ; Transcription ; Replication, recombination and repair ;	GO:0009987 GO:0044699
CL60.Contig3_AS1A	ATTTAAAACAATCCCGCACAAATACAAAACAACCAAACATTACAATATGTACATTAATCAATCCGTAAATCAATCATGCCAACTTCATCGCATCAACACTTTACTCAAAAATTCTTCTTCCAACCTGCGTAATTTTGAACGAGTCATCGAAACGCTGAATGTCGAATACCACCGTTCCTCGATCTTAACCTTGGCGGCTCTGATAGCAACCGACATGCACACAATAGCAATAGTCTGAGGACTATGCGATAGAACCCATCCGGGTGAGATGTGCGCATCACGTAATAAAATGAAACAAATCTCTGCGACGCCATTCCACGACAAATCACCTCTGCACCAATGTTGCAGTGAAGAGACGTATTGTAGAAGATACTGAAATCTGACTTGTAACCACTTCAC…	860	cyclin-related protein fam58a [Ascaris suum]	2e-72	FIIKTGIKLEAKNVTICTTSVLTYRTMRKEVCKELCPYTIACACFLLAAKIEEDQRVRIRDVINVSYSVLHGDKPMLQVDEEMWAIREGIARMEYVVLRLLRFRLNVENPHKVIFSYA	118	cyclin-T1-5-like; K15188 cyclin T	Cell cycle control, cell division, chromosome partitioning ; Transcription ; Replication, recombination and repair ;	GO:0009987 GO:0044699
CL60.Contig4_AS1A	ATTTAAAACAATCCCGCACAAATACAAAACAACCAAACATTACAATATGTACATTAATCAATCCGTAAATCAATCATGCCAACTTCATCGCATCAACACTTTACTCAAAAATTCTTCTTCCAACCTGCGTAATTTTGAACGAGTCATCGAAACGCTGAATGTCGAATACCACCGTTCCTCGATCTTAACCTTGGCGGCTCTGATAGCAACCGACATGCACACAATAGCAATAGTCTGAGGACTATGCGATAGAACCCATCCGGGTGAGATGTGCGCATCACGTAATAAAATGAAACAAATCTCTGCGACGCCATTCCACGACAAATCACCTCTGCACCAATGTTGCAGTGAAGAGACGTATTGTAGAAGATACTTGTGCGGATTCTCGACATTCAGTCG…	875	cyclin-related protein fam58a [Ascaris suum]	3e-88	LGIKLEAKNVTICTTSVLTYRTMRKEVCKELCPYTIACACFLLAAKIEEDQRVRIRDVINVSYSVLHGDKPMLQVDEEMWAIREGIARMEYVVLRLLRFRLNVENPHKYLLQYVSSLQHWCRGDLSWNGVAEICFILLRDAHISPGWVLSHSPQTIAIVCMSVAIRAAKVKIEERWYSTFSVSMTRSKLRRLEE	194	cyclin-T1-5-like; K15188 cyclin T	Cell cycle control, cell division, chromosome partitioning ; Transcription ; Replication, recombination and repair ;	GO:0009987 GO:0044699
CL60.Contig5_AS1A	ATTTAAAACAATCCCGCACAAATACAAAACAACCAAACATTACAATATGTACATTAATCAATCCGTAAATCAATCATGCCAACTTCATCGCATCAACACTTTACTCAAAAATTCTTCTTCCAACCTGCGTAATTTTGAACGAGTCATCGAAACGCTGAATGTCGAATACCACCGTTCCTCGATCTTAACCTTGGCGGCTCTGATAGCAACCGACATGCACACAATAGCAATAGTCTGAGGACTATGCGATAGAACCCATCCGGGTGAGATGTGCGCATCACGTAATAAAATGAAACAAATCTCTGCGACGCCATTCCACGACAAATCACCTCTGCACCAATGTTGCAGTGAAGAGACGTATTGTAGAAGATACTTGTGCGGATTCTCGACATTCAGTCG…	778	cyclin-related protein fam58a [Ascaris suum]	3e-96	FIIKTGIKLEAKNVTICTTSVLTYRTMRKEVCKELCPYTIACACFLLAAKIEEDQRVRIRDVINVSYSVLHGDKPMLQVDEEMWAIREGIARMEYVVLRLLRFRLNVENPHKYLLQYVSSLQHWCRGDLSWNGVAEICFILLRDAHISPGWVLSHSPQTIAIVCMSVAIRAAKVKIEERWYSTFSVSMTRSKLRRLEE	198	cyclin-T1-5-like; K15188 cyclin T	Cell cycle control, cell division, chromosome partitioning ; Transcription ; Replication, recombination and repair ;	GO:0009987 GO:0044699
CL60.Contig6_AS1A	ATTTAAAACAATCCCGCACAAATACAAAACAACCAAACATTACAATATGTACATTAATCAATCCGTAAATCAATCATGCCAACTTCATCGCATCAACACTTTACTCAAAAATTCTTCTTCCAACCTGCGTAATTTTGAACGAGTCATCGAAACGCTGAATGTCGAATACCACCGTTCCTCGATCTTAACCTTTAAAAAATTCCTTTCAGCACGGTATCCTTTGAAATTAGTTGAAATCATTACACACTATCATCTCATCGGTGTGACAGCCAGTGAAATAACGTGGATTTTTGCGAATGAAATGAAATGCTCAACTTCTGATTCTGGTCGGTTTCATTTGTTGAAAGCACCGATCGATTTTTAGAACCGATAAAACATCTTTTGCGCTGACATAAATCG…	1207	cyclin-related protein fam58a [Ascaris suum]	3e-70	LGIKLEAKNVTICTTSVLTYRTMRKEVCKELCPYTIACACFLLAAKIEEDQRVRIRDVINVSYSVLHGDKPMLQVDEEMWAIREGIARMEYVVLRLLRFRLNVENPHKYLLQYVSSLQHWCRGDLSWNGVAEICFILLRDAHISPGWVLSHSPQTIAIVCMSVAIRAAKVK	171	cyclin-T1-5-like; K15188 cyclin T	Cell cycle control, cell division, chromosome partitioning ; Transcription ; Replication, recombination and repair ;	GO:0009987 GO:0044699
CL60.Contig7_AS1A	ATTTAAAACAATCCCGCACAAATACAAAACAACCAAACATTACAATATGTACATTAATCAATCCGTAAATCAATCATGCCAACTTCATCGCATCAACACTTTACTCAAAAATTCTTCTTCCAACCTGCGTAATTTTGAACGAGTCATCGAAACGCTGAATGTCGAATACCACCGTTCCTCGATCTTAACCTTTAAAAAATTCCTTTCAGCACGGTATCCTTTGAAATTAGTTGAAATCATTACACACTATCATCTCATCGGTGTGACAGCCAGTGAAATAACGTGGATTTTTGCGAATGAAATGAAATGCTCAACTTCTGATTCTGGTCGGTTTCATTTGTTGAAAGCACCGATCGATTTTTAGAACCGATAAAACATCTTTTGCGCTGACATAAATCG…	1110	cyclin-related protein fam58a [Ascaris suum]	6e-78	FIIKTGIKLEAKNVTICTTSVLTYRTMRKEVCKELCPYTIACACFLLAAKIEEDQRVRIRDVINVSYSVLHGDKPMLQVDEEMWAIREGIARMEYVVLRLLRFRLNVENPHKYLLQYVSSLQHWCRGDLSWNGVAEICFILLRDAHISPGWVLSHSPQTIAIVCMSVAIRAAKVK	175	cyclin-T1-5-like; K15188 cyclin T	Cell cycle control, cell division, chromosome partitioning ; Transcription ; Replication, recombination and repair ;	GO:0009987 GO:0044699
CL60.Contig8_AS1A	ATTTAAAACAATCCCGCACAAATACAAAACAACCAAACATTACAATATGTACATTAATCAATCCGTAAATCAATCATGCCAACTTCATCGCATCAACACTTTACTCAAAAATTCTTCTTCCAACCTGCGTAATTTTGAACGAGTCATCGAAACGCTGAATGTCGAATACCACCGTTCCTCGATCTTAACCTTGGCGGCTCTGATAGCAACCGACATGCACACAATAGCAATAGTCTGAGGACTATGCGATAGAACCCATCCGGGTGAGATGTGCGCATCACGTAATAAAATGAAACAAATCTCTGCGACGCCATTCCACGACAAATCACCTCTGCACCAATGTTGCAGTGAAGAGACGTATTGTAGAAGATACTGAAATCTGACTTGTAACCACTTCAC…	957	cyclin-related protein fam58a [Ascaris suum]	6e-68	LGIKLEAKNVTICTTSVLTYRTMRKEVCKELCPYTIACACFLLAAKIEEDQRVRIRDVINVSYSVLHGDKPMLQVDEEMWAIREGIARMEYVVLRLLRFRLNVENPHK	108	cyclin-T1-5-like; K15188 cyclin T	Cell cycle control, cell division, chromosome partitioning ; Transcription ; Replication, recombination and repair ;	GO:0009987 GO:0044699
CL61.Contig1_AS1A	TTTTTTTTTTTCGGCTTTCAATTTTTTATTGCGTCTCTCCCATGATCACAGTTTTATTATTCTGAATATTTTCACTTTCACTTCACTTGATTTTCATATTTCAAATTCAAGCATTTGAATGCAACGAATTGAACGGAAGACAAATTTCATTCCAAATGAAAATTTCGTTAACAGAATACACATCAGTGAAAATATGAGAGATGTTTGAAGTGTTCTGAAGACGCAATTGGATTTTTATTTTTGAGAAGATTGTTCCTTGCGTTGTGATTTAATTGATCCTTTGACGTTTCACTGCTAATAGCAAAGCTTCAATCACTGAATAATCCAGAATTGATCAGCATTAAAATCGATCTTATCAGAGCGTAATTGAAGTCGATCTCAAACTTAAAATGAAACTTT…	1931	SXP/RAL-2 family protein 2 isoform 3 [Anisakis simplex]	9e-63	XTTSTKPKQYLLRELTRCKHIIKAHHQPGIASLTLALTAAPTKLPIMKVLFFVAAVVAVSLAQDQGPPPLPKFLDGADQATKDAFAALAQTFKDDTDKQVEDAVQQFVNDHPAIKDAYEAEKKEVLAAQQAAEEEHKKLVAALPPDAQKADAELTAIADDASLTLAAKHDKIVQTFESLPPAVKEELNKLNQQ	193	None	None	None
CL62.Contig1_AS1A	GTTTGAGTTGAAGGAGAGAATGTTACGAAATGAAACACGATTGCTGGCTCCGTACAAAACACTCGGAGAAGTGTGTTCGTCGATAGCACCAGCATTTCGAGTGCTACCCACACAACGGCGAATCACTTCCATTCTCTGTGCCATCGACAATGTCATCGTTCAGTACTCAGCCGAACGTCTACGTCTCGTTTCGATCAGTGACGCTCTACCTGCAACCATCAGTTCAGTGGCTGCCGATAAACGATATGTCTATGCGGCTTGTGCTAATCGTATTGCTGTACTACATTTGTCCAGACAAATCAAACGATGGCTAGACGTTGATAATCAAATTCTTATGATGATTCCATTCGGTGAAGTGATTATTGTGATCGATGTGTCAAGTTCGGTTCATGTGATCGA…	3170	wd repeat-containing protein 36 [Ascaris suum]	0	LLAPYKTLGEVCSSIAPAFRVLPTQRRITSILCAIDNVIVQYSAERLRLVSISDALPATISSVAADKRYVYAACANRIAVLHLSRQIKRWLDVDNQILMMIPFGEVIIVIDVSSSVHVIDVEDGSRVLQIDSDQQFCISAATHPATYLNKIIVGSKLGKLRLLNVRTGKLVHEFEKQFDDEISVLQQSTAIDVLAVGLKNGKIHLHNFRTDETLLTFTQDTPVTAIAFRSDGEDSMVTSGENGMLAVWDLNERRLIGQLPNAHQQSITALYHLSGEPLMVSSGADNTLKTWIFDMGDGMPRQLVLLEGHSMPLTDCKFNGSHSVLSSGLDGSLRAFSVIRDTHRQKLGNAGIVSRAVAKKKKLDLKSIEMNAACEMAIGGAREAAWDNVVCRHINSPIV…	819	WD repeat-containing protein 36-like; K14554 U3 small nucleolar RNA-associated protein 21	General function prediction only ;	GO:0006139
CL62.Contig2_AS1A	GTTTGAGTTGAAGGAGAGAATGTTACGAAATGAAACACGATTGCTGGCTCCGTACAAAACACTCGGAGAAGTGTGTTCGTCGATAGCACCAGCATTTCGAGTGCTACCCACACAACGGCGAATCACTTCCATTCTCTGTGCCATCGACAATGTCATCGTTCAGTACTCAGCCGAACGTCTACGTCTCGTTTCGATCAGTGACGCTCTACCTGCAACCATCAGTTCAGTGGCTGCCGATAAACGATATGTCTATGCGGCTTGTGCTAATCGTATTGCTGTACTACATTTGTCCAGACAAATCAAACGATGGCTAGACGTTGATAATCAAATTCTTATGATGATTCCATTCGGTGAAGTGATTATTGTGATCGATGTGTCAAGTTCGGTTCATGTGATCGA…	2890	wd repeat-containing protein 36 [Ascaris suum]	0	LLAPYKTLGEVCSSIAPAFRVLPTQRRITSILCAIDNVIVQYSAERLRLVSISDALPATISSVAADKRYVYAACANRIAVLHLSRQIKRWLDVDNQILMMIPFGEVIIVIDVSSSVHVIDVEDGSRVLQIDSDQQFCISAATHPATYLNKIIVGSKLGKLRLLNVRTGKLVHEFEKQFDDEISVLQQSTAIDVLAVGLKNGKIHLHNFRTDETLLTFTQDTPVTAIAFRSDGEDSMVTSGENGMLAVWDLNERRLIGQLPNAHQQSITALYHLSGEPLMVSSGADNTLKTWIFDMGDGMPRQLVLLEGHSMPLTDCKFNGSHSVLSSGLDGSLRAFSVIRDTHRQKLGNAGIVSRAVAKKKKLDLKSIEMNAACEMAIGGAREAAWDNVVCRHINSPIV…	894	WD repeat-containing protein 36-like; K14554 U3 small nucleolar RNA-associated protein 21	General function prediction only ;	GO:0006139
CL63.Contig1_AS1A	AACAAATTAAAATGATAATTAAAAAGATGCACTAAAATGGGAACGAACAGATCAATAATACATACTAAAATAAATATTTATGAATGAAAACACTGAAGAAGACATTTCGTTTTCGTATCAACAACAACAACGACACTGAAATGAGTCAGCCAATTGAAACAAGAAGAACCAAATCTTTGAAACTTTTGGAATATTTTCGCGATGAAATAAAAAAGAAGTAAAAAACACTAGAATGACAGAGTGAATCGTAGTCAACGAATATTTGCAGAGATATTGAATATATCAAAGAGTAAAAGCACGATTTTACAAGTACTAAAAGCACCAACAAACTGTTAAACGAATATACAGTAGTGCACAGTGCGCAGGCCATCTCAAAACAGCTAAATTCGAGAATGTAGG…	508	None	None	None	None	None	None	None
CL64.Contig1_AS1A	GATCGATTCACAATTTTTATTCATTAGTTCATACTTGAAATATGGTAATTCAAGCGATTATTTCATCATAATGTTAAAAAGCATTATCGCTTCGAACTGCTCTTGTCTTTACTACACGTTTTTGCAGCAGTTCTTCTAAGCACTAACAATATCAACATCATAATAAGAACATAGTACTGTATCGTAAAAAAACCAACATTAACGATTCATATGTTATACATCAATTTCTCATATAATATATATACTGCATCCACCCGAGAAAAGGGCGGAATGAGCAGAAATTGTTCGAATGTAAGAAGCATCGTTTAGTACGAGACAACTGTTATTTCTTCTTCCCGTAAAGCTATCCAGAGAGAGATCTAATCAAAATAACCTCAGTGAATAATCAGTTGCGTTTCT…	1878	2-acylglycerol o-acyltransferase 1 [Ascaris suum]	6e-71	IVVLYAVWVYYDRESPRRGGYPSKWWRTQRIHNYMANYFPIKLHKTADFPLGHNYLIGAHPHGIIAIGTYVNFTTNANGIFEMFPSMQIRLCTLTAQFYTPLRREFGMLSGLVDCSKDSLQYLLDIDRTKNNIVGLVVG	139	Acyl-CoA:diacylglycerol acyltransferase (DGAT) (ISS); K14457 2-acylglycerol O-acyltransferase 2 [EC:2.3.1.22]	None	GO:0016740
CL64.Contig2_AS1A	GATCGATTCACAATTTTTATTCATTAGTTCATACTTGAAATATGGTAATTCAAGCGATTATTTCATCATAATGTTAAAAAGCATTATCGCTTCGAACTGCTCTTGTCTTTACTACACGTTTTTGCAGCAGTTCTTCTAAGCACTAACAATATCAACATCATAATAAGAACATAGTACTGTATCGTAAAAAAACCAACATTAACGATTCATATGTTATACATCAATTTCTCATATAATATATATACTGCATCCACCCGAGAAAAGGGCGGAATGAGCAGAAATTGTTCGAATGTAAGAAGCATCGTTTAGTACGAGACAACTGTTATTTCTTCTTCCCGTAAAGCTATCCAGAGAGAGATCTAATCAAAATAACCTCAGTGAATAATCAGTTGCGTTTCT…	1707	2-acylglycerol o-acyltransferase 1 [Ascaris suum]	2e-88	CLWPIVVLYAVWVYYDRESPRRGGYPSKWWRTQRIHNYMANYFPIKLHKTAD	52	Acyl-CoA:diacylglycerol acyltransferase (DGAT) (ISS); K14457 2-acylglycerol O-acyltransferase 2 [EC:2.3.1.22]	None	GO:0016740
CL64.Contig3_AS1A	GATCGATTCACAATTTTTATTCATTAGTTCATACTTGAAATATGGTAATTCAAGCGATTATTTCATCATAATGTTAAAAAGCATTATCGCTTCGAACTGCTCTTGTCTTTACTACACGTTTTTGCAGCAGTTCTTCTAAGCACTAACAATATCAACATCATAATAAGAACATAGTACTGTATCGTAAAAAAACCAACATTAACGATTCATATGTTATACATCAATTTCTCATATAATATATATACTGCATCCACCCGAGAAAAGGGCGGAATGAGCAGAAATTGTTCGAATGTAAGAAGCATCGTTTAGTACGAGACAACTGTTATTTCTTCTTCCCGTAAAGCTATCCAGAGAGAGATCTAATCAAAATAACCTCAGTGAATAATCAGTTGCGTTTCT…	1619	2-acylglycerol o-acyltransferase 1 [Ascaris suum]	5e-117	CLWPIVVLYAVWVYYDRESPRRGGYPSKWWRTQRIHNYMANYFPIKLHKTADFPLGHNYLIGAHPHGIIAIGTYVNFTTNANGIFEMFPSMQIRLCTLTAQFYTPLRREFGMLSGLVDCSKDSLQ	125	Acyl-CoA:diacylglycerol acyltransferase (DGAT) (ISS); K14457 2-acylglycerol O-acyltransferase 2 [EC:2.3.1.22]	None	GO:0016740
CL64.Contig4_AS1A	GATCGATTCACAATTTTTATTCATTAGTTCATACTTGAAATATGGTAATTCAAGCGATTATTTCATCATAATGTTAAAAAGCATTATCGCTTCGAACTGCTCTTGTCTTTACTACACGTTTTTGCAGCAGTTCTTCTAAGCACTAACAATATCAACATCATAATAAGAACATAGTACTGTATCGTAAAAAAACCAACATTAACGATTCATATGTTATACATCAATTTCTCATATAATATATATACTGCATCCACCCGAGAAAAGGGCGGAATGAGCAGAAATTGTTCGAATGTAAGAAGCATCGTTTAGTACGAGACAACTGTTATTTCTTCTTCCCGTAAAGCTATCCAGAGAGAGATCTAATCAAAATAACCTCAGTGAATAATCAGTTGCGTTTCT…	1635	2-acylglycerol o-acyltransferase 1 [Ascaris suum]	7e-154	CLWPIVVLYAVWVYYDRESPRRGGYPSKWWRTQRIHNYMANYFPIKLHKTADFPLGHNYLIGAHPHGIIAIGTYVNFTTNANGIFEMFPSMQIRLCTLTAQFYTPLRREFGMLSGLVDCSKDSLQYLLDIDRTKNNIVGLVVGGAEEALDAHPGKHILTLKSRKGFVRIALKTGAHLVPMYSFGENELFDQVSNPVGSKTRLIQQRIKRVLGFSTPIAHGRGIFNYNFGIWPYRHPINSVIGAPIAVQKTPDPTDEQVDVLHKKYITALIDLFEEHK	277	Acyl-CoA:diacylglycerol acyltransferase (DGAT) (ISS); K14457 2-acylglycerol O-acyltransferase 2 [EC:2.3.1.22]	None	None
CL64.Contig5_AS1A	GATCGATTCACAATTTTTATTCATTAGTTCATACTTGAAATATGGTAATTCAAGCGATTATTTCATCATAATGTTAAAAAGCATTATCGCTTCGAACTGCTCTTGTCTTTACTACACGTTTTTGCAGCAGTTCTTCTAAGCACTAACAATATCAACATCATAATAAGAACATAGTACTGTATCGTAAAAAAACCAACATTAACGATTCATATGTTATACATCAATTTCTCATATAATATATATACTGCATCCACCCGAGAAAAGGGCGGAATGAGCAGAAATTGTTCGAATGTAAGAAGCATCGTTTAGTACGAGACAACTGTTATTTCTTCTTCCCGTAAAGCTATCCAGAGAGAGATCTAATCAAAATAACCTCAGTGAATAATCAGTTGCGTTTCT…	1630	Protein K07B1.4, isoform a [Caenorhabditis elegans]	1e-93	AFIIPFLVVIMPIYLLFTCLWPIVVLYAVWVYYDRESPRRGGYPSKWWRTQRIHNYMANYFPIKLHKTAD	70	Acyl-CoA:diacylglycerol acyltransferase (DGAT) (ISS); K14457 2-acylglycerol O-acyltransferase 2 [EC:2.3.1.22]	None	GO:0016740
CL64.Contig6_AS1A	GATCGATTCACAATTTTTATTCATTAGTTCATACTTGAAATATGGTAATTCAAGCGATTATTTCATCATAATGTTAAAAAGCATTATCGCTTCGAACTGCTCTTGTCTTTACTACACGTTTTTGCAGCAGTTCTTCTAAGCACTAACAATATCAACATCATAATAAGAACATAGTACTGTATCGTAAAAAAACCAACATTAACGATTCATATGTTATACATCAATTTCTCATATAATATATATACTGCATCCACCCGAGAAAAGGGCGGAATGAGCAGAAATTGTTCGAATGTAAGAAGCATCGTTTAGTACGAGACAACTGTTATTTCTTCTTCCCGTAAAGCTATCCAGAGAGAGATCTAATCAAAATAACCTCAGTGAATAATCAGTTGCGTTTCT…	1558	2-acylglycerol o-acyltransferase 1 [Ascaris suum]	3e-153	AFIIPFLVVIMPIYLLFTCLWPIVVLYAVWVYYDRESPRRGGYPSKWWRTQRIHNYMANYFPIKLHKTADFPLGHNYLIGAHPHGIIAIGTYVNFTTNANGIFEMFPSMQIRLCTLTAQFYTPLRREFGMLSGLVDCSKDSLQYLLDIDRTKNNIVGLVVGGAEEALDAHPGKHILTLKSRKGFVRIALKTGAHLVPMYSFGENELFDQVSNPVGSKTRLIQQRIKRVLGFSTPIAHGRGIFNYNFGIWPYRHPINSVIGAPIAVQKTPDPTDEQVDVLHKKYITALIDLFEEHK	295	Acyl-CoA:diacylglycerol acyltransferase (DGAT) (ISS); K14457 2-acylglycerol O-acyltransferase 2 [EC:2.3.1.22]	None	None
CL64.Contig7_AS1A	GATCGATTCACAATTTTTATTCATTAGTTCATACTTGAAATATGGTAATTCAAGCGATTATTTCATCATAATGTTAAAAAGCATTATCGCTTCGAACTGCTCTTGTCTTTACTACACGTTTTTGCAGCAGTTCTTCTAAGCACTAACAATATCAACATCATAATAAGAACATAGTACTGTATCGTAAAAAAACCAACATTAACGATTCATATGTTATACATCAATTTCTCATATAATATATATACTGCATCCACCCGAGAAAAGGGCGGAATGAGCAGAAATTGTTCGAATGTAAGAAGCATCGTTTAGTACGAGACAACTGTTATTTCTTCTTCCCGTAAAGCTATCCAGAGAGAGATCTAATCAAAATAACCTCAGTGAATAATCAGTTGCGTTTCT…	1646	2-acylglycerol o-acyltransferase 1 [Ascaris suum]	1e-116	AFIIPFLVVIMPIYLLFTCLWPIVVLYAVWVYYDRESPRRGGYPSKWWRTQRIHNYMANYFPIKLHKTAD	70	Acyl-CoA:diacylglycerol acyltransferase (DGAT) (ISS); K14457 2-acylglycerol O-acyltransferase 2 [EC:2.3.1.22]	None	None
CL64.Contig8_AS1A	GATCGATTCACAATTTTTATTCATTAGTTCATACTTGAAATATGGTAATTCAAGCGATTATTTCATCATAATGTTAAAAAGCATTATCGCTTCGAACTGCTCTTGTCTTTACTACACGTTTTTGCAGCAGTTCTTCTAAGCACTAACAATATCAACATCATAATAAGAACATAGTACTGTATCGTAAAAAAACCAACATTAACGATTCATATGTTATACATCAATTTCTCATATAATATATATACTGCATCCACCCGAGAAAAGGGCGGAATGAGCAGAAATTGTTCGAATGTAAGAAGCATCGTTTAGTACGAGACAACTGTTATTTCTTCTTCCCGTAAAGCTATCCAGAGAGAGATCTAATCAAAATAACCTCAGTGAATAATCAGTTGCGTTTCT…	1966	2-acylglycerol o-acyltransferase 1 [Ascaris suum]	1e-70	IVVLYAVWVYYDRESPRRGGYPSKWWRTQRIHNYMANYFPIKLHKTAD	48	Acyl-CoA:diacylglycerol acyltransferase (DGAT) (ISS); K14457 2-acylglycerol O-acyltransferase 2 [EC:2.3.1.22]	None	GO:0016740
CL64.Contig9_AS1A	GATCGATTCACAATTTTTATTCATTAGTTCATACTTGAAATATGGTAATTCAAGCGATTATTTCATCATAATGTTAAAAAGCATTATCGCTTCGAACTGCTCTTGTCTTTACTACACGTTTTTGCAGCAGTTCTTCTAAGCACTAACAATATCAACATCATAATAAGAACATAGTACTGTATCGTAAAAAAACCAACATTAACGATTCATATGTTATACATCAATTTCTCATATAATATATATACTGCATCCACCCGAGAAAAGGGCGGAATGAGCAGAAATTGTTCGAATGTAAGAAGCATCGTTTAGTACGAGACAACTGTTATTTCTTCTTCCCGTAAAGCTATCCAGAGAGAGATCTAATCAAAATAACCTCAGTGAATAATCAGTTGCGTTTCT…	1542	2-acylglycerol o-acyltransferase 1 [Ascaris suum]	4e-116	AFIIPFLVVIMPIYLLFTCLWPIVVLYAVWVYYDRESPRRGGYPSKWWRTQRIHNYMANYFPIKLHKTADFPLGHNYLIGAHPHGIIAIGTYVNFTTNANGIFEMFPSMQIRLCTLTAQFYTPLRREFGMLSGLVDCSKDSLQ	143	Acyl-CoA:diacylglycerol acyltransferase (DGAT) (ISS); K14457 2-acylglycerol O-acyltransferase 2 [EC:2.3.1.22]	None	GO:0016740
CL64.Contig10_AS1A	GATCGATTCACAATTTTTATTCATTAGTTCATACTTGAAATATGGTAATTCAAGCGATTATTTCATCATAATGTTAAAAAGCATTATCGCTTCGAACTGCTCTTGTCTTTACTACACGTTTTTGCAGCAGTTCTTCTAAGCACTAACAATATCAACATCATAATAAGAACATAGTACTGTATCGTAAAAAAACCAACATTAACGATTCATATGTTATACATCAATTTCTCATATAATATATATACTGCATCCACCCGAGAAAAGGGCGGAATGAGCAGAAATTGTTCGAATGTAAGAAGCATCGTTTAGTACGAGACAACTGTTATTTCTTCTTCCCGTAAAGCTATCCAGAGAGAGATCTAATCAAAATAACCTCAGTGAATAATCAGTTGCGTTTCT…	1801	2-acylglycerol o-acyltransferase 1 [Ascaris suum]	4e-71	AFIIPFLVVIMPIYLLFTCLWPIVVLYAVWVYYDRESPRRGGYPSKWWRTQRIHNYMANYFPIKLHKTADFPLGHNYLIGAHPHGIIAIGTYVNFTTNANGIFEMFPSMQIRLCTLTAQFYTPLRREFGMLSGLVDCSKDSLQYLLDIDRTKNNIVGLVVG	161	Acyl-CoA:diacylglycerol acyltransferase (DGAT) (ISS); K14457 2-acylglycerol O-acyltransferase 2 [EC:2.3.1.22]	None	GO:0016740
CL64.Contig11_AS1A	GATCGATTCACAATTTTTATTCATTAGTTCATACTTGAAATATGGTAATTCAAGCGATTATTTCATCATAATGTTAAAAAGCATTATCGCTTCGAACTGCTCTTGTCTTTACTACACGTTTTTGCAGCAGTTCTTCTAAGCACTAACAATATCAACATCATAATAAGAACATAGTACTGTATCGTAAAAAAACCAACATTAACGATTCATATGTTATACATCAATTTCTCATATAATATATATACTGCATCCACCCGAGAAAAGGGCGGAATGAGCAGAAATTGTTCGAATGTAAGAAGCATCGTTTAGTACGAGACAACTGTTATTTCTTCTTCCCGTAAAGCTATCCAGAGAGAGATCTAATCAAAATAACCTCAGTGAATAATCAGTTGCGTTTCT…	1723	2-acylglycerol o-acyltransferase 1 [Ascaris suum]	2e-116	CLWPIVVLYAVWVYYDRESPRRGGYPSKWWRTQRIHNYMANYFPIKLHKTAD	52	Acyl-CoA:diacylglycerol acyltransferase (DGAT) (ISS); K14457 2-acylglycerol O-acyltransferase 2 [EC:2.3.1.22]	None	None
CL64.Contig12_AS1A	GATCGATTCACAATTTTTATTCATTAGTTCATACTTGAAATATGGTAATTCAAGCGATTATTTCATCATAATGTTAAAAAGCATTATCGCTTCGAACTGCTCTTGTCTTTACTACACGTTTTTGCAGCAGTTCTTCTAAGCACTAACAATATCAACATCATAATAAGAACATAGTACTGTATCGTAAAAAAACCAACATTAACGATTCATATGTTATACATCAATTTCTCATATAATATATATACTGCATCCACCCGAGAAAAGGGCGGAATGAGCAGAAATTGTTCGAATGTAAGAAGCATCGTTTAGTACGAGACAACTGTTATTTCTTCTTCCCGTAAAGCTATCCAGAGAGAGATCTAATCAAAATAACCTCAGTGAATAATCAGTTGCGTTTCT…	1889	2-acylglycerol o-acyltransferase 1 [Ascaris suum]	7e-71	AFIIPFLVVIMPIYLLFTCLWPIVVLYAVWVYYDRESPRRGGYPSKWWRTQRIHNYMANYFPIKLHKTAD	70	Acyl-CoA:diacylglycerol acyltransferase (DGAT) (ISS); K14457 2-acylglycerol O-acyltransferase 2 [EC:2.3.1.22]	None	GO:0016740
CL65.Contig1_AS1A	AACAATCGCAAAATAAAAAGCCCTATTTGTAGGTGCATAAGAATATCGATTTATTTGGTGGTGATCCGAATCAGGTGACTTTATTCGGTGAAAGCGCTGGTGCGGCTGCGGTATCGATGCATGTGCTCAGTCCAAAGAGTGCACCATACTTTCAAAGAGCAATTGTTCAAAGTGGCAGTGCGACATCGCATTGGGCGATGAAATCGAGGCAAGTGGCTATCGCCAGGTCAGTGGCGCTGTATGAGGATATGCGGTGCGGCAATATGTCAAAAGATCCACAACACTGGGATTTAGATAAGACTTTCCTTGGGTACCGGTCATCGATGGTGACTTTTTGATTGAACAGCCGAGTAGTTCATTAAAGCAAGGTGGTTTCAAGAGAGCACCATTACTAGCTGG…	1520	acetylcholinesterase 1 [Loa loa]	0	VHKNIDLFGGDPNQVTLFGESAGAAAVSMHVLSPKSAPYFQRAIVQSGSAT	51	None	Lipid transport and metabolism ;	None
CL65.Contig2_AS1A	AACAATCGCAAAATAAAAAGCCCTATTTGTAGGTGCATAAGAATATCGATTTATTTGGTGGTGATCCGAATCAGGTGACTTTATTCGGTGAAAGCGCTGGTGCGGCTGCGGTATCGATGCATGTGCTCAGTCCAAAGAGTGCACCATACTTTCAAAGAGCAATTGTTCAAAGTGGCAGTGCGACATCGCATTGGGCGATGAAATCGAGGCAAGTGGCTATCGCCAGGTCAGTGGCGCTGTATGAGGATATGCGGTGCGGCAATATGTCAAAAGATCCACAACACTGGGATTTAGATAAGGACGTCTTCCCACCGAAGGATTTCTTTACGAAGAAGGATTTTGTAAAGAGTCGTGACGTATGGCTGAGAAGTGTGACAAATCTGCTGCCTAGACATATGA…	1374	acetylcholinesterase 1 [Loa loa]	9e-143	VHKNIDLFGGDPNQVTLFGESAGAAAVSMHVLSPKSAPYFQRAIVQSGSAT	51	None	Lipid transport and metabolism ;	None
CL65.Contig3_AS1A	AGATAATTGTAAAACTCAGTACAACCGTTCACATTCTCCAAAATGAACACGTAAAACGATGAAAATAAATTTAATACTGCTCACGATTATATCTGTGGTTGTCAAGCCAATTTATTGTCAATTGGTGAGACTGCATGATGGATCCCCTTTATTCGGTCAAGAAACATTCAGTGCAACTGGTAAAAAGGTCACTCAGTTTCTTGGCATTCCTTTCGCTGAACCGCCATTAGGACAACTACGCTTCAGGAAACCGAAGGCAAAATTGCCGTGGAGAACACCATTGAACGCAACCAGACTGCCAAACTCATGTGTACAGAGTTTGGATACGTATTTCGGCGAATTCGAAGGAGCAACAATGTGGAATAGTAATGTTCCATCATCTGAGGACTGCCTCTACTT…	1991	acetylcholinesterase 1 [Loa loa]	1e-154	FLGIPFAEPPLGQLRFRKPKAKLPWRTPLNATRLPNSCVQSLDTYFGEFEGATMWNSNVPSSEDCLYLNVVVPGEIDPNKKLPVMVWVYGGGFWSGCVTLDIYDGKILASEENVIFVAMNYRVSVFGFLYMGREEAPGNMGLWDQLLSLKWVHKNIDLFGGDPNQVTLFGESAGAAAVSMHVLSPKSAPYFQRAIVQSGSAT	202	hypothetical protein; K01049 acetylcholinesterase [EC:3.1.1.7]	Lipid transport and metabolism ;	GO:0052689
CL65.Contig4_AS1A	AACAATCGCAAAATAAAAAGCCCTATTTGTAGGTGCATAAGAATATCGATTTATTTGGTGGTGATCCGAATCAGGTGACTTTATTCGGTGAAAGCGCTGGTGCGGCTGCGGTATCGATGCATGTGCTCAGTCCAAAGAGTGCACCATACTTTCAAAGAGCAATTGTTCAAAGTGGCAGTGCGACATCGCATTGGGCGATGAAATCGAGGCAAGTGGCTATCGCCAGGTCAGTGGCGCTGTATGAGGATATGCGGTGCGGCAATATGTCAAAAGATCCACAACACTGGGATTTAGATAAGGTTTTGCGGTGTTTGCTCGATGCACCAGCCGAATTGCTTCGTGACTCAGAGTGGGCACCTGTAATGGAATTTGTAGACTTTCCTTGGGTACCGGTCATCG…	1596	acetylcholinesterase 1 [Loa loa]	0	VHKNIDLFGGDPNQVTLFGESAGAAAVSMHVLSPKSAPYFQRAIVQSGSATSHWAMKSRQVAIARSVALYEDMRCGNMSKDPQHWDLDKVLRCLLDAPAELLRDSEWAPVMEFVDFPWVPVIDGDFLIEQPSSSLKQGGFKRAPLLAGSNLDESIYFIVYQLADVFPPKDFFTKKDFVKSRDVWLRSVTNLLPRHMIKSSVILSAIVHEYEPGDLPVTPSDWLNALDKMLGDLQFTCSVNEMALANSMHGGDTYYYYFTHRATQQMWPAWMGVLHGYEINFLFGEPLNTKKYHYTREEQELSSRFMRYWANFARTGNPNINPDGTYTPDVWPKYT	335	hypothetical protein; K01049 acetylcholinesterase [EC:3.1.1.7]	Lipid transport and metabolism ;	None
CL65.Contig5_AS1A	AGATAATTGTAAAACTCAGTACAACCGTTCACATTCTCCAAAATGAACACGTAAAACGATGAAAATAAATTTAATACTGCTCACGATTATATCTGTGGTTGTCAAGCCAATTTATTGTCAATTGGTGAGACTGCATGATGGATCCCCTTTATTCGGTCAAGAAACATTCAGTGCAACTGGTAAAAAGGTCACTCAGTTTCTTGGCATTCCTTTCGCTGAACCGCCATTAGGACAACTACGCTTCAGGAAACCGAAGGCAAAATTGCCGTGGAGAACACCATTGAACGCAACCAGACTGCCAAACTCATGTGTACAGAGTTTGGATACGTATTTCGGCGAATTCGAAGGAGCAACAATGTGGAATAGTAATGTTCCATCATCTGAGGACTGCCTCTACTT…	2137	acetylcholinesterase 1 [Loa loa]	0	FLGIPFAEPPLGQLRFRKPKAKLPWRTPLNATRLPNSCVQSLDTYFGEFEGATMWNSNVPSSEDCLYLNVVVPGEIDPNKKLPVMVWVYGGGFWSGCVTLDIYDGKILASEENVIFVAMNYRVSVFGFLYMGREEAPGNMGLWDQLLSLKWVHKNIDLFGGDPNQVTLFGESAGAAAVSMHVLSPKSAPYFQRAIVQSGSAT	202	hypothetical protein; K01049 acetylcholinesterase [EC:3.1.1.7]	Lipid transport and metabolism ;	GO:0052689
CL65.Contig6_AS1A	AGATAATTGTAAAACTCAGTACAACCGTTCACATTCTCCAAAATGAACACGTAAAACGATGAAAATAAATTTAATACTGCTCACGATTATATCTGTGGTTGTCAAGCCAATTTATTGTCAATTGGTGAGACTGCATGATGGATCCCCTTTATTCGGTCAAGAAACATTCAGTGCAACTGGTAAAAAGGTCACTCAGTTTCTTGGCATTCCTTTCGCTGAACCGCCATTAGGACAACTACGCTTCAGGAAACCGAAGGCAAAATTGCCGTGGAGAACACCATTGAACGCAACCAGACTGCCAAACTCATGTGTACAGAGTTTGGATACGTATTTCGGCGAATTCGAAGGAGCAACAATGTGGAATAGTAATGTTCCATCATCTGAGGACTGCCTCTACTT…	2213	acetylcholinesterase 1 [Loa loa]	0	FLGIPFAEPPLGQLRFRKPKAKLPWRTPLNATRLPNSCVQSLDTYFGEFEGATMWNSNVPSSEDCLYLNVVVPGEIDPNKKLPVMVWVYGGGFWSGCVTLDIYDGKILASEENVIFVAMNYRVSVFGFLYMGREEAPGNMGLWDQLLSLKWVHKNIDLFGGDPNQVTLFGESAGAAAVSMHVLSPKSAPYFQRAIVQSGSAT	202	hypothetical protein; K01049 acetylcholinesterase [EC:3.1.1.7]	Lipid transport and metabolism ;	GO:0052689
CL66.Contig1_AS1A	TCTTAATAACATTACTTCAAAGCGTGCATTTGTCAATATGATCAGTAGCCGCCATTCACCCATCGAATTGTTCATTGCAAACGCAGATGAATGGGTGATTGAATGAATGAAGAACGATGTAAATATTAAATCATCATTGACCGAAGAAATATTCATTCGTTGACGAACGAACATCTTCTGCTCATTTCACATCTCTCCCATTACTCTGCTCGTTGAAGATATTGGATTTGAATTGGACAAAGACTTCGTTTATTGCGCGGAGAATCTGGAAGGAAGTGCGTGTCGACTGTTGACAAATAAATGATAAAATGCGATCATTCTGTGTACTGTTGGTTGTTGGATCGTTACTGGTGGCTGTGTGTTTCTGTCGACCACCGACACCCGAAGAAGTGAAGGAGC…	670	hypothetical protein Bm1_50435 [Brugia malayi]	5e-07	None	None	None	None	None
CL66.Contig2_AS1A	TCTTAATAACATTACTTCAAAGCGTGCATTTGTCAATATGATCAGTAGCCGCCATTCACCCATCGAATTGTTCATTGCAAACGCAGATGAATGGGTGATTGAATGAATGAAGAACGATGTAAATATTAAATCATCATTGACCGAAGAAATATTCATTCGTTGACGAACGAACATCTTCTGCTCATTTCACATCTCTCCCATTACTCGTACTAATTTTCTTTTTTACACCTTATTATTGCTTTGAGAATCTCTAATTCTCTCGTTTACAAATAATTACATACACTGAACCAATAGTCAAACGGCTTTTTTGAATGTTCGTTGAAGATATTGGATTTGAATTGGACAAAGACTTCGTTTATTGTGGTCGTTTATTGCGCGGAGAATCTGGAAGGAAGTGCG…	789	hypothetical protein Bm1_50435 [Brugia malayi]	1e-06	None	None	None	None	None
CL66.Contig3_AS1A	TCTTAATAACATTACTTCAAAGCGTGCATTTGTCAATATGATCAGTAGCCGCCATTCACCCATCGAATTGTTCATTGCAAACGCAGATGAATGGGTGATTGAATGAATGAAGAACGATGTAAATATTAAATCATCATTGACCGAAGAAATATTCATTCGTTGACGAACGAACATCTTCTGCTCATTTCACATCTCTCCCATTACTCGTACTAATTTTCTTTTTTACACCTTATTATTGCTTTGAGAATCTCTAATTCTCTCGTTTACAAATAATTACATACACTGAACCAATAGTCAAACGGCTTTTTTGAATGTTCGTTGAAGATATTGGATTTGAATTGGACAAAGACTTCGTTTATTGCGCGGAGAATCTGGAAGGAAGTGCGTGTCGACTGTTGA…	776	hypothetical protein Bm1_50435 [Brugia malayi]	9e-07	None	None	None	None	None
CL66.Contig4_AS1A	TCTTAATAACATTACTTCAAAGCGTGCATTTGTCAATATGATCAGTAGCCGCCATTCACCCATCGAATTGTTCATTGCAAACGCAGATGAATGGGTGATTGAATGAATGAAGAACGATGTAAATATTAAATCATCATTGACCGAAGAAATATTCATTCGTTGACGAACGAACATCTTCTGCTCATTTCACATCTCTCCCATTACTCTGCTCGTTGAAGATATTGGATTTGAATTGGACAAAGACTTCGTTTATTGTGGTCGTTTATTGCGCGGAGAATCTGGAAGGAAGTGCGTGTCGACTGTTGACAAATAAATGATAAAATGCGATCATTCTGTGTACTGTTGGTTGTTGGATCGTTACTGGTGGCTGTGTGTTTCTGTCGACCACCGACACCCGAA…	683	hypothetical protein Bm1_50435 [Brugia malayi]	5e-07	None	None	None	None	None
CL67.Contig1_AS1A	GGGTGGTTGGTTGGTTGTGTGATCGTGTGGTGGTGCTTGGCGGTTGCTATCTCTTTCTTGTACACATCATTAATATCCCAATTACTACTCTTACTATAATTATAATACCATTGGTGGTATCAGCCTGCGCTGATAAACATTCAATCACCGCTCACTCTATGGCATCTGCCCCTTCACAAATCATTCTTCTTCAACTGTTCCTGTATGCCTTTCTCTCTACAGCAGCATTCTTTCTAAGAGATCCAAGTTCATCTACTGATGATCATCACCTCAAAAGTTCCACTCGCTTAAAAGCATTAACATTTGGCCAGACACTTCAAGAACGACAAACTGTTAATCAGTACTTGGAAAAAATTAAAGAATATGAAGTAAAACAGCATCCTGAAGAAGTTGAGGCCG…	3296	unnamed protein product [Haemonchus contortus]	3e-130	GFWHEQSRPDRDNYVTVRWENIDRDSKGQFLKELPADVDNGSVPYDYGSIMHYRFAVSSITS	62	None	None	None
CL67.Contig2_AS1A	GGGTGGTTGGTTGGTTGTGTGATCGTGTGGTGGTGCTTGGCGGTTGCTATCTCTTTCTTGTACACATCATTAATATCCCAATTACTACTCTTACTATAATTATAATACCATTGGTGGTATCAGCCTGCGCTGATAAACATTCAATCACCGCTCACTCTATGGCATCTGCCCCTTCACAAATCATTCTTCTTCAACTGTTCCTGTATGCCTTTCTCTCTACAGCAGCATTCTTTCTAAGAGATCCAAGTTCATCTACTGATGATCATCACCTCAAAAGTTCCACTCGCTTAAAAGCATTAACATTTGGCCAGACACTTCAAGAACGACAAACTGTTAATCAGTACTTGGAAAAAATTAAAGAATATGAAGTAAAACAGCATCCTGAAGAAGTTGAGGCCG…	3172	mp1 [Onchocerca volvulus]	7e-124	GFWHEQSRPDRDNYVTVRWENIDRDSKGQFLKELPADVDNGSVPYDYGSIMHYRFAVSSITS	62	None	None	None
CL67.Contig3_AS1A	GGGTGGTTGGTTGGTTGTGTGATCGTGTGGTGGTGCTTGGCGGTTGCTATCTCTTTCTTGTACACATCATTAATATCCCAATTACTACTCTTACTATAATTATAATACCATTGGTGGTATCAGCCTGCGCTGATAAACATTCAATCACCGCTCACTCTATGGCATCTGCCCCTTCACAAATCATTCTTCTTCAACTGTTCCTGTATGCCTTTCTCTCTACAGCAGCATTCTTTCTAAGAGATCCAAGTTCATCTACTGATGATCATCACCTCAAAAGTTCCACTCGCTTAAAAGCATTAACATTTGGCCAGACACTTCAAGAACGACAAACTGTTAATCAGTACTTGGAAAAAATTAAAGAATATGAAGTAAAACAGCATCCTGAAGAAGTTGAGGCCG…	2152	mp1 [Onchocerca volvulus]	2e-127	GFWHEQSRPDRDNYVTVRWENIDRDSKGQFLKELPADVDNGSVPYDYGSIMHYRFAVSSITS	62	None	None	None
CL67.Contig4_AS1A	GGGTGGTTGGTTGGTTGTGTGATCGTGTGGTGGTGCTTGGCGGTTGCTATCTCTTTCTTGTACACATCATTAATATCCCAATTACTACTCTTACTATAATTATAATACCATTGGTGGTATCAGCCTGCGCTGATAAACATTCAATCACCGCTCACTCTATGGCATCTGCCCCTTCACAAATCATTCTTCTTCAACTGTTCCTGTATGCCTTTCTCTCTACAGCAGCATTCTTTCTAAGAGATCCAAGTTCATCTACTGATGATCATCACCTCAAAAGTTCCACTCGCTTAAAAGCATTAACATTTGGCCAGACACTTCAAGAACGACAAACTGTTAATCAGTACTTGGAAAAAATTAAAGAATATGAAGTAAAACAGCATCCTGAAGAAGTTGAGGCCG…	3064	mp1 [Onchocerca volvulus]	0	GFWHEQSRPDRDNYVTVRWENIDRDSKGQFLKELPADVDNGSVPYDYGSIMHYRSKAFGRYDDLFTLNTNIADYQKTIGQRDQLSFNDIRLMNVIY	96	None	None	None
CL67.Contig5_AS1A	GGGTGGTTGGTTGGTTGTGTGATCGTGTGGTGGTGCTTGGCGGTTGCTATCTCTTTCTTGTACACATCATTAATATCCCAATTACTACTCTTACTATAATTATAATACCATTGGTGGTATCAGCCTGCGCTGATAAACATTCAATCACCGCTCACTCTATGGCATCTGCCCCTTCACAAATCATTCTTCTTCAACTGTTCCTGTATGCCTTTCTCTCTACAGCAGCATTCTTTCTAAGAGATCCAAGTTCATCTACTGATGATCATCACCTCAAAAGTTCCACTCGCTTAAAAGCATTAACATTTGGCCAGACACTTCAAGAACGACAAACTGTTAATCAGTACTTGGAAAAAATTAAAGAATATGAAGTAAAACAGCATCCTGAAGAAGTTGAGGCCG…	2940	mp1 [Onchocerca volvulus]	0	GFWHEQSRPDRDNYVTVRWENIDRDSKGQFLKELPADVDNGSVPYDYGSIMHYRSKAFGRYDDLFTLNTNIADYQKTIGQRDQLSFNDIRLMNVIY	96	None	None	None
CL67.Contig6_AS1A	GGGTGGTTGGTTGGTTGTGTGATCGTGTGGTGGTGCTTGGCGGTTGCTATCTCTTTCTTGTACACATCATTAATATCCCAATTACTACTCTTACTATAATTATAATACCATTGGTGGTATCAGCCTGCGCTGATAAACATTCAATCACCGCTCACTCTATGGCATCTGCCCCTTCACAAATCATTCTTCTTCAACTGTTCCTGTATGCCTTTCTCTCTACAGCAGCATTCTTTCTAAGAGATCCAAGTTCATCTACTGATGATCATCACCTCAAAAGTTCCACTCGCTTAAAAGCATTAACATTTGGCCAGACACTTCAAGAACGACAAACTGTTAATCAGTACTTGGAAAAAATTAAAGAATATGAAGTAAAACAGCATCCTGAAGAAGTTGAGGCCG…	1920	mp1 [Onchocerca volvulus]	0	GFWHEQSRPDRDNYVTVRWENIDRDSKGQFLKELPADVDNGSVPYDYGSIMHYRSKAFGRYDDLFTLNTNIADYQKTIGQRDQLSFNDIRLMNVIY	96	None	None	None
CL68.Contig1_AS1A	GAATATTCTTCATTTCTCTGTGTCATCACTGACACAACAAGAATTTAATGTGCTCGTCAAAGAAGACTAATCATTCCACAAAAAATGAATGGCATTGAACATTATCACATGGTGCGCTATTTATTATGACTAGAACAACATAACCACAAGTGATGAATTCATGAGAACGACAAAAAAGTTGACAGAGAATAGCGCTATGAGCGCTGCAAAATCACTCGTTCCGTTCAATTTTTGCAGTTTTACGCAAATAATTTTGAGGCAGTTTGCAGAAATTTGTTTTCACTGAAGTTTTTCGAACGATTTCCGTTGAATGTACTCAAGTGAATTATGACGGGCGCATTTTTGCGGAACAAGAAGTGAACAACAATTTCATAAAAGAGATGGGGATTTGATTTTTCG…	1754	platelet-activating factor acetylhydrolase ib subunit beta [Ascaris suum]	2e-32	XSLRGNCVGVLKXMQTTAHNMDDYEDGRRNDLQEWFVSEAKDKEADVLFLGDDHIALLEQSLKLLPSGRRPNKRRELISLVNDALEDRLHEIADVIDVEPSIQSTNGYIDAHDMFDYVHLTQEGYKKIFDLVYIDVSAALN	141	None	None	None
CL68.Contig2_AS1A	GAATATTCTTCATTTCTCTGTGTCATCACTGACACAACAAGAATTTAATGTGCTCGTCAAAGAAGACTAATCATTCCACAAAAAATGAATGGCATTGAACATTATCACATGGTGCGCTATTTATTATGACTAGAACAACATAACCACAAGTGATGAATTCATGAGAACGACAAAAAAGTTGACAGAGAATAGCGCTATGAGCGCTGCAAAATCACTCGTTCCGTTCAATTTTTGCAGTTTTACGCAAATAATTTTGAGGCAGTTTGCAGAAATTTGTTTTCACTGAAGTTTTTCGAACGATTTCCGTTGAATGTACTCAAGTGAATTATGACGGGCGCATTTTTGCGGAACAAGAAGTGAACAACAATTTCATAAAAGAGATGGGGATTTGATTTTTCG…	2009	platelet-activating factor acetylhydrolase ib subunit beta [Ascaris suum]	5e-98	IYREHFAPLHCLCFGALGDRISDLIWRLESNILDSLSPKVIVVSIGNSDFGMNKEDMLKGLEQLARMIKSQKPDSRLFFLKLLPSGRRPNKRRELISLVNDALEDRL	107	None	None	None
CL68.Contig3_AS1A	GTGAGCATCAACAATCGAGTCTGATAGAATGTTAAACCAATAGAAACAGAGATAGAAATAATCAAGTAATGCGAGTTTATGAAGAAAATATGGTGCATTTTTCGCTGTCACAAAAATAAAATGGCATTTCCGTTACTATGACATCAGATTTGAGAAAAAAATTCTTACCATAATAATGCATCACACATCATAACGATGAATCAACAATTTCCGATTCCATTAACCATCAAGTTGGACATTAACTGAGTTATAGAACCAAGTTATTGTTCGTAAGGTCAACCAAGATTGAATTTATTGGAGCATTTAATTCATCGCTTAAAATCGTGAATTCGATGTACTTCATGAAGTGACGGCACTCAAACATGAACGTTTCGGTGTTTATAACGAAGCAATACAATG…	2028	platelet-activating factor acetylhydrolase ib subunit beta [Ascaris suum]	5e-100	IYREHFAPLHCLCFGALGDRISDLIWRLESNILDSLSPKVIVVSIGNSDFGMNKEDMLKGLEQLARMIKSQKPDSRLFFLKLLPSGRRPNKRRELISLVNDALEDRL	107	None	None	None
CL68.Contig4_AS1A	GTGAGCATCAACAATCGAGTCTGATAGAATGTTAAACCAATAGAAACAGAGATAGAAATAATCAAGTAATGCGAGTTTATGAAGAAAATATGGTGCATTTTTCGCTGTCACAAAAATAAAATGGCATTTCCGTTACTATGACATCAGATTTGAGAAAAAAATTCTTACCATAATAATGCATCACACATCATAACGATGAATCAACAATTTCCGATTCCATTAACCATCAAGTTGGACATTAACTGAGTTATAGAACCAAGTTATTGTTCGTAAGGTCAACCAAGATTGAATTTATTGGAGCATTTAATTCATCGCTTAAAATCGTGAATTCGATGTACTTCATGAAGTGACGGCACTCAAACATGAACGTTTCGGTGTTTATAACGAAGCAATACAATG…	2043	platelet-activating factor acetylhydrolase ib subunit beta [Ascaris suum]	7e-98	IYREHFAPLHCLCFGALGDRISDLIWRLESNILDSLSPKVIVVSIGNSDFGMNKEDMLKGLEQLARMIKSQKPDSRLFFLKLLPSGRRPNKRRELISLVNDALEDRL	107	None	None	None
CL69.Contig1_AS1A	CTGTGGACTGCGTGCCGTCTATCAAGGAAGCGCCTTCTTGCCAGCATTCGTTGTCGAGGGTTGCCATGCGATGCTGGATGAAGAAGGTTTCGAATTTGTGCGGAAATGTATTGAAACAATCGAAGAGAAAGGTCTTCGTGAACAAGGTTTGTACAGGAATTGTGGTGTGACGTCAAAAGTACAGAAATTGATGCAAGTCGGATTGGACAAACGACGTGCAACGTCGAACGAGAAACTGAATTTCATCGATGACGTCGAATGGGAAACGAAAACCGTTTCAAGTGCCATCAAAACTTTTCTTAGGAATCTTCCTGAACCGCTAATGACGTTCGACTTGCATAGTCAATTCATAAATGCAGCCAAAATGGATTCTGCAACACGGGTATCGCATATTCATTA…	2992	rho gtpase-activating protein 42 [Ascaris suum]	7e-176	FVRKCIETIEEKGLREQGLYRNCGVTSKVQKLMQVGLDKRRATSNEKLNFIDDVEWETKTVSSAIKTFLRNLPEPLMTFDLHSQFINAAKMDSATRVSHIHYYVHQLPKTHFDMLRLVIEHLKKVADRSSDNLMTVGNLGVCFGPTLLRPKEETMAAIMDIKFCNVVVEVLIANCDLIF	179	None	None	None
CL69.Contig2_AS1A	GTTTTATTGACCTGCTTAAATCTCTGGTTGTTTGATGTGTTACCGTTGTGGCGTTGTATCGTTACTGTGTGATGATCATCACGTTCATGATTGCTTCATTCGAACTGCATGAGCTGTGTCATTTGTCATTAAATGCTTTTAAAGGGCTAGTATTTTTTTCACTTCGCACTGCATTCCTTTCACTTCCTTCGATCAGCTGGCTTGATTCACCTGTTCTCCAATTCCGTTCTCCAATCTCAGAACGGATTGTCAACTTCCACTAAGGAATAATTTTTCTGCTTTTGGGCTTTTTGCCTCTATATATAACGCATAATGCATATGCAGCCACCCAGATATGTTTTTATGGAATTTTTATAGTTTGTTATGCAACTTTCAGCGTTATTGTTGACAGCAGTAGCA…	2246	rho gtpase-activating protein 42 [Ascaris suum]	4e-38	VKTLYSCTAGHDTELSFKPGQIITNVYESKEEGWLVGTLNGKTGLIPANYVEP	53	None	None	None
CL69.Contig3_AS1A	GTGAGCTAATCAATTGCACTAGAAAGTTATCAATAGCACAGCGTGCATTCGCAAGATCGTTAAAAGATTTTAAATTCATCTCGATCGGAAGTACGCAAACAGATGACGAACGGAAAATTGCTGAATGCTTGAGTAAGTTCGGTGATTTTATAAATCAAATCGAAGATCATCGTGAGAAGATCGTTCAAGATTCAGATGCTCATATATTGGAACCGTTAAAAAGGTTTCGAGTGGATGCGATTGGTAAGGTGCTACATGAAGATAAGAAGAAATATGAGAAGGAATCGAATAAATTCTATGCATCACTCGAAAAACATCTTCATTTATCAACGACTCGAAAGAACGACTTTAAAGAAGCGGATGCGCAATTGGATATGCAACAGAGAAACTTTTGTAAAT…	4037	rho GTPase-activating protein 26 [Loa loa]	0	NNTAKTDMKGALGQSVSFKLKSCTRRASDSIDKRFCFDISAIDRPESITVQALCEEDRRQWLDAMDGREPIYSPGTGPPTNNFGTMLDEEGFEFVRKCIETIEEKGLREQGLYRNCGVTSKVQKLMQVGLDKRRATSNEKLNFIDDVEWETKTVSSAIKTFLRNLPEPLMTFDLHSQFINAAKMDSATRVSHIHYYVHQLPKTHFDMLRLVIEHLKKVADRSSDNLMTVGNLGVCFGPTLLRPKEETMAAIMDIKFCNVVVEVLIANCDLIF	272	AGD4; ARF-GAP domain 4; K12489 Arf-GAP with coiled-coil, ANK repeat and PH domain-containing protein	None	None
CL69.Contig4_AS1A	GTTTTATTGACCTGCTTAAATCTCTGGTTGTTTGATGTGTTACCGTTGTGGCGTTGTATCGTTACTGTGTGATGATCATCACGTTCATGATTGCTTCATTCGAACTGCATGAGCTGTGTCATTTGTCATTAAATGCTTTTAAAGGCGTTATTGTTGACAGCAGTAGCAATAATAAAAATAAGAATAAAAACCTCGGGTATTTGGGGATATCATCCGCCTTCACAGCAACTCCTAACGAGCGTTTGAACGGTGGATCGTCATCGAAGAAATATTCGCGAAATGCGAGTAGCCCAGCAACAACTGGAACGGCAGTTTCACCCCATCGTTCTCTGAATTCCATCAATTCCACTAATCATGCCTGTTCCCAAAATGTGATGATGGCGCTCAGTGAACTGCGGA…	2015	rho gtpase-activating protein 42 [Ascaris suum]	2e-38	VKTLYSCTAGHDTELSFKPGQIITNVYESKEEGWLVGTLNGKTGLIPANYVEP	53	None	None	None
CL69.Contig5_AS1A	AAGGCTAGTTGTGAGCTGAAATTGATTTCGAAATTAGTATCATTTTTAATTTGAATGAAAACGAAAGCGTATTGGTGTTCATTTGTCCATATGCTTTTTCTTATGCACTTTTATTAGGATAGTTATGGTGAAATTGTTGCGAGTGCTTATTTCTGCGGTTTTGGTGGAACCGGTCATGGGAGAATATACTATTATCGGTGTTGAATGCAATGCAATTGTTATTTGATTTGTGATACATATATCGTTTGCATTTTGAATGATTGAAATTTCAGTCGTCGTGTTAAAACACTATATTCATGCACAGCTGGTCACGATACAGAGCTATCGTTTAAGCCAGGCCAGATTATTACGAATGTGTACGAATCCAAAGAAGAGGGTTGGCTGGTGGGCACTCTGAAT…	1839	rho gtpase-activating protein 42 [Ascaris suum]	6e-26	VKTLYSCTAGHDTELSFKPGQIITNVYESKEEGWLVGTLNGKTGLIPANYVEP	53	None	None	None
CL69.Contig6_AS1A	GTGAGCTAATCAATTGCACTAGAAAGTTATCAATAGCACAGCGTGCATTCGCAAGATCGTTAAAAGATTTTAAATTCATCTCGATCGGAAGTACGCAAACAGATGACGAACGGAAAATTGCTGAATGCTTGAGTAAGTTCGGTGATTTTATAAATCAAATCGAAGATCATCGTGAGAAGATCGTTCAAGATTCAGATGCTCATATATTGGAACCGTTAAAAAGGTTTCGAGTGGATGCGATTGGTAAGGTGCTACATGAAGATAAGAAGAAATATGAGAAGGAATCGAATAAATTCTATGCATCACTCGAAAAACATCTTCATTTATCAACGACTCGAAAGAACGACTTTAAAGAAGCGGATGCGCAATTGGATATGCAACAGAGAAACTTTTGTAAAT…	4397	rho GTPase-activating protein 26 [Loa loa]	0	NNTAKTDMKGALGQSVSFKLKSCTRRASDSIDKRFCFDISAIDRPESITVQALCEEDRRQWLDAMDGREPIYSPGTGPPTNNFGTMLDEEGFEFVRKCIETIEEKGLREQGLYRNCGVTSKVQKLMQVGLDKRRATSNEKLNFIDDVEWETKTVSSAIKTFLRNLPEPLMTFDLHSQFINAAKMDSATRVSHIHYYVHQLPKTHFDMLRLVIEHLKKVADRSSDNLMTVGNLGVCFGPTLLRPKEETMAAIMDIKFCNVVVEVLIANCDLIF	272	AGD4; ARF-GAP domain 4; K12489 Arf-GAP with coiled-coil, ANK repeat and PH domain-containing protein	None	None
CL69.Contig7_AS1A	CTGTGGACTGCGTGCCGTCTATCAAGGAAGCGCCTTCTTGCCAGCATTCGTTGTCGAGGGTTGCCATGCGATGCTGGATGAAGAAGGTTTCGAATTTGTGCGGAAATGTATTGAAACAATCGAAGAGAAAGGTCTTCGTGAACAAGGTTTGTACAGGAATTGTGGTGTGACGTCAAAAGTACAGAAATTGATGCAAGTCGGATTGGACAAACGACGTGCAACGTCGAACGAGAAACTGAATTTCATCGATGACGTCGAATGGGAAACGAAAACCGTTTCAAGTGCCATCAAAACTTTTCTTAGGAATCTTCCTGAACCGCTAATGACGTTCGACTTGCATAGTCAATTCATAAATGCAGCCAAAATGGATTCTGCAACACGGGTATCGCATATTCATTA…	3352	rho gtpase-activating protein 42 [Ascaris suum]	6e-175	FVRKCIETIEEKGLREQGLYRNCGVTSKVQKLMQVGLDKRRATSNEKLNFIDDVEWETKTVSSAIKTFLRNLPEPLMTFDLHSQFINAAKMDSATRVSHIHYYVHQLPKTHFDMLRLVIEHLKKVADRSSDNLMTVGNLGVCFGPTLLRPKEETMAAIMDIKFCNVVVEVLIANCDLIF	179	None	None	None
CL70.Contig1_AS1A	TAAATTTAGAAATCTGTTGTATTTTGTTTAATATAATTCAAGTGAAAAAAAATTTATACACAATTCGAACTCAACTCGACACTTTCCGTGGCGCTATTTCTACTCGACTCAGCACTTTCGTGCGCACAATTTATACACATGACAGTATCACTTTCCGTCGTACTGTTCTCTCCCGGACTATTCAGCAGATCACCATTGATCTGCTCAGAATGATGCTCTTCCTTCAATTTCATCTCAACAATTTCACAGTTGTCAGGTGCTTCAACTTTTGAAGTATTCTCTTCTGGTGGCACTCGTCTACCAGTCAAACAACTACTCGAATTAGACAACGAATGATTCGAGTAATGACTGCTACTGCTACTGTTCGTTTGCGTTGACACCGGTTGACCGTCTGCGTTC…	1859	hypothetical protein CAPTEDRAFT_226373 [Capitella teleta]	9e-145	KQPYVIGICGGSASGKTTVARRIIERLEVPWVTVLSMDSFYKVLSEEQHELAARHEYNFDHPQAFDFDLICETLHRLREGKSVEVFVDTDPDTRLARRVQRDIEERGREVNGVLEQYFRFVKPAFDTFVANGMKCADIIVPRGGENEVAIDLIAKQVKTQLAQRGYDASKNLNFQRADMIHRDLPHKLPASLHIVQQTPQVRGLHTFIRNRKTSSFVGKRCAAEICGVSIMRAGESMENSLRAVVKDCKMGKILIQTNEKTTEPELYYLRLPKNIQHYKILLMDATVASGAAAMMAIRVLLDHDVLEENIILVSLLMAETGIHSLAYAFPKVTLLTTAVDAHINESYHVIPGMGNFGDRYFGTEAVAFSDEDD	373	uridine kinase-like protein 4; K00876 uridine kinase [EC:2.7.1.48]	Nucleotide transport and metabolism ;	GO:0016740
CL70.Contig2_AS1A	ATTTTGTGTGAATACTCGCAAATAAACGTTCGATAAGAATGAGTCACAAAAAAAACCAACCTTCATATCCATCAAACTGACTAATTCTTTTGTATGAAACGCTAAAATCCCTTCGAATATCAACACATCCGCACCGTACATCAATTTTGGATTCTTATCACGTCGATGTGTCGTAAAATCATAGACAGGAACTTCCACACTTTTTCCCTCACGTAACCGATGAAGTGTCTCACAAATCAAATCGAAATCAAACGCTTGTGGATGATCGAAATTGTACTCATGACGTGCAGCCAACTCGTGTTGCTCTTCACTCAATACCTTGTAAAATGAATCCATCGAAAGGACAGTGACCCACGGTACTTCAAGTCGTTCGATAATACGTCTCGCAACGGTTGTTTT…	732	uridine kinase [Loa loa]	7e-108	KQPYVIGICGGSASGKTTVARRIIERLEVPWVTVLSMDSFYKVLSEEQHELAARHEYNFDHPQAFDFDLICETLHRLREGKSVEVPVYDFTTHRRDKNPKLMYGADVLIFEGILAFHTKELVSLMDMKV	129	uncharacterized LOC100191860; K00876 uridine kinase [EC:2.7.1.48]	Nucleotide transport and metabolism ;	GO:0016772 GO:0006796
CL70.Contig3_AS1A	TAAATTTAGAAATCTGTTGTATTTTGTTTAATATAATTCAAGTGAAAAAAAATTTATACACAATTCGAACTCAACTCGACACTTTCCGTGGCGCTATTTCTACTCGACTCAGCACTTTCGTGCGCACAATTTATACACATGACAGTATCACTTTCCGTCGTACTGTTCTCTCCCGGACTATTCAGCAGATCACCATTGATCTGCTCAGAATGATGCTCTTCCTTCAATTTCATCTCAACAATTTCACAGTTGTCAGGTGCTTCAACTTTTGAAGTATTCTCTTCTGGTGGCACTCGTCTACCAGTCAAACAACTACTCGAATTAGACAACGAATGATTCGAGTAATGACTGCTACTGCTACTGTTCGTTTGCGTTGACACCGGTTGACCGTCTGCGTTC…	2206	uridine kinase [Wuchereria bancrofti]	0	FAIQAVFAYRLNNSIRTURNEFIFYSERLMRILIENAMNFMPFKEASVTTPNGKTFVGKRCAAEICGVSIMRAGESMENSLRAVVKDCKMGKILIQTNEKTTEPELYYLRLPKNIQHYKILLMDATVASGAAAMMAIRVLLDHDVLEENIILVSLLMAETGIHSLAYAFPKVTLLTTAVDAHINESYHVIPGMGNFGDRYFGTE	204	uridine kinase-like protein 1, chloroplastic-like; K00876 uridine kinase [EC:2.7.1.48]	Nucleotide transport and metabolism ;	GO:0044699 GO:2000904 GO:0004845 GO:0004849 GO:0016310 GO:0009507 GO:0044206 GO:0005829
CL70.Contig4_AS1A	TAAATTTAGAAATCTGTTGTATTTTGTTTAATATAATTCAAGTGAAAAAAAATTTATACACAATTCGAACTCAACTCGACACTTTCCGTGGCGCTATTTCTACTCGACTCAGCACTTTCGTGCGCACAATTTATACACATGACAGTATCACTTTCCGTCGTACTGTTCTCTCCCGGACTATTCAGCAGATCACCATTGATCTGCTCAGAATGATGCTCTTCCTTCAATTTCATCTCAACAATTTCACAGTTGTCAGGTGCTTCAACTTTTGAAGTATTCTCTTCTGGTGGCACTCGTCTACCAGTCAAACAACTACTCGAATTAGACAACGAATGATTCGAGTAATGACTGCTACTGCTACTGTTCGTTTGCGTTGACACCGGTTGACCGTCTGCGTTC…	2099	uridine kinase [Loa loa]	0	KQPYVIGICGGSASGKTTVARRIIERLEVPWVTVLSMDSFYKVLSEEQHELAARHEYNFDHPQAFDFDLICETLHRLREGKSVEVPVYDFTTHRRDKNPKLMYGADVLIFEGILAFHTKELVSLMDMKVFVDTDPDTRLARRVQRDIEERGREVNGVLEQYFRFVKPAFDTFVANGMKCADIIVPRGGENEVAIDLIAKQVKTQLAQRGYDASKNLNFQRADMIHRDLPHKLPASLHIVQQTPQVRGLHTFIRNRKTSRNEFIFYSERLMRILIENAMNFMPFKEASVTTPNGKTFVGKRCAAEICGVSIMRAGESMENSLRAVVKDCKMGKILIQTNEKTTEPELYYLRLPKNIQHYKILLMDATVASGAAAMMAIRVLLDHDVLEENIILVSLLMAE…	444	uridine kinase-like protein 1, chloroplastic-like; K00876 uridine kinase [EC:2.7.1.48]	Nucleotide transport and metabolism ;	GO:0016772 GO:0006796
CL70.Contig5_AS1A	TAAATTTAGAAATCTGTTGTATTTTGTTTAATATAATTCAAGTGAAAAAAAATTTATACACAATTCGAACTCAACTCGACACTTTCCGTGGCGCTATTTCTACTCGACTCAGCACTTTCGTGCGCACAATTTATACACATGACAGTATCACTTTCCGTCGTACTGTTCTCTCCCGGACTATTCAGCAGATCACCATTGATCTGCTCAGAATGATGCTCTTCCTTCAATTTCATCTCAACAATTTCACAGTTGTCAGGTGCTTCAACTTTTGAAGTATTCTCTTCTGGTGGCACTCGTCTACCAGTCAAACAACTACTCGAATTAGACAACGAATGATTCGAGTAATGACTGCTACTGCTACTGTTCGTTTGCGTTGACACCGGTTGACCGTCTGCGTTC…	1991	uridine kinase [Loa loa]	0	KQPYVIGICGGSASGKTTVARRIIERLEVPWVTVLSMDSFYKVLSEEQHELAARHEYNFDHPQAFDFDLICETLHRLREGKSVEVPVYDFTTHRRDKNPKLMYGADVLIFEGILAFHTKELVSLMDMKVFVDTDPDTRLARRVQRDIEERGREVNGVLEQYFRFVKPAFDTFVANGMKCADIIVPRGGENEVAIDLIAKQVKTQLAQRGYDASKNLNFQRADMIHRDLPHKLPASLHIVQQTPQVRGLHTFIRNRKTSSFVGKRCAAEICGVSIMRAGESMENSLRAVVKDCKMGKILIQTNEKTTEPELYYLRLPKNIQHYKILLMDATVASGAAAMMAIRVLLDHDVLEENIILVSLLMAETGIHSLAYAFPKVTLLTTAVDAHINESYHVIPGMGN…	408	uridine kinase-like protein 1, chloroplastic-like; K00876 uridine kinase [EC:2.7.1.48]	Nucleotide transport and metabolism ;	GO:0016740 GO:0008152 GO:0005737
CL70.Contig6_AS1A	TAAATTTAGAAATCTGTTGTATTTTGTTTAATATAATTCAAGTGAAAAAAAATTTATACACAATTCGAACTCAACTCGACACTTTCCGTGGCGCTATTTCTACTCGACTCAGCACTTTCGTGCGCACAATTTATACACATGACAGTATCACTTTCCGTCGTACTGTTCTCTCCCGGACTATTCAGCAGATCACCATTGATCTGCTCAGAATGATGCTCTTCCTTCAATTTCATCTCAACAATTTCACAGTTGTCAGGTGCTTCAACTTTTGAAGTATTCTCTTCTGGTGGCACTCGTCTACCAGTCAAACAACTACTCGAATTAGACAACGAATGATTCGAGTAATGACTGCTACTGCTACTGTTCGTTTGCGTTGACACCGGTTGACCGTCTGCGTTC…	1967	uridine kinase [Loa loa]	0	KQPYVIGICGGSASGKTTVARRIIERLEVPWVTVLSMDSFYKVLSEEQHELAARHEYNFDHPQAFDFDLICETLHRLREGKSVEVFVDTDPDTRLARRVQRDIEERGREVNGVLEQYFRFVKPAFDTFVANGMKCADIIVPRGGENEVAIDLIAKQVKTQLAQRGYDASKNLNFQRADMIHRDLPHKLPASLHIVQQTPQVRGLHTFIRNRKTSRNEFIFYSERLMRILIENAMNFMPFKEASVTTPNGKTFVGKRCAAEICGVSIMRAGESMENSLRAVVKDCKMGKILIQTNEKTTEPELYYLRLPKNIQHYKILLMDATVASGAAAMMAIRVLLDHDVLEENIILVSLLMAETGIHSLAYAFPKVTLLTTAVDAHINESYHVIPGMGNFGDRYFGTE	400	uridine kinase-like protein 1, chloroplastic-like; K00876 uridine kinase [EC:2.7.1.48]	Nucleotide transport and metabolism ;	GO:0016740 GO:0008152
CL70.Contig7_AS1A	TAAATTTAGAAATCTGTTGTATTTTGTTTAATATAATTCAAGTGAAAAAAAATTTATACACAATTCGAACTCAACTCGACACTTTCCGTGGCGCTATTTCTACTCGACTCAGCACTTTCGTGCGCACAATTTATACACATGACAGTATCACTTTCCGTCGTACTGTTCTCTCCCGGACTATTCAGCAGATCACCATTGATCTGCTCAGAATGATGCTCTTCCTTCAATTTCATCTCAACAATTTCACAGTTGTCAGGTGCTTCAACTTTTGAAGTATTCTCTTCTGGTGGCACTCGTCTACCAGTCAAACAACTACTCGAATTAGACAACGAATGATTCGAGTAATGACTGCTACTGCTACTGTTCGTTTGCGTTGACACCGGTTGACCGTCTGCGTTC…	2074	uridine kinase [Wuchereria bancrofti]	0	FAIQAVFAYRLNNSIRTURNEFIFYSERLMRILIENAMNFMPFKEASVTTPNGKTFVGKRCAAEICGVSIMRAGESMENSLRAVVKDCKMGKILIQTNEKTTEPELYYLRLPKNIQHYKILLMDATVASGAAAMMAIRVLLDHDVLEENIILVSLLMAETGIHSLAYAFPKVTLLTTAVDAHINESYHVIPGMGNFGDRYFGTE	204	uridine kinase-like protein 1, chloroplastic-like; K00876 uridine kinase [EC:2.7.1.48]	Nucleotide transport and metabolism ;	GO:0016772 GO:0006796
CL71.Contig1_AS1A	CCAAGTTTGAGGACGAACTCAAACTTACGTGGGAATAAGGGCACAATGGCGTTTCAAGGTTCTTCCGGTACCATTTTTCCTCAGCGCGGATTTAATGCAGCGGTCGGTGCAAGCATGTTGGAGAAGGCGATGAAAGGTAGCGGCTGTGACCAAAAAGAAATCCGTCGTGTTGTTACCGGCATGAACAATGCACAACGACAAGCAGTACGAGAACAATATCAAAGGACGTATGGGAAGGATTTGATGGATGAGCTGAAAAAAGAGTTGTCTGGTGATTTCGAGCAGGTTATCGTTGCTCTGATGGAACCGCCAGCCACATTTGATGCCAGTCATTTGCGTTATTCAATGAAGGGACTTGGTACAACCGAGTCAATTTTGATAGATATTCTTTGCACTCGA…	1642	annexin a6 [Ascaris suum]	8e-112	MKGSGCDQKEIRRVVTGMNNAQRQAVREQYQRTYGKDLMDELKKELSGDFEQVIVALMEPPATFDASHLRYSMKGLGTTESILIDILCTRTVNEIRAIKSAYNMEFGQSLDTDITSDTSGDFEEILVALV	130	None	None	GO:0009628 GO:0046872 GO:0044444 GO:0006950
CL71.Contig2_AS1A	CCAAGTTTGAGGACGAACTCAAACTTACGTGGGAATAAGGGCACAATGGCGTTTCAAGGTTCTTCCGGTACCATTTTTCCTCAGCGCGGATTTAATGCAGCGGTCGGTGCAAGCATGTTGGAGAAGGCGATGAAAGGTAGCGGCTGTGACCAAAAAGAAATCCGTCGTGTTGTTACCGGCATGAACAATGCACAACGACAAGCAGTACGAGAACAATATCAAAGGACGTATGGGAAGGATTTGATGGATGAGCTGAAAAAAGAGTTGTCTGGTGATTTCGAGCAGGTTATCGTTGCTCTGATGGAACCGCCAGCCACATTTGATGCCAGTCATTTGCGTTATTCAATGAAGGGACTTGGTACAACCGAGTCAATTTTGATAGATATTCTTTGCACTCGA…	1610	annexin a6 [Ascaris suum]	3e-135	MEPPATFDASHLRYSMKGLGTTESILIDILCTRTVNEIRAIKSAYNMEFGQSLDTDITSDTSGDFEEILVALVQCTRDEGDDVDVNLARNEAKRMLGNKDLKLKPDKETFKMAFANENYRQLETLFDEYQLLSGQTIQKGIEKTFSGDAKAAYLAIVDSIQDAPKYFARRLYESMKGLGTDDMDLIGIIVSRSEIDLAEVSKKFEKTYKRSLVDFIKSECSGEYCETLVKLV	232	None	None	GO:0005488 GO:0009628 GO:0006950
CL72.Contig1_AS1A	GTTTGAGTAGGCAGTGAAGAGAGGAGAGATTTTTGTGGACTGCAGCAGCACACTCGGGATGTCATCAAGTAAAAGCGACAGCGATGATGTTCCACTGATGACTATCCGAAGTTCGAAACGTCCAAAGTTGGCTGATTCGGATGCCACTCCATCACCAACAAAGAATGGTACTGCGAAAAGAGCACGTTTGGAAAGCCCGAGAAAAGGCAACAACACGGCAGATAAAAGTGACAATTCGGAAAAGGATTCAGAGGACGAGAAACTGGAGGAAGTGGCCAAAAAAAGGACGACAAGTCCCGTAAAGAAACCAAAGGCATCTACACCGAAAAAAGCAAAAATAAGACCCTCGAAGAAAGACGAAAAACTGAATTCAAAGAAAAATTTGTCGACTTCAGATGC…	2048	unnamed protein product, partial [Haemonchus contortus]	2e-15	SSTLGMSSSKSDSDDVPLMTIRSSKRPKLADSDATPSPTKNGTAKRARLESPRKGNNTADKSDNSEKDSEDEKLEEVAKKRTTSPVKKPKASTPKKAKIRPSKKDEKLNSKKNLSTSDANSDDSSNEDDDDRPLRINANAKVKDSPQKVSKSKSNNDQKESPKKIKSKELISDESESSGVDDSNDVVGSESNKQNSTKSSDESDDNSNSLTKEEMKGRLATMLETSSSDDEPAEEDTKKKHKKDSRSKADGNTAAKKNGKKRRAQKSNKSSLSKADSSSSAASSDLDEDSNQSVEKNDDPVEENSDSASSVGSAEESGTQKKGKKKERKKVDRRKKKSVDVKNDETSAKGSVKAEKESKEDEKPKKSSGESSDSNEDESNDSDANAHSDSHVGTSSNVT…	457	uncharacterized LOC100838448; K11294 nucleolin	General function prediction only ;Translation, ribosomal structure and biogenesis ;Function unknown ;Cell motility ; Intracellular trafficking, secretion, and vesicular transport ;Cell cycle control, cell division, chromosome partitioning ;Transcription ; RNA processing and modification ; Cell cycle control, cell division, chromosome partitioning ;Transcription ;Cell wall/membrane/envelope biogen…	None
CL73.Contig1_AS1A	ATTTGCCTTCGTTTTTTTAAGTTTATTATAACTCGAAGGTATTGTTCTACAAAGACAAACACAAAAAAAATCACGTAATGAACAACATACACAAAATGAATTGTGAAACAAATGGCAGATAGCGATGCAATAAAAGAAAACTATTTTCCACTAATTGAAATGATGTGAAATATGCGATACTTTCGCACAAAACTACATATCACTAAGCTTACCGTGTGTGATCACGGCGAAAAATAATTCAATTCAGTGAGGCACAGTTTCGGAGGGCAATGATCCTTGGAAGCGTTAAGTTGAGTTGACTGTTTGTTTTGTCGAGCATACAAAGAGTACATGCAAGCGCCCTGAAACGAACCTGTATTTCTTTATCGCAAACTGACATCACAACAAACACAAACTGCA…	3975	zinc finger ccch domain-containing protein 3 [Ascaris suum]	3e-96	SLSQSSLVSNQPAKNSFAVGQQLPHLTKVASLSSPQNASGGEQVSPLKQFGSLKLQKAPSNVTLKRVYSSGTLSRNGMSWRRRRTNEGLDDAAEAVNDVQNAKINRRLLRINDRLFTEDSNACYEFAERGECSAGVFCIYDHDDSNAHRNETLCSALLCGRCRDVNCPYSHNLNEHQLPICDYFERMVCTIEHCPFLHVKYNASLKPCEKFQRGICKLGSDCSNPHRY	228	similar to cleavage and polyadenylation specific factor 4, 30kD subunit; K14404 cleavage and polyadenylation specificity factor subunit 4	General function prediction only ;	None
CL73.Contig2_AS1A	ATTTGCCTTCGTTTTTTTAAGTTTATTATAACTCGAAGGTATTGTTCTACAAAGACAAACACAAAAAAAATCACGTAATGAACAACATACACAAAATGAATTGTGAAACAAATGGCAGATAGCGATGCAATAAAAGAAAACTATTTTCCACTAATTGAAATGATGTGAAATATGCGATACTTTCGCACAAAACTACATATCACTAAGCTTACCGTGTGTGATCACGGCGAAAAATAATTCAATTCAGTGAGGCACAGTTTCGGAGGGCAATGATCCTTGGAAGCGTTAAGTTGAGTTGACTGTTTGTTTTGTCGAGCATACAAAGAGTACATGCAAGCGCCCAGAATTGAGCGTGTAAAATAGCATCCATTCACCCAAATCGATGAGCATTATTCACGT…	2665	zinc finger ccch domain-containing protein 3 [Ascaris suum]	2e-100	SLSQSSLVSNQPAKNSFAVGQQLPHLTKVASLSSPQNASGGEQVSPLKQFGSLKLQKAPSNVTLKRVYSSGTLSRNGMSWRRRRTNEGLDDAAEAVNDVQNAKINRRLLRINDRLFTEDSNACYEFAERGECSAGVFCIYDHDDSNAHRNETLCSALLCGRCRDVNCPYSHNLNEHQLPICDYFERMVCTIEHCPFLHVKYNASLKPCEKFQRGICKLGSDCSNPHRY	228	similar to cleavage and polyadenylation specific factor 4, 30kD subunit; K14404 cleavage and polyadenylation specificity factor subunit 4	General function prediction only ;	None
CL73.Contig3_AS1A	ATTTGCCTTCGTTTTTTTAAGTTTATTATAACTCGAAGGTATTGTTCTACAAAGACAAACACAAAAAAAATCACGTAATGAACAACATACACAAAATGAATTGTGAAACAAATGGCAGATAGCGATGCAATAAAAGAAAACTATTTTCCACTAATTGAAATGATGTGAAATATGCGATACTTTCGCACAAAACTACATATCACTAAGCTTACCGTGTGTGATCACGGCGAAAAATAATTCAATTCAGTGAGGCACAGTTTCGGAGGGCAATGATCCTTGGAAGCGTTAAGTTGAGTTGACTGTTTGTTTTGTCGAGCATACAAAGAGTACATGCAAGCGCCCTGAAACGAACCTGTATTTCTTTATCGCAAACTGACATCACAACAAACACAAACTGCA…	3570	zinc finger ccch domain-containing protein 3 [Ascaris suum]	3e-98	SLSQSSLVSNQPAKNSFAVGQQLPHLTKVASLSSPQNASGGEQVSPLKQFGSLKLQKAPSNVTLKRVYSSGTLSRNGMSWRRRRTNEGLDDAAEAVNDVQNAKINRRLLRINDRLFTEDSNACYEFAERGECSAGVFCIYDHDDSNAHRNETLCSALLCGRCRDVNCPYSHNLNEHQLPICDYFERMVCTIEHCPFLHVKYNASLKPCEKFQRGICKLGSDCSNPHRY	228	similar to cleavage and polyadenylation specific factor 4, 30kD subunit; K14404 cleavage and polyadenylation specificity factor subunit 4	General function prediction only ;	None
CL73.Contig4_AS1A	TACTGAACACTGAACTCATTTTGGATTGGATGAAAACATTAAAATGACGATCGTTAAAAAAATGTGTTCAATGTTTACTTTCCACTTGAGTAGAATAGCAAATATATAATTTCGACTAATGTGAAGTGACCAATTCAATGAGACGTTGTCACAAAAGACAAATTTGGAGTGCTTATTATCAGCGTCCAATAAGGGAATGAACAAACCGATGAGCATTATTCACGTGATCCACAGCAATACACTGTCATCATCCTTCGACTCGTTTAAATCCTCTCCTTGTTCCGTAACAGCCTTGCGCGCAGCAGAACTACTACACTAGTGGAACATAACGACAATTCATCACAAAAGTTCTCATTTTTTAAAGAATGAATGCTCAAATATTCATTGGAATATTTTCAA…	2896	zinc finger ccch domain-containing protein 3 [Ascaris suum]	3e-98	SLSQSSLVSNQPAKNSFAVGQQLPHLTKVASLSSPQNASGGEQVSPLKQFGSLKLQKAPSNVTLKRVYSSGTLSRNGMSWRRRRTNEGLDDAAEAVNDVQNAKINRRLLRINDRLFTEDSNACYEFAERGECSAGVFCIYDHDDSNAHRNETLCSALLCGRCRDVNCPYSHNLNEHQLPICDYFERMVCTIEHCPFLHVKYNASLKPCEKFQRGICKLGSDCSNPHRY	228	similar to cleavage and polyadenylation specific factor 4, 30kD subunit; K14404 cleavage and polyadenylation specificity factor subunit 4	General function prediction only ;	None
CL73.Contig5_AS1A	ATTTGCCTTCGTTTTTTTAAGTTTATTATAACTCGAAGGTATTGTTCTACAAAGACAAACACAAAAAAAATCACGTAATGAACAACATACACAAAATGAATTGTGAAACAAATGGCAGATAGCGATGCAATAAAAGAAAACTATTTTCCACTAATTGAAATGATGTGAAATATGCGATACTTTCGCACAAAACTACATATCACTAAGCTTACCGTGTGTGATCACGGCGAAAAATAATTCAATTCAGTGAGGCACAGTTTCGGAGGGCAATGATCCTTGGAAGCGTTAAGTTGAGTTGACTGTTTGTTTTGTCGAGCATACAAAGAGTACATGCAAGCGCCCAGAATTGAGCGTGTAAAATAGCATCCATTCACCCAAATCGATGAGCATTATTCACGT…	3070	zinc finger ccch domain-containing protein 3 [Ascaris suum]	8e-98	SLSQSSLVSNQPAKNSFAVGQQLPHLTKVASLSSPQNASGGEQVSPLKQFGSLKLQKAPSNVTLKRVYSSGTLSRNGMSWRRRRTNEGLDDAAEAVNDVQNAKINRRLLRINDRLFTEDSNACYEFAERGECSAGVFCIYDHDDSNAHRNETLCSALLCGRCRDVNCPYSHNLNEHQLPICDYFERMVCTIEHCPFLHVKYNASLKPCEKFQRGICKLGSDCSNPHRY	228	similar to cleavage and polyadenylation specific factor 4, 30kD subunit; K14404 cleavage and polyadenylation specificity factor subunit 4	General function prediction only ;	None
CL73.Contig6_AS1A	ATTTGCCTTCGTTTTTTTAAGTTTATTATAACTCGAAGGTATTGTTCTACAAAGACAAACACAAAAAAAATCACGTAATGAACAACATACACAAAATGAATTGTGAAACAAATGGCAGATAGCGATGCAATAAAAGAAAACTATTTTCCACTAATTGAAATGATGTGAAATATGCGATACTTTCGCACAAAACTACATATCACTAAGCTTACCGTGTGTGATCACGGCGAAAAATAATTCAATTCAGTGAGGCACAGTTTCGGAGGGCAATGATCCTTGGAAGCGTTAAGTTGAGTTGACTGTTTGTTTTGTCGAGCATACAAAGAGTACATGCAAGCGCCCTGAAACGAACCTGTATTTCTTTATCGCAAACTGACATCACAACAAACACAAACTGCA…	1749	zinc finger ccch domain-containing protein 3 [Ascaris suum]	3e-30	RLLCGRCRDVNCPYSHNLNEHQLPICDYFERMVCTIEHCPFLHVKYNASLKPCEKFQRGICKLGSDCSNPHRYYRGLIRKRGVPLIMGKRLKPRHSSAARKAVTE	105	None	General function prediction only ;	None
CL73.Contig7_AS1A	ATTTGCCTTCGTTTTTTTAAGTTTATTATAACTCGAAGGTATTGTTCTACAAAGACAAACACAAAAAAAATCACGTAATGAACAACATACACAAAATGAATTGTGAAACAAATGGCAGATAGCGATGCAATAAAAGAAAACTATTTTCCACTAATTGAAATGATGTGAAATATGCGATACTTTCGCACAAAACTACATATCACTAAGCTTACCGTGTGTGATCACGGCGAAAAATAATTCAATTCAGTGAGGCACAGTTTCGGAGGGCAATGATCCTTGGAAGCGTTAAGTTGAGTTGACTGTTTGTTTTGTCGAGCATACAAAGAGTACATGCAAGCGCCCTGAAACGAACCTGTATTTCTTTATCGCAAACTGACATCACAACAAACACAAACTGCA…	2154	zinc finger ccch domain-containing protein 3 [Ascaris suum]	2e-27	RLLCGRCRDVNCPYSHNLNEHQLPICDYFERMVCTIEHCPFLHVKYNASLKPCEKFQRGICKLGSDCSNPHRY	73	None	General function prediction only ;	None
CL73.Contig8_AS1A	TACTGAACACTGAACTCATTTTGGATTGGATGAAAACATTAAAATGACGATCGTTAAAAAAATGTGTTCAATGTTTACTTTCCACTTGAGTAGAATAGCAAATATATAATTTCGACTAATGTGAAGTGACCAATTCAATGAGACGTTGTCACAAAAGACAAATTTGGAGTGCTTATTATCAGCGTCCAATAAGGGAATGAACAAACCGATGAGCATTATTCACGTGATCCACAGCAATACACTGTCATCATCCTTCGACTCGTTTAAATCCTCTCCTTGTTCCGTAACAGCCTTGCGCGCAGCAGAACTACTACACTAGTGGAACATAACGACAATTCATCACAAAAGTTCTCATTTTTTAAAGAATGAATGCTCAAATATTCATTGGAATATTTTCAA…	1075	zinc finger ccch domain-containing protein 3 [Ascaris suum]	6e-29	RLLCGRCRDVNCPYSHNLNEHQLPICDYFERMVCTIEHCPFLHVKYNASLKPCEKFQRGICKLGSDCSNPHRY	73	None	General function prediction only ;	None
CL73.Contig9_AS1A	TACTGAACACTGAACTCATTTTGGATTGGATGAAAACATTAAAATGACGATCGTTAAAAAAATGTGTTCAATGTTTACTTTCCACTTGAGTAGAATAGCAAATATATAATTTCGACTAATGTGAAGTGACCAATTCAATGAGACGTTGTCACAAAAGACAAATTTGGAGTGCTTATTATCAGCGTCCAATAAGGGAATGAACAAACCGATGAGCATTATTCACGTGATCCACAGCAATACACTGTCATCATCCTTCGACTCGTTTAAATCCTCTCCTTGTTCCGTAACAGCCTTGCGCGCAGCAGAACTATGTCGCGGTTTCAGCCGTTTGCCCATAATGAGTGGTACACCTCTCTTTCTAATCAGACCTCTATAGTAACGGTGAGGATTTGAGCAATC…	670	zinc finger ccch domain-containing protein 3 [Ascaris suum]	7e-33	RLLCGRCRDVNCPYSHNLNEHQLPICDYFERMVCTIEHCPFLHVKYNASLKPCEKFQRGICKLGSDCSNPHRYYRGLIRKRGVPLIMGKRLKPRHSSAARKAVTE	105	None	General function prediction only ;	None
CL73.Contig10_AS1A	ATTTGCCTTCGTTTTTTTAAGTTTATTATAACTCGAAGGTATTGTTCTACAAAGACAAACACAAAAAAAATCACGTAATGAACAACATACACAAAATGAATTGTGAAACAAATGGCAGATAGCGATGCAATAAAAGAAAACTATTTTCCACTAATTGAAATGATGTGAAATATGCGATACTTTCGCACAAAACTACATATCACTAAGCTTACCGTGTGTGATCACGGCGAAAAATAATTCAATTCAGTGAGGCACAGTTTCGGAGGGCAATGATCCTTGGAAGCGTTAAGTTGAGTTGACTGTTTGTTTTGTCGAGCATACAAAGAGTACATGCAAGCGCCCAGAATTGAGCGTGTAAAATAGCATCCATTCACCCAAATCGATGAGCATTATTCACGT…	844	zinc finger ccch domain-containing protein 3 [Ascaris suum]	3e-32	RLLCGRCRDVNCPYSHNLNEHQLPICDYFERMVCTIEHCPFLHVKYNASLKPCEKFQRGICKLGSDCSNPHRYYRGLIRKRGVPLIMGKRLKPRHSSAARKAVTE	105	None	General function prediction only ;	None
CL73.Contig11_AS1A	ATTTGCCTTCGTTTTTTTAAGTTTATTATAACTCGAAGGTATTGTTCTACAAAGACAAACACAAAAAAAATCACGTAATGAACAACATACACAAAATGAATTGTGAAACAAATGGCAGATAGCGATGCAATAAAAGAAAACTATTTTCCACTAATTGAAATGATGTGAAATATGCGATACTTTCGCACAAAACTACATATCACTAAGCTTACCGTGTGTGATCACGGCGAAAAATAATTCAATTCAGTGAGGCACAGTTTCGGAGGGCAATGATCCTTGGAAGCGTTAAGTTGAGTTGACTGTTTGTTTTGTCGAGCATACAAAGAGTACATGCAAGCGCCCAGAATTGAGCGTGTAAAATAGCATCCATTCACCCAAATCGATGAGCATTATTCACGT…	1249	zinc finger ccch domain-containing protein 3 [Ascaris suum]	1e-28	RLLCGRCRDVNCPYSHNLNEHQLPICDYFERMVCTIEHCPFLHVKYNASLKPCEKFQRGICKLGSDCSNPHRY	73	None	General function prediction only ;	None
CL74.Contig1_AS1A	GAACGGGCATTTTGGTTTATCAGGTAATCGATACATGAAGAGGTGCGATTTCTATGTTGAACAAAACAAATTTGACGATAAAAAATCTCAGAGTAATGAAACAAAAGTATGCAAAACGGCGAAAATGTCAACCTTTAGGAGATAATGGGTATTATTTTTATCAAAGAATCGATCCGAAAGAAACAATTCGTCTATCAGGAATGAGTCGAGACAGTTGATATGTTCCTTCCGAAATAATGGCAGATTTCAAAGCTTCAATAAATGTCAAACTGAATTATGCATGAAATTTCGACTGTAATGCGGTTAAGTGATAACAGTGTGCAATGATGATGACGACAACAACAGCAACGACGAGAAAAACTATTGTGGTGATGATAAAATAACGGCATCATACTGATA…	1318	None	None	None	None	None	None	None
CL74.Contig2_AS1A	GACCAACCTTTCCTCCCTTTGGCCTGAAGTAAGCACACCACCCAATTGTGTTTCACCACTGAACTTGACACCTTGTCCATGGCAGCCGCGCTCCCGTCCTAAACCATCTGCAGTACATATCTGACGTTTCTATAGAAACGTCAGTTAGAGATTTTGAAAGGCATCGGCTAGCTCGAGCAAAGAGCTCAACCGAGATGAAAGAG	203	hypothetical protein FOZG_00206 [Fusarium oxysporum Fo47]	4.3	None	None	None	None	None
CL76.Contig1_AS1A	ACATATTTTCAAGCGAATAAGTAAATAACTATTTACTTTAAAATGGTGCACACTTTTACAATGAGCACAGTGCTGGTTGTAATCATGCATTGATCTCAACTAAAACAGCTTTTGGTTGAACTCATAAATACAACTACCAACTAAATAAATTCGAATCATTTTTTTTCTGTCAGGCCCTAAGATGACGAGGTTAAAATGGTGGTAGCAGAACGTCTGATATGTGCATGCATCATCAGTTTTTTAAATGTTGATCGTCTTCGCAAGATTCTGGTGGTATTACTGCGATCCGCATACGGTGGAAGCATGTGATAGTCATGTAAATAGCGCTCATAGTCACACATTGCTTTTGCTGTCACGTCTTTTGCACTTCGTTCAACGAGCACCTGAAATGGTCCAATA…	3164	hypothetical protein Y032_0007g3444 [Ancylostoma ceylanicum]	9e-70	HNAIVSDIEHSTRFNIEIRLSCEKSHFFIVTIQQDRSDDRRFHSEHYLEANSRENYFLDIGESTNRLLTVCRAEEENTSRTLSTKSDVSPSESPIQTHKMRKSSSFLKRLRRNRSDSLYQISLSNCTLDAWNQHSLCSIVPNSVITFRILRNSKNIPSHQIIVQSKEICDDFFELTKCIIYMEARLQRYNTHEYQGDLGGAADAILYHSFNFSNLPYVYRRIMILGVFLEWTHDKISLNERAVSYAITQLRTSSHIDIDKCFLASCRLSLAADHFIRKTLHSAHAIRFFPPIAHNSLMEFGRKIELAMSMRNLELWRHFPSHSPFESFGDELRQIIHDEVVIWIEEQYELDLPKSVRSISYSLSLLAEPYISFFRQFDISYIQVIFSTLDNELCRRGKR…	997	None	None	None
CL76.Contig2_AS1A	ACATATTTTCAAGCGAATAAGTAAATAACTATTTACTTTAAAATGGTGCACACTTTTACAATGAGCACAGTGCTGGTTGTAATCATGCATTGATCTCAACTAAAACAGCTTTTGGTTGAACTCATAAATACAACTACCAACTAAATAAATTCGAATCATTTTTTTTCTGTCAGGCCCTAAGATGACGAGGTTAAAATGGTGGTAGCAGAACGTCTGATATGTGCATGCATCATCAGTTTTTTAAATGTTGATCGTCTTCGCAAGATTCTGGTGGTATTACTGCGATCCGCATACGGTGGAAGCATGTGATAGTCATGTAAATAGCGCTCATAGTCACACATTGCTTTTGCTGTCACGTCTTTTGCACTTCGTTCAACGAGCACCTGAAATGGTCCAATA…	3144	hypothetical protein Y032_0007g3444 [Ancylostoma ceylanicum]	2e-81	HNAIVSDIEHSTRFNIEIRLSCEKSHFFIVTIQQDRSDDRRFHSEHYLEANSRENYFLDIGESTNRLLTVCRAEEENTSRTLSTKSDVSPSESPIQTHKMRKSSSFLKRLRRNRSDSLYQISLSNCTLDAWNQHSLCSIVPNSVITFRILRNSKNIPSHQIIVQSKEICDDFFELTKCIIYMEARLQRYNTHEYQGDLGGAADAILYHSFNFSNLPYVYRRIMILGVFLEWTHDKISLNERAVSYAITQLRTSSHIDIDKCFLASCRLSLAADHFIRKTLHSAHAIRFFPPIAHNSLMEFGRKIELAMSMRNLELWRHFPSHSPFESFGDELRQIIHDEVVIWIEEQYELDLPKSVRSISYSLSLLAEPYISFFRQFDISYIQVIFSTLDNELCRRGKR…	990	None	None	None
CL76.Contig3_AS1A	ACATATTTTCAAGCGAATAAGTAAATAACTATTTACTTTAAAATGGTGCACACTTTTACAATGAGCACAGTGCTGGTTGTAATCATGCATTGATCTCAACTAAAACAGCTTTTGGTTGAACTCATAAATACAACTACCAACTAAATAAATTCGAATCATTTTTTTTCTGTCAGGCCCTAAGATGACGAGGTTAAAATGGTGGTAGCAGAACGTCTGATATGTGCATGCATCATCAGTTTTTTAAATGTTGATCGTCTTCGCAAGATTCTGGTGGTATTACTGCGATCCGCATACGGTGGAAGCATGTGATAGTCATGTAAATAGCGCTCATAGTCACACATTGCTTTTGCTGTCACGTCTTTTGCACTTCGTTCAACGAGCACCTGAAATGGTCCAATA…	3474	C2 calcium-dependent membrane targeting domain containing protein [Haemonchus contortus]	2e-42	HNAIVSDIEHSTRFNIEIRLSCEKSHFFIVTIQQDRSDDRRFHSEHYLEANSRENYFLDIGESTNRLLTVCRAEEENTSRTLSTKSDVSPSESPIQTHKMRKSSSFLKRLRRNRSDSLYQISLSNCTLDAWNQHSLCSIVPNSVITFRILRNSKNIPSHQIIVQSKEICDDFFELTKCIIYMEARLQRYNTHEYQGDLGGAADAILYHSFNFSNLPYVYRRIMILGVFLEWTHDKISLNERAVSYAITQLRTSSHIDIDKCFLASCRLSLAADHFIRKTLHSAHAIRFFPPIAHNSLMEFGRKIELAMSMRNLELWRHFPSHSPFESFGDELRQIIHDEVVIWIEEQYELDLPKSVRSISYSLSLLAEPYISFFRQFDISYIQVIFSTLDNELCRRGKR…	747	None	None	None
CL76.Contig4_AS1A	ACATATTTTCAAGCGAATAAGTAAATAACTATTTACTTTAAAATGGTGCACACTTTTACAATGAGCACAGTGCTGGTTGTAATCATGCATTGATCTCAACTAAAACAGCTTTTGGTTGAACTCATAAATACAACTACCAACTAAATAAATTCGAATCATTTTTTTTCTGTCAGGCCCTAAGATGACGAGGTTAAAATGGTGGTAGCAGAACGTCTGATATGTGCATGCATCATCAGTTTTTTAAATGTTGATCGTCTTCGCAAGATTCTGGTGGTATTACTGCGATCCGCATACGGTGGAAGCATGTGATAGTCATGTAAATAGCGCTCATAGTCACACATTGCTTTTGCTGTCACGTCTTTTGCACTTCGTTCAACGAGCACCTGAAATGGTCCAATA…	3186	hypothetical protein Y032_0007g3444 [Ancylostoma ceylanicum]	3e-79	HNAIVSDIEHSTRFNIEIRLSCEKSHFFIVTIQQDRSDDRRFHSEHYLEANSRENYFLDIGESTNRLLTVCRAEEENTSRTLSTKSDVSPSESPIQTHKMRKSSSFLKRLRRNRSDSLYQISLSNCTLDAWNQHSLCSIVPNSVITFRILRNSKNIPSHQIIVQSKEICDDFFELTKCIIYMEARLQRYNTHEYQGDLGGAADAILYHSFNFSNLPYVYRRIMILGVFLEWTHDKISLNERAVSYAITQLRTSSHIDIDKCFLASCRLSLAADHFIRKTLHSAHAIRFFPPIAHNSLMEFGRKIELAMSMRNLELWRHFPSHSPFESFGDELRQIIHDEVVIWIEEQYELDLPKSVRSISYSLSLLAEPYISFFRQFDISYIQVIFSTLDNELCRRGKR…	1004	None	None	None
CL76.Contig5_AS1A	ACATATTTTCAAGCGAATAAGTAAATAACTATTTACTTTAAAATGGTGCACACTTTTACAATGAGCACAGTGCTGGTTGTAATCATGCATTGATCTCAACTAAAACAGCTTTTGGTTGAACTCATAAATACAACTACCAACTAAATAAATTCGAATCATTTTTTTTCTGTCAGGCCCTAAGATGACGAGGTTAAAATGGTGGTAGCAGAACGTCTGATATGTGCATGCATCATCAGTTTTTTAAATGTTGATCGTCTTCGCAAGATTCTGGTGGTATTACTGCGATCCGCATACGGTGGAAGCATGTGATAGTCATGTAAATAGCGCTCATAGTCACACATTGCTTTTGCTGTCACGTCTTTTGCACTTCGTTCAACGAGCACCTGAAATGGTCCAATA…	3122	hypothetical protein Y032_0007g3444 [Ancylostoma ceylanicum]	1e-71	HNAIVSDIEHSTRFNIEIRLSCEKSHFFIVTIQQDRSDDRRFHSEHYLEANSRENYFLDIGESTNRLLTVCRAEEENTSRTLSTKSDVSPSESPIQTHKMRKSSSFLKRLRRNRSDSLYQISLSNCTLDAWNQHSLCSIVPNSVITFRILRNSKNIPSHQIIVQSKEICDDFFELTKCIIYMEARLQRYNTHEYQGDLGGAADAILYHSFNFSNLPYVYRRIMILGVFLEWTHDKISLNERAVSYAITQLRTSSHIDIDKCFLASCRLSLAADHFIRKTLHSAHAIRFFPPIAHNSLMEFGRKIELAMSMRNLELWRHFPSHSPFESFGDELRQIIHDEVVIWIEEQYELDLPKSVRSISYSLSLLAEPYISFFRQFDISYIQVIFSTLDNELCRRGKR…	983	None	None	None
CL76.Contig6_AS1A	ACATATTTTCAAGCGAATAAGTAAATAACTATTTACTTTAAAATGGTGCACACTTTTACAATGAGCACAGTGCTGGTTGTAATCATGCATTGATCTCAACTAAAACAGCTTTTGGTTGAACTCATAAATACAACTACCAACTAAATAAATTCGAATCATTTTTTTTCTGTCAGGCCCTAAGATGACGAGGTTAAAATGGTGGTAGCAGAACGTCTGATATGTGCATGCATCATCAGTTTTTTAAATGTTGATCGTCTTCGCAAGATTCTGGTGGTATTACTGCGATCCGCATACGGTGGAAGCATGTGATAGTCATGTAAATAGCGCTCATAGTCACACATTGCTTTTGCTGTCACGTCTTTTGCACTTCGTTCAACGAGCACCTGAAATGGTCCAATA…	3452	C2 calcium-dependent membrane targeting domain containing protein [Haemonchus contortus]	3e-36	HNAIVSDIEHSTRFNIEIRLSCEKSHFFIVTIQQDRSDDRRFHSEHYLEANSRENYFLDIGESTNRLLTVCRAEEENTSRTLSTKSDVSPSESPIQTHKMRKSSSFLKRLRRNRSDSLYQISLSNCTLDAWNQHSLCSIVPNSVITFRILRNSKNIPSHQIIVQSKEICDDFFELTKCIIYMEARLQRYNTHEYQGDLGGAADAILYHSFNFSNLPYVYRRIMILGVFLEWTHDKISLNERAVSYAITQLRTSSHIDIDKCFLASCRLSLAADHFIRKTLHSAHAIRFFPPIAHNSLMEFGRKIELAMSMRNLELWRHFPSHSPFESFGDELRQIIHDEVVIWIEEQYELDLPKSVRSISYSLSLLAEPYISFFRQFDISYIQVIFSTLDNELCRRGKR…	740	None	None	None
CL77.Contig1_AS1A	CATTTCTTTTTAATAAACGTTTCCTGCAAAATTTAATTCAAACACCGGAGAAGAGCTCACAAAGAGTTGATATCGATTATAACTGTCGATCCAGTGTATCAATCGGATGATAGAAGTCTTCCAGCCGTCCTATTTTCTATCGAATTCAGCCCTATCTTATTGATAATTTAAATTTAAACTCTTCAACTAACCGTTATTGTCAAAGTTTCACAGATAGCAACTAAATTTTTCACATGAATGCAAAACAACTGACAAACAAAGTCATCAACGAATTTTTGAAGCTTTCCTAATAAAGATTTGTGTCGTTAATGTGCTAACCGAGTAGCTGATTGCATTCAAAAATCATATGAAATGCTCTCTTCACTGACGTTAACAAAAGAAAAGAATGATTCAGGACCA…	2839	transient receptor potential cation channel subfamily m member 3 [Ascaris suum]	0	PFNELMLWAVLTRRQEMARFMWMHGEEPMAKALVAMRLYKCMSKEAADDYVEVEISDQLRQCAEEFKMKSLDLLNHCYQQDDTQTMRLLTAELPNWGHQTCLSLAVIANNKQFLAHPCCQILLADLWHGGLRIRSNFSDRISTGHSPAUCETNRLVNVIERFSPT	165	None	None	None
CL77.Contig2_AS1A	CATTTCTTTTTAATAAACGTTTCCTGCAAAATTTAATTCAAACACCGGAGAAGAGCTCACAAAGAGTTGATATCGATTATAACTGTCGATCCAGTGTATCAATCGGATGATAGAAGTCTTCCAGCCGTCCTATTTTCTATCGAATTCAGCCCTATCTTATTGATAATTTAAATTTAAACTCTTCAACTAACCGTTATTGTCAAAGTTTCACAGATAGCAACTAAATTTTTCACATGAATGCAAAACAACTGACAAACAAAGTCATCAACGAATTTTTGAAGCTTTCCTAATAAAGATTTGTGTCGTTAATGTGCTAACCGAGTAGCTGATTGCATTCAAAAATCATATGAAATGCTCTCTTCACTGACGTTAACAAAAGAAAAGAATGATTCAGGACCA…	2814	transient receptor potential cation channel subfamily m member 3 [Ascaris suum]	0	PFNELMLWAVLTRRQEMARFMWMHGEEPMAKALVAMRLYKCMSKEAADDYVEVEISDQLRQCAEEFKMKSLDLLNHCYQQDDTQTMRLLTAELPNWGHQTCLSLAVIANNKQFLAHPCCQILLADLWHGGLRIRSNFSDRISTGHSPAUCETNRLVNVIERFSPT	165	None	None	None
CL77.Contig3_AS1A	CATTTCTTTTTAATAAACGTTTCCTGCAAAATTTAATTCAAACACCGGAGAAGAGCTCACAAAGAGTTGATATCGATTATAACTGTCGATCCAGTGTATCAATCGGATGATAGAAGTCTTCCAGCCGTCCTATTTTCTATCGAATTCAGCCCTATCTTATTGATAATTTAAATTTAAACTCTTCAACTAACCGTTATTGTCAAAGTTTCACAGATAGCAACTAAATTTTTCACATGAATGCAAAACAACTGACAAACAAAGTCATCAACGAATTTTTGAAGCTTTCCTAATAAAGATTTGTGTCGTTAATGTGCTAACCGAGTAGCTGATTGCATTCAAAAATCATATGAAATGCTCTCTTCACTGACGTTAACAAAAGAAAAGAATGATTCAGGACCA…	2736	transient receptor potential cation channel subfamily m member 3 [Ascaris suum]	0	PFNELMLWAVLTRRQEMARFMWMHGEEPMAKALVAMRLYKCMSKEAADDYVEVEISDQLRQCAEEFKMKSLDLLNHCYQQDDTQTMRLLTAELPNWGHQTCLSLAVIANNKQFLAHPCCQILLADLWHGGLRIRSNFSDRISTGHSPAUCETNRLVNVIERFSPT	165	None	None	None
CL77.Contig4_AS1A	CATTTCTTTTTAATAAACGTTTCCTGCAAAATTTAATTCAAACACCGGAGAAGAGCTCACAAAGAGTTGATATCGATTATAACTGTCGATCCAGTGTATCAATCGGATGATAGAAGTCTTCCAGCCGTCCTATTTTCTATCGAATTCAGCCCTATCTTATTGATAATTTAAATTTAAACTCTTCAACTAACCGTTATTGTCAAAGTTTCACAGATAGCAACTAAATTTTTCACATGAATGCAAAACAACTGACAAACAAAGTCATCAACGAATTTTTGAAGCTTTCCTAATAAAGATTTGTGTCGTTAATGTGCTAACCGAGTAGCTGATTGCATTCAAAAATCATATGAAATGCTCTCTTCACTGACGTTAACAAAAGAAAAGAATGATTCAGGACCA…	2898	transient receptor potential cation channel subfamily m member 3 [Ascaris suum]	0	PFNELMLWAVLTRRQEMARFMWMHGEEPMAKALVAMRLYKCMSKEAADDYVEVEISDQLRQCAEEFKMKSLDLLNHCYQQDDTQTMRLLTAELPNWGHQTCLSLAVIANNKQFLAHPCCQILLADLWHGGLRIRSNFSDRISTGHSPAUCETNRLVNVIERFSPT	165	None	None	None
CL77.Contig5_AS1A	CATTTCTTTTTAATAAACGTTTCCTGCAAAATTTAATTCAAACACCGGAGAAGAGCTCACAAAGAGTTGATATCGATTATAACTGTCGATCCAGTGTATCAATCGGATGATAGAAGTCTTCCAGCCGTCCTATTTTCTATCGAATTCAGCCCTATCTTATTGATAATTTAAATTTAAACTCTTCAACTAACCGTTATTGTCAAAGTTTCACAGATAGCAACTAAATTTTTCACATGAATGCAAAACAACTGACAAACAAAGTCATCAACGAATTTTTGAAGCTTTCCTAATAAAGATTTGTGTCGTTAATGTGCTAACCGAGTAGCTGATTGCATTCAAAAATCATATGAAATGCTCTCTTCACTGACGTTAACAAAAGAAAAGAATGATTCAGGACCA…	2923	transient receptor potential cation channel subfamily m member 3 [Ascaris suum]	0	PFNELMLWAVLTRRQEMARFMWMHGEEPMAKALVAMRLYKCMSKEAADDYVEVEISDQLRQCAEEFKMKSLDLLNHCYQQDDTQTMRLLTAELPNWGHQTCLSLAVIANNKQFLAHPCCQILLADLWHGGLRIRSNFSDRISTGHSPAUCETNRLVNVIERFSPT	165	None	None	None
CL77.Contig6_AS1A	TTTTTTTTAACAATAAAGTTTTATTACTGATTAAATCGATATACAGTAGACGATTGTAAGAATTACTGCAACACTCGTACTGAGAAGATACTCGTTACTAAGTTACTTAGAAGTCATATTACTTACTATCGTTGTCATTCAGAACTATTGGGATCGAAAATGAGTAATTTTCGATGAAATCAGTCGAATTATTAGTAGCTCTATGAGTAACTGTACACAGTTGAATATTCGTGTTAATTAGTTCTGACTGAATGATATGTATAACAAAAAGCAGAACATTTGGCAGCACTACACAAATGAACTGTAAATGAGGAAGAGCGAATGCTTAGATGTTAGTGTGGCATTGAACGATGTAATGATGCGCTCCATTCAGAAGAGGACGAACACGACGATGCATTC…	3316	transient receptor potential cation channel subfamily m member 3 [Ascaris suum]	0	PFNELMLWAVLTRRQEMARFMWMHGEEPMAKALVAMRLYKCMSKEAADDYVEVEISDQLRQCAEEFKMKSLDLLNHCYQQDDTQTMRLLTAELPNWGHQTCLSLAVIANNKQFLAHPCCQILLADLWHGGLRIRSNFSDRISTGHSPAUCETNRLVNVIERFSPT	165	None	None	None
CL77.Contig7_AS1A	TTTTTTTTAACAATAAAGTTTTATTACTGATTAAATCGATATACAGTAGACGATTGTAAGAATTACTGCAACACTCGTACTGAGAAGATACTCGTTACTAAGTTACTTAGAAGTCATATTACTTACTATCGTTGTCATTCAGAACTATTGGGATCGAAAATGAGTAATTTTCGATGAAATCAGTCGAATTATTAGTAGCTCTATGAGTAACTGTACACAGTTGAATATTCGTGTTAATTAGTTCTGACTGAATGATATGTATAACAAAAAGCAGAACATTTGGCAGCACTACACAAATGAACTGTAAATGAGGAAGAGCGAATGCTTAGATGTTAGTGTGGCATTGAACGATGTAATGATGCGCTCCATTCAGAAGAGGACGAACACGACGATGCATTC…	3565	transient receptor potential cation channel subfamily m member 3 [Ascaris suum]	0	PFNELMLWAVLTRRQEMARFMWMHGEEPMAKALVAMRLYKCMSKEAADDYVEVEISDQLRQCAEEFKMKSLDLLNHCYQQDDTQTMRLLTAELPNWGHQTCLSLAVIANNKQFLAHPCCQILLADLWHGGLRIRSNFSDRISTGHSPAUCETNRLVNVIERFSPT	165	None	None	None
CL77.Contig8_AS1A	TTTTTTTTAACAATAAAGTTTTATTACTGATTAAATCGATATACAGTAGACGATTGTAAGAATTACTGCAACACTCGTACTGAGAAGATACTCGTTACTAAGTTACTTAGAAGTCATATTACTTACTATCGTTGTCATTCAGAACTATTGGGATCGAAAATGAGTAATTTTCGATGAAATCAGTCGAATTATTAGTAGCTCTATGAGTAACTGTACACAGTTGAATATTCGTGTTAATTAGTTCTGACTGAATGATATGTATAACAAAAAGCAGAACATTTGGCAGCACTACACAAATGAACTGTAAATGAGGAAGAGCGAATGCTTAGATGTTAGTGTGGCATTGAACGATGTAATGATGCGCTCCATTCAGAAGAGGACGAACACGACGATGCATTC…	4921	transient receptor potential cation channel subfamily m member 3 [Ascaris suum]	0	IMYLMEKVWKLEPPRLVITVHGGITNFEVQDKLGRVFREGLLKAAQTTGAWIITAGIDSGVVRHVATALDEAGISARMRSKIVTIGIAPWGLLKKREKLIGKDIVVPYDLHSFSNRTKLAVLNDRHSYFLLVDNGTSGRYGADIILRKRFEEFIAQKQTLGSGTRRVPVVCAVLEGGTCTIRAILQYLTNDPPVPVIVCDGSGRASDLLAFAHHY	215	None	None	None
CL77.Contig9_AS1A	TTTTTTTTAACAATAAAGTTTTATTACTGATTAAATCGATATACAGTAGACGATTGTAAGAATTACTGCAACACTCGTACTGAGAAGATACTCGTTACTAAGTTACTTAGAAGTCATATTACTTACTATCGTTGTCATTCAGAACTATTGGGATCGAAAATGAGTAATTTTCGATGAAATCAGTCGAATTATTAGTAGCTCTATGAGTAACTGTACACAGTTGAATATTCGTGTTAATTAGTTCTGACTGAATGATATGTATAACAAAAAGCAGAACATTTGGCAGCACTACACAAATGAACTGTAAATGAGGAAGAGCGAATGCTTAGATGTTAGTGTGGCATTGAACGATGTAATGATGCGCTCCATTCAGAAGAGGACGAACACGACGATGCATTC…	4385	cation channel family protein [Brugia malayi]	0	PFNELMLWAVLTRRQEMARFMWMHGEEPMAKALVAMRLYKCMSKEAADDYVEVEISDQLRQCAEEFKMKSLDLLNHCYQQDDTQTMRLLTAELPNWGHQTCLSLAVIANNKQFLAHPCCQILLADLWHGGLRIRSNFSDRISTGHSPAUCETNRLVNVIERFSPT	165	None	None	None
CL77.Contig10_AS1A	TTTTTTTTAACAATAAAGTTTTATTACTGATTAAATCGATATACAGTAGACGATTGTAAGAATTACTGCAACACTCGTACTGAGAAGATACTCGTTACTAAGTTACTTAGAAGTCATATTACTTACTATCGTTGTCATTCAGAACTATTGGGATCGAAAATGAGTAATTTTCGATGAAATCAGTCGAATTATTAGTAGCTCTATGAGTAACTGTACACAGTTGAATATTCGTGTTAATTAGTTCTGACTGAATGATATGTATAACAAAAAGCAGAACATTTGGCAGCACTACACAAATGAACTGTAAATGAGGAAGAGCGAATGCTTAGATGTTAGTGTGGCATTGAACGATGTAATGATGCGCTCCATTCAGAAGAGGACGAACACGACGATGCATTC…	4410	cation channel family protein [Brugia malayi]	0	PFNELMLWAVLTRRQEMARFMWMHGEEPMAKALVAMRLYKCMSKEAADDYVEVEISDQLRQCAEEFKMKSLDLLNHCYQQDDTQTMRLLTAELPNWGHQTCLSLAVIANNKQFLAHPCCQILLADLWHGGLRIRSNFSDRISTGHSPAUCETNRLVNVIERFSPT	165	None	None	None
CL77.Contig11_AS1A	TTTTTTTTAACAATAAAGTTTTATTACTGATTAAATCGATATACAGTAGACGATTGTAAGAATTACTGCAACACTCGTACTGAGAAGATACTCGTTACTAAGTTACTTAGAAGTCATATTACTTACTATCGTTGTCATTCAGAACTATTGGGATCGAAAATGAGTAATTTTCGATGAAATCAGTCGAATTATTAGTAGCTCTATGAGTAACTGTACACAGTTGAATATTCGTGTTAATTAGTTCTGACTGAATGATATGTATAACAAAAAGCAGAACATTTGGCAGCACTACACAAATGAACTGTAAATGAGGAAGAGCGAATGCTTAGATGTTAGTGTGGCATTGAACGATGTAATGATGCGCTCCATTCAGAAGAGGACGAACACGACGATGCATTC…	4655	cation channel family protein [Brugia malayi]	0	IMYLMEKVWKLEPPRLVITVHGGITNFEVQDKLGRVFREGLLKAAQTTGAWIITAGIDSGVVRHVATALDEAGISARMRSKIVTIGIAPWGLLKKREKLIGKDIVVPYDLHSFSNRTKLAVLNDRHSYFLLVDNGTSGRYGADIILRKRFEEFIAQKQTLGSGTRRVPVVCAVLEGGTCTIRAILQYLTNDPPVPVIVCDGSGRASDLLAFAHHY	215	None	None	None
CL77.Contig12_AS1A	TTTTTTTTAACAATAAAGTTTTATTACTGATTAAATCGATATACAGTAGACGATTGTAAGAATTACTGCAACACTCGTACTGAGAAGATACTCGTTACTAAGTTACTTAGAAGTCATATTACTTACTATCGTTGTCATTCAGAACTATTGGGATCGAAAATGAGTAATTTTCGATGAAATCAGTCGAATTATTAGTAGCTCTATGAGTAACTGTACACAGTTGAATATTCGTGTTAATTAGTTCTGACTGAATGATATGTATAACAAAAAGCAGAACATTTGGCAGCACTACACAAATGAACTGTAAATGAGGAAGAGCGAATGCTTAGATGTTAGTGTGGCATTGAACGATGTAATGATGCGCTCCATTCAGAAGAGGACGAACACGACGATGCATTC…	4556	transient receptor potential cation channel subfamily m member 3 [Ascaris suum]	0	PFNELMLWAVLTRRQEMARFMWMHGEEPMAKALVAMRLYKCMSKEAADDYVEVEISDQLRQCAEEFKMKSLDLLNHCYQQDDTQTMRLLTAELPNWGHQTCLSLAVIANNKQFLAHPCCQILLADLWHGGLRIRSNFSDRISTGHSPAUCETNRLVNVIERFSPT	165	None	None	None
CL77.Contig13_AS1A	TTTTTTTTAACAATAAAGTTTTATTACTGATTAAATCGATATACAGTAGACGATTGTAAGAATTACTGCAACACTCGTACTGAGAAGATACTCGTTACTAAGTTACTTAGAAGTCATATTACTTACTATCGTTGTCATTCAGAACTATTGGGATCGAAAATGAGTAATTTTCGATGAAATCAGTCGAATTATTAGTAGCTCTATGAGTAACTGTACACAGTTGAATATTCGTGTTAATTAGTTCTGACTGAATGATATGTATAACAAAAAGCAGAACATTTGGCAGCACTACACAAATGAACTGTAAATGAGGAAGAGCGAATGCTTAGATGTTAGTGTGGCATTGAACGATGTAATGATGCGCTCCATTCAGAAGAGGACGAACACGACGATGCATTC…	4742	transient receptor potential cation channel subfamily m member 3 [Ascaris suum]	0	IMYLMEKVWKLEPPRLVITVHGGITNFEVQDKLGRVFREGLLKAAQTTGAWIITAGIDSGVVRHVATALDEAGISARMRSKIVTIGIAPWGLLKKREKLIGKDIVVPYDLHSFSNRTKLAVLNDRHSYFLLVDNGTSGRYGADIILRKRFEEFIAQKQTLGSGTRRVPVVCAVLEGGTCTIRAILQYLTNDPPVPVIVCDGSGRASDLLAFAHHY	215	None	None	None
CL77.Contig14_AS1A	TTTTTTTTAACAATAAAGTTTTATTACTGATTAAATCGATATACAGTAGACGATTGTAAGAATTACTGCAACACTCGTACTGAGAAGATACTCGTTACTAAGTTACTTAGAAGTCATATTACTTACTATCGTTGTCATTCAGAACTATTGGGATCGAAAATGAGTAATTTTCGATGAAATCAGTCGAATTATTAGTAGCTCTATGAGTAACTGTACACAGTTGAATATTCGTGTTAATTAGTTCTGACTGAATGATATGTATAACAAAAAGCAGAACATTTGGCAGCACTACACAAATGAACTGTAAATGAGGAAGAGCGAATGCTTAGATGTTAGTGTGGCATTGAACGATGTAATGATGCGCTCCATTCAGAAGAGGACGAACACGACGATGCATTC…	3411	cation channel family protein [Brugia malayi]	0	PFNELMLWAVLTRRQEMARFMWMHGEEPMAKALVAMRLYKCMSKEAADDYVEVEISDQLRQCAEEFKMKSLDLLNHCYQQDDTQTMRLLTAELPNWGHQTCLSLAVIANNKQFLAHPCCQILLADLWHGGLRIRSQPNVKVILAIAFPPGILLLDVKPTVWSMSSSVSHQHHYVCSSDSDEFEEEIESSNEDDGENNKLHRQSTTSATSSFFKPRKRNFTKTFMRSRSASREITDLIDCDDHMERGNSNGSEEQHNRNAMRWRSKVNAFYSAPITTFWTWSLSFALFLFAITYVLLIEFPVHIRNVEWLLLIYVISFAMEHFRKLLMQEASSLFEKIRVFFNRQWNYLTVFAILSFFVGFAFRLNPLTRH	370	None	None	None
CL77.Contig15_AS1A	TTTTTTTTAACAATAAAGTTTTATTACTGATTAAATCGATATACAGTAGACGATTGTAAGAATTACTGCAACACTCGTACTGAGAAGATACTCGTTACTAAGTTACTTAGAAGTCATATTACTTACTATCGTTGTCATTCAGAACTATTGGGATCGAAAATGAGTAATTTTCGATGAAATCAGTCGAATTATTAGTAGCTCTATGAGTAACTGTACACAGTTGAATATTCGTGTTAATTAGTTCTGACTGAATGATATGTATAACAAAAAGCAGAACATTTGGCAGCACTACACAAATGAACTGTAAATGAGGAAGAGCGAATGCTTAGATGTTAGTGTGGCATTGAACGATGTAATGATGCGCTCCATTCAGAAGAGGACGAACACGACGATGCATTC…	4634	transient receptor potential cation channel subfamily m member 3 [Ascaris suum]	0	PFNELMLWAVLTRRQEMARFMWMHGEEPMAKALVAMRLYKCMSKEAADDYVEVEISDQLRQCAEEFKMKSLDLLNHCYQQDDTQTMRLLTAELPNWGHQTCLSLAVIANNKQFLAHPCCQILLADLWHGGLRIRSNFSDRISTGHSPAUCETNRLVNVIERFSPT	165	None	None	None
CL77.Contig16_AS1A	TTTTTTTTAACAATAAAGTTTTATTACTGATTAAATCGATATACAGTAGACGATTGTAAGAATTACTGCAACACTCGTACTGAGAAGATACTCGTTACTAAGTTACTTAGAAGTCATATTACTTACTATCGTTGTCATTCAGAACTATTGGGATCGAAAATGAGTAATTTTCGATGAAATCAGTCGAATTATTAGTAGCTCTATGAGTAACTGTACACAGTTGAATATTCGTGTTAATTAGTTCTGACTGAATGATATGTATAACAAAAAGCAGAACATTTGGCAGCACTACACAAATGAACTGTAAATGAGGAAGAGCGAATGCTTAGATGTTAGTGTGGCATTGAACGATGTAATGATGCGCTCCATTCAGAAGAGGACGAACACGACGATGCATTC…	4718	transient receptor potential cation channel subfamily m member 3 [Ascaris suum]	0	PFNELMLWAVLTRRQEMARFMWMHGEEPMAKALVAMRLYKCMSKEAADDYVEVEISDQLRQCAEEFKMKSLDLLNHCYQQDDTQTMRLLTAELPNWGHQTCLSLAVIANNKQFLAHPCCQILLADLWHGGLRIRSNFSDRISTGHSPAUCETNRLVNVIERFSPT	165	None	None	None
CL77.Contig17_AS1A	TTTTTTTTAACAATAAAGTTTTATTACTGATTAAATCGATATACAGTAGACGATTGTAAGAATTACTGCAACACTCGTACTGAGAAGATACTCGTTACTAAGTTACTTAGAAGTCATATTACTTACTATCGTTGTCATTCAGAACTATTGGGATCGAAAATGAGTAATTTTCGATGAAATCAGTCGAATTATTAGTAGCTCTATGAGTAACTGTACACAGTTGAATATTCGTGTTAATTAGTTCTGACTGAATGATATGTATAACAAAAAGCAGAACATTTGGCAGCACTACACAAATGAACTGTAAATGAGGAAGAGCGAATGCTTAGATGTTAGTGTGGCATTGAACGATGTAATGATGCGCTCCATTCAGAAGAGGACGAACACGACGATGCATTC…	3498	transient receptor potential cation channel subfamily m member 3 [Ascaris suum]	0	PFNELMLWAVLTRRQEMARFMWMHGEEPMAKALVAMRLYKCMSKEAADDYVEVEISDQLRQCAEEFKMKSLDLLNHCYQQDDTQTMRLLTAELPNWGHQTCLSLAVIANNKQFLAHPCCQILLADLWHGGLRIRSQPNVKVILAIAFPPGILLLDVKPTVWSMSSSVSHQHHYVCSSDSDEFEEEIESSNEDDGENNKLHRQSTTSATSSFFKPRKRNFTKTFMRSRSASREITDLIDCDDHMERGNSNGSEEQHNRNAMRWRSKVNAFYSAPITTFWTWSLSFALFLFAITYVLLIEFPVHIRNVEWLLLIYVISFAMEHFRKLLMQEASSLFEKIRVFFNRQWNYLTVFAILSFFVGFAFRLNPLTRH	370	None	None	None
CL77.Contig18_AS1A	TTTTTTTTAACAATAAAGTTTTATTACTGATTAAATCGATATACAGTAGACGATTGTAAGAATTACTGCAACACTCGTACTGAGAAGATACTCGTTACTAAGTTACTTAGAAGTCATATTACTTACTATCGTTGTCATTCAGAACTATTGGGATCGAAAATGAGTAATTTTCGATGAAATCAGTCGAATTATTAGTAGCTCTATGAGTAACTGTACACAGTTGAATATTCGTGTTAATTAGTTCTGACTGAATGATATGTATAACAAAAAGCAGAACATTTGGCAGCACTACACAAATGAACTGTAAATGAGGAAGAGCGAATGCTTAGATGTTAGTGTGGCATTGAACGATGTAATGATGCGCTCCATTCAGAAGAGGACGAACACGACGATGCATTC…	3232	transient receptor potential cation channel subfamily m member 3 [Ascaris suum]	0	PFNELMLWAVLTRRQEMARFMWMHGEEPMAKALVAMRLYKCMSKEAADDYVEVEISDQLRQCAEEFKMKSLDLLNHCYQQDDTQTMRLLTAELPNWGHQTCLSLAVIANNKQFLAHPCCQILLADLWHGGLRIRSNFSDRISTGHSPAUCETNRLVNVIERFSPT	165	None	None	None
CL77.Contig19_AS1A	TTTTTTTTAACAATAAAGTTTTATTACTGATTAAATCGATATACAGTAGACGATTGTAAGAATTACTGCAACACTCGTACTGAGAAGATACTCGTTACTAAGTTACTTAGAAGTCATATTACTTACTATCGTTGTCATTCAGAACTATTGGGATCGAAAATGAGTAATTTTCGATGAAATCAGTCGAATTATTAGTAGCTCTATGAGTAACTGTACACAGTTGAATATTCGTGTTAATTAGTTCTGACTGAATGATATGTATAACAAAAAGCAGAACATTTGGCAGCACTACACAAATGAACTGTAAATGAGGAAGAGCGAATGCTTAGATGTTAGTGTGGCATTGAACGATGTAATGATGCGCTCCATTCAGAAGAGGACGAACACGACGATGCATTC…	4904	transient receptor potential cation channel subfamily m member 3 [Ascaris suum]	0	IMYLMEKVWKLEPPRLVITVHGGITNFEVQDKLGRVFREGLLKAAQTTGAWIITAGIDSGVVRHVATALDEAGISARMRSKIVTIGIAPWGLLKKREKLIGKDIVVPYDLHSFSNRTKLAVLNDRHSYFLLVDNGTSGRYGADIILRKRFEEFIAQKQTLGSGTRRVPVVCAVLEGGTCTIRAILQYLTNDPPVPVIVCDGSGRASDLLAFAHHY	215	None	None	None
[truncated: 34,237 more rows]

## Sheet: Anisakis pegreffii
UnigeneID	Sequence	Length(bp)	Top BLAST match (nr)	E-value	Predicted peptide	Length(aa)	KEGG annotation	COG annotation	GO annotation
[truncated: 33,747 more rows]
